# Supplementary material for: A neural-mechanistic hybrid approach improving the predictive power of genome-scale metabolic models
Source: Nat Commun. 2023 Aug 3;14:4669. doi: 10.1038/s41467-023-40380-0 (PMC10400647; doi:10.1038/s41467-023-40380-0)
Supplement: Supplementary file 4 — Source data [file 41467_2023_40380_MOESM4_ESM.zip]

Archive with 11 entries (11 files):
- Data_Fig2.xlsx
- Data_Fig3.xlsx
- Data_Fig4.xlsx
- Data_Fig5.xlsx
- Data_FigS1e.csv
- Data_FigS2.xlsx
- Data_FigS6.xlsx
- Data_FigS7.xlsx
- Data_FigS8.xlsx
- Data_FigS9.xlsx
- Data_FigS10.xlsx
