# Supplementary material for: A neural-mechanistic hybrid approach improving the predictive power of genome-scale metabolic models
Source: Nat Commun. 2023 Aug 3;14:4669. doi: 10.1038/s41467-023-40380-0 (PMC10400647; doi:10.1038/s41467-023-40380-0)
Supplement: Supplementary file 4 — Source data [file 41467_2023_40380_MOESM4_ESM.zip › Data_Fig2.xlsx]

## Sheet: AMN_LP_UB_core
epoch	loss	r2	val_loss	val_r2
1	0.0671729	0.501393	0.0124302	0.909348
2	0.0120195	0.911946	0.0071079	0.947329
3	0.00705769	0.948341	0.00456601	0.966382
4	0.00517964	0.962102	0.00346956	0.974579
5	0.00424527	0.968941	0.00368984	0.972929
6	0.00383056	0.972042	0.00283212	0.97921
7	0.00345104	0.974748	0.00258318	0.981077
8	0.00317535	0.976754	0.00248306	0.9818
9	0.00301196	0.977953	0.00232679	0.982951
10	0.00281994	0.979397	0.00220565	0.98384
11	0.00276285	0.979765	0.00221266	0.983745
12	0.00244492	0.982136	0.00193395	0.985833
13	0.00225789	0.983488	0.00191095	0.985986
14	0.00216269	0.984182	0.00178141	0.986943
15	0.00205886	0.984944	0.00167309	0.987751
16	0.00191845	0.986	0.00154673	0.988673
17	0.00177523	0.987031	0.00145189	0.989374
18	0.00164743	0.987952	0.00140496	0.989705
19	0.00154026	0.988738	0.00132933	0.990253
20	0.00153271	0.988805	0.00126103	0.990763
21	0.00142547	0.989597	0.00121471	0.991092
22	0.00140654	0.989715	0.00120096	0.991201
23	0.00134559	0.990172	0.00113584	0.991678
24	0.00131317	0.990406	0.00108745	0.992026
25	0.00131238	0.990425	0.00114162	0.991648
26	0.00126318	0.990761	0.00108968	0.991995
27	0.00121903	0.991088	0.0010814	0.99208
28	0.00123847	0.990943	0.00101842	0.992524
29	0.00119583	0.991274	0.00102151	0.992497
30	0.00117476	0.991405	0.00098706	0.992761
31	0.00119217	0.991264	0.00116719	0.991433
32	0.00114694	0.991606	0.000904398	0.993358
33	0.00112622	0.99175	0.00088173	0.993524
34	0.00105831	0.992263	0.000880081	0.993525
35	0.00104833	0.992344	0.000856406	0.993694
36	0.00112271	0.991787	0.000867944	0.993615
37	0.00102878	0.992452	0.000834317	0.993876
38	0.000992194	0.992751	0.000890489	0.993456
39	0.000997795	0.992704	0.000816284	0.994016
40	0.00103833	0.992395	0.00100147	0.992673
41	0.0010524	0.992288	0.000876542	0.993573
42	0.000990537	0.992748	0.000812397	0.994034
43	0.000969345	0.992917	0.000790819	0.99418
44	0.000976598	0.992851	0.000784139	0.994229
45	0.000980451	0.992831	0.000787223	0.994212
46	0.00100719	0.992627	0.000819681	0.993984
47	0.000977271	0.992836	0.000779216	0.994271
48	0.00100731	0.992617	0.000760563	0.994418
49	0.00100258	0.992667	0.000760942	0.994408
50	0.00101262	0.992588	0.00100853	0.992537
51	0.00096068	0.992965	0.000820165	0.993987
52	0.00101504	0.992586	0.000766021	0.994371
53	0.000919999	0.993264	0.000771481	0.994309
54	0.000961842	0.992964	0.000738915	0.994579
55	0.00100983	0.992646	0.000905244	0.993394
56	0.000922884	0.993234	0.000754646	0.994453
57	0.000908643	0.993354	0.000781744	0.994261
58	0.000953709	0.993018	0.00104289	0.992313
59	0.000941122	0.993128	0.000720576	0.994711
60	0.000922754	0.993258	0.000840297	0.993778
61	0.000921634	0.993257	0.000806916	0.994061
62	0.000933178	0.993187	0.000744855	0.994539
63	0.000972699	0.992906	0.000795246	0.994173
64	0.000926601	0.993226	0.000727993	0.994651
65	0.000933393	0.993173	0.000763419	0.994393
66	0.000914486	0.993336	0.000799526	0.994131
67	0.000974641	0.992879	0.000723124	0.994695
68	0.000931291	0.993174	0.000944842	0.99307
69	0.000905706	0.993363	0.000756584	0.994449
70	0.000903917	0.993393	0.000724121	0.994687
71	0.000902704	0.993403	0.000738734	0.99457
72	0.00090926	0.993367	0.000716566	0.994738
73	0.000996203	0.992732	0.000728283	0.994658
74	0.000947786	0.993066	0.000739921	0.994576
75	0.000896862	0.993448	0.000724159	0.994683
76	0.000898118	0.993444	0.000734964	0.9946
77	0.000876949	0.993589	0.000797571	0.994127
78	0.00092145	0.993265	0.000782007	0.994269
79	0.000909978	0.993355	0.000789327	0.994213
80	0.000940666	0.993127	0.000720638	0.994712
81	0.000884194	0.993517	0.000803537	0.994112
82	0.000922464	0.993248	0.000721684	0.994707
83	0.000897425	0.993438	0.0007855	0.994261
84	0.000924753	0.993233	0.00092118	0.993278
85	0.000930417	0.993206	0.000709192	0.994801
86	0.000904936	0.993379	0.000764825	0.994378
87	0.000882709	0.993537	0.000699521	0.994866
88	0.000899123	0.993431	0.000728825	0.994641
89	0.000942174	0.993094	0.000800813	0.994148
90	0.000930379	0.993185	0.000729952	0.994639
91	0.000938563	0.993154	0.000824672	0.993964
92	0.000888787	0.993494	0.000753427	0.994458
93	0.000887317	0.9935	0.000741818	0.994543
94	0.000883867	0.993523	0.000819457	0.99398
95	0.000922554	0.993236	0.000796233	0.994149
96	0.000900087	0.993418	0.000709189	0.994785
97	0.000851149	0.993761	0.000868008	0.99368
98	0.000898274	0.993413	0.00074432	0.994535
99	0.000896566	0.993442	0.000722158	0.994711
100	0.000878811	0.993556	0.000713498	0.994767
1	0.0757811	0.442264	0.0229757	0.838704
2	0.0146859	0.89211	0.00821806	0.942396
3	0.00867744	0.935905	0.00681248	0.952119
4	0.00673787	0.950306	0.00516783	0.963478
5	0.00552133	0.959328	0.00424394	0.970057
6	0.00443233	0.967344	0.0034703	0.975463
7	0.00363765	0.973241	0.00287837	0.979686
8	0.00299062	0.977962	0.00251603	0.982249
9	0.00259558	0.980894	0.00221087	0.984401
10	0.00237105	0.982562	0.00193278	0.986364
11	0.00206973	0.984761	0.00174529	0.987698
12	0.0019093	0.985938	0.00162732	0.988528
13	0.00174269	0.987177	0.00154256	0.989123
14	0.00165951	0.987782	0.00147603	0.989589
15	0.00160074	0.988227	0.00141695	0.989994
16	0.00151775	0.988826	0.00144674	0.98979
17	0.00150852	0.988877	0.00138305	0.990237
18	0.00144839	0.98933	0.00131258	0.990737
19	0.0014306	0.989472	0.00127468	0.990994
20	0.00138523	0.989776	0.00125725	0.991121
21	0.00137815	0.989857	0.00123039	0.99131
22	0.00134033	0.990113	0.00122633	0.991338
23	0.00133162	0.99023	0.00118268	0.991656
24	0.00137698	0.98986	0.00121983	0.991391
25	0.00126462	0.990673	0.00125751	0.991115
26	0.00122953	0.990928	0.0011365	0.991985
27	0.00123907	0.990885	0.00111846	0.992106
28	0.00121659	0.991042	0.00110978	0.992151
29	0.0012007	0.991142	0.00112173	0.992079
30	0.00120128	0.991142	0.00108641	0.99232
31	0.00120408	0.991139	0.00106482	0.992477
32	0.00118351	0.991292	0.00106866	0.992465
33	0.00119608	0.991179	0.00111979	0.992121
34	0.001189	0.991219	0.00104033	0.992637
35	0.00115071	0.991503	0.00115063	0.991863
36	0.00120223	0.991134	0.00104905	0.992585
37	0.00116079	0.991436	0.00101156	0.992846
38	0.00112851	0.991684	0.0010538	0.992535
39	0.00116923	0.991376	0.00128616	0.99096
40	0.00117903	0.991311	0.00108915	0.992315
41	0.00116711	0.991405	0.00106705	0.992461
42	0.00116955	0.991358	0.00107597	0.992406
43	0.0011604	0.991445	0.000990223	0.992995
44	0.00115728	0.991472	0.001042	0.992631
45	0.00111916	0.991746	0.00100466	0.992885
46	0.00113769	0.991596	0.000982567	0.993044
47	0.00112151	0.991705	0.00101165	0.992835
48	0.00112071	0.991729	0.00115851	0.991779
49	0.00117387	0.991363	0.00113556	0.99199
50	0.00114547	0.991543	0.00100096	0.992914
51	0.00111308	0.991777	0.000978162	0.993075
52	0.00112721	0.991682	0.000969671	0.993139
53	0.00111304	0.991776	0.00104144	0.992626
54	0.00114213	0.99157	0.00100539	0.992886
55	0.00111363	0.991799	0.00103868	0.992632
56	0.00114674	0.991536	0.00103157	0.992703
57	0.00113924	0.99161	0.00120581	0.991497
58	0.00112725	0.991679	0.00104644	0.992576
59	0.001105	0.991852	0.000969521	0.99314
60	0.00113923	0.991581	0.000985787	0.993025
61	0.00109619	0.9919	0.00103609	0.992673
62	0.00111493	0.991779	0.000985772	0.993029
63	0.00111344	0.991782	0.000978319	0.993088
64	0.00111282	0.991801	0.000976612	0.993099
65	0.00108719	0.991975	0.000973362	0.993113
66	0.00109693	0.991894	0.00104315	0.992604
67	0.00112247	0.991705	0.00110535	0.992208
68	0.0011443	0.991565	0.000973242	0.993098
69	0.00109124	0.991949	0.000967629	0.993144
70	0.00109859	0.991906	0.000964116	0.993176
71	0.00111936	0.991734	0.000949918	0.993273
72	0.00110604	0.991828	0.000983915	0.993021
73	0.00109532	0.991938	0.000989363	0.992981
74	0.00108461	0.991996	0.000961249	0.993186
75	0.00108303	0.992006	0.000961904	0.993189
76	0.00111067	0.991802	0.00097537	0.993099
77	0.00110104	0.991867	0.00100297	0.992902
78	0.00114806	0.991536	0.00097921	0.993063
79	0.00109599	0.991923	0.00101603	0.992821
80	0.00108874	0.991976	0.000957135	0.993219
81	0.00111464	0.99177	0.000975427	0.993096
82	0.00108064	0.992023	0.000954366	0.99325
83	0.00111508	0.991771	0.00096694	0.993149
84	0.00107964	0.992051	0.000949928	0.993271
85	0.00108092	0.992012	0.000949337	0.99328
86	0.00110995	0.991803	0.00102885	0.992746
87	0.00120814	0.991122	0.000981719	0.993032
88	0.0010803	0.992022	0.00094542	0.993307
89	0.00112519	0.991698	0.000966116	0.993161
90	0.0010984	0.991889	0.000972754	0.993112
91	0.00106376	0.992141	0.000955254	0.993234
92	0.00109717	0.991899	0.00100193	0.992914
93	0.00111027	0.991824	0.00100266	0.992916
94	0.00109693	0.99192	0.000934239	0.993387
95	0.00106427	0.992141	0.000941437	0.993333
96	0.00109663	0.991913	0.00097394	0.993105
97	0.00106645	0.992137	0.000954066	0.993249
98	0.00107719	0.992052	0.000992154	0.993
99	0.00107165	0.992105	0.00105877	0.992523
100	0.00112039	0.991739	0.000942233	0.993331
1	0.0736245	0.459823	0.0170603	0.875726
2	0.0139776	0.897575	0.00614361	0.955144
3	0.00800383	0.941631	0.00531657	0.960983
4	0.00581554	0.957495	0.00418426	0.969285
5	0.00479961	0.964964	0.00356556	0.973847
6	0.00432715	0.968404	0.00320997	0.976393
7	0.00370786	0.972896	0.0027862	0.979531
8	0.00315269	0.976976	0.00238506	0.982497
9	0.00267944	0.980449	0.00202986	0.985116
10	0.00237819	0.98267	0.00184575	0.986463
11	0.00209803	0.984719	0.00168926	0.987598
12	0.00193841	0.985841	0.00156504	0.988515
13	0.00178754	0.986978	0.00143159	0.989497
14	0.00163803	0.98804	0.00131461	0.990357
15	0.00150886	0.989003	0.00122347	0.991016
16	0.00138478	0.989894	0.00117786	0.991367
17	0.00134781	0.990162	0.00127449	0.990652
18	0.00129097	0.990584	0.0010773	0.992095
19	0.0012732	0.990708	0.00105038	0.992287
20	0.00123109	0.991022	0.00104113	0.992354
21	0.00121156	0.991157	0.00101614	0.99253
22	0.00118958	0.991313	0.00101444	0.992548
23	0.00120113	0.991227	0.00104551	0.992312
24	0.00116154	0.991519	0.00099482	0.992687
25	0.00117968	0.991392	0.000976044	0.992822
26	0.00115444	0.991587	0.00097844	0.992809
27	0.00118997	0.991289	0.000975495	0.992829
28	0.00113948	0.991689	0.000969442	0.992875
29	0.00113069	0.991747	0.000988878	0.992731
30	0.00113082	0.991748	0.000968885	0.992874
31	0.00114848	0.991594	0.000959157	0.99295
32	0.00117094	0.991442	0.00103342	0.992401
33	0.00120502	0.991195	0.000984845	0.992744
34	0.00114124	0.991656	0.00095017	0.993007
35	0.00120107	0.991219	0.00100646	0.992598
36	0.00112016	0.991803	0.000976705	0.992813
37	0.00120771	0.991197	0.00102582	0.992455
38	0.00116307	0.991492	0.000988701	0.992718
39	0.0011521	0.991572	0.000963403	0.99291
40	0.00118129	0.991367	0.00107544	0.992098
41	0.00115797	0.991564	0.000958452	0.99293
42	0.00112169	0.991806	0.000953945	0.99298
43	0.00111992	0.991808	0.000965197	0.992898
44	0.00119301	0.991259	0.000942514	0.99306
45	0.00111546	0.991857	0.000940772	0.993078
46	0.00109648	0.991987	0.000940774	0.993082
47	0.00112454	0.991781	0.000995755	0.992669
48	0.00113328	0.991721	0.000955283	0.992982
49	0.00107943	0.992092	0.00107776	0.992062
50	0.00116305	0.991523	0.00101049	0.992544
51	0.00110409	0.99193	0.000934377	0.99312
52	0.00111923	0.991824	0.00094765	0.993029
53	0.00110948	0.991885	0.000944389	0.993058
54	0.0010922	0.992005	0.000931875	0.993138
55	0.00112025	0.991834	0.00103129	0.992429
56	0.00110478	0.99193	0.00093099	0.993152
57	0.00108052	0.992112	0.000907742	0.99331
58	0.00106364	0.992221	0.000930352	0.993164
59	0.00109478	0.992011	0.000934789	0.993119
60	0.00111566	0.991848	0.000916052	0.993261
61	0.00111605	0.991834	0.000900054	0.993383
62	0.00112377	0.991784	0.00089681	0.993401
63	0.00107534	0.99213	0.000924652	0.9932
64	0.00106007	0.99223	0.000938189	0.993091
65	0.0011033	0.991931	0.000880964	0.993521
66	0.00106541	0.992217	0.000928615	0.993175
67	0.00107895	0.99211	0.000925986	0.993182
68	0.00106115	0.992237	0.00093269	0.993142
69	0.00116949	0.991476	0.000888115	0.993467
70	0.00107616	0.992133	0.000882336	0.993513
71	0.00108955	0.992045	0.000911445	0.9933
72	0.00107275	0.992173	0.000888935	0.993462
73	0.00110368	0.99193	0.000967397	0.992917
74	0.00107353	0.992162	0.000941153	0.99309
75	0.00104101	0.992396	0.000913612	0.993289
76	0.00102212	0.992528	0.000943972	0.993059
77	0.00102331	0.992512	0.000866901	0.993626
78	0.00102951	0.992485	0.000930959	0.993148
79	0.00110278	0.991943	0.000913147	0.993288
80	0.00102324	0.992522	0.000901221	0.993391
81	0.00106124	0.992266	0.000878379	0.993541
82	0.00103364	0.992438	0.000887573	0.993475
83	0.00105687	0.992266	0.001091	0.992013
84	0.001111	0.991874	0.000948131	0.99306
85	0.00103498	0.99244	0.000859068	0.993689
86	0.00102378	0.99251	0.000893052	0.99344
87	0.00109203	0.992018	0.000850919	0.993753
88	0.00101818	0.992559	0.000887105	0.993481
89	0.00102379	0.992517	0.00104962	0.992308
90	0.00103073	0.992462	0.00088674	0.993481
91	0.00102394	0.992528	0.000852378	0.993743
92	0.00103384	0.992443	0.000859767	0.993685
93	0.00104616	0.992363	0.00089374	0.993445
94	0.0010222	0.992533	0.000858998	0.993689
95	0.0010473	0.992338	0.000871651	0.993586
96	0.00104375	0.992378	0.000852024	0.993731
97	0.00103347	0.992438	0.000944528	0.993047
98	0.00101901	0.992543	0.000913404	0.993267
99	0.0010645	0.992233	0.000849154	0.993768
100	0.00102973	0.992476	0.000940427	0.993096
1	0.0724053	0.461975	0.0163715	0.882952
2	0.0146352	0.892988	0.00705046	0.949634
3	0.00849385	0.937522	0.00556171	0.960039
4	0.00655553	0.95177	0.00441319	0.968357
5	0.0050001	0.963204	0.00374534	0.973157
6	0.0042112	0.969011	0.0032635	0.976587
7	0.00360474	0.973531	0.00298838	0.978566
8	0.003327	0.975507	0.00273638	0.980367
9	0.00308635	0.977318	0.00254911	0.981718
10	0.002787	0.979529	0.00239663	0.982812
11	0.00256941	0.98113	0.00219073	0.984289
12	0.0023294	0.982902	0.00199363	0.985711
13	0.00210365	0.984564	0.00186053	0.986664
14	0.00199712	0.985358	0.00170417	0.987789
15	0.00183775	0.98654	0.00160499	0.9885
16	0.00173135	0.987273	0.00154799	0.988904
17	0.00166033	0.987827	0.00149752	0.989272
18	0.00158123	0.988403	0.00143586	0.989707
19	0.00151656	0.988882	0.00136121	0.990244
20	0.00145539	0.989304	0.00132362	0.990514
21	0.00144622	0.989365	0.00129838	0.990695
22	0.00143971	0.989418	0.00128206	0.990813
23	0.00141407	0.989623	0.00126563	0.990926
24	0.00139793	0.989749	0.00135431	0.990299
25	0.00140959	0.989652	0.00125042	0.991036
26	0.00138545	0.989843	0.00126327	0.990944
27	0.00138297	0.989863	0.00125328	0.991011
28	0.001339	0.990172	0.00125515	0.991005
29	0.00136836	0.989961	0.00122292	0.991232
30	0.00138953	0.989822	0.00130127	0.990677
31	0.00140488	0.989701	0.00121457	0.991289
32	0.00132026	0.990304	0.00120209	0.991382
33	0.00132955	0.990236	0.00126889	0.990923
34	0.0013341	0.990204	0.00118063	0.991532
35	0.00132519	0.99028	0.00116957	0.991611
36	0.00133472	0.990208	0.00120602	0.991362
37	0.00131839	0.990317	0.00123861	0.991118
38	0.001314	0.990341	0.00121945	0.991251
39	0.00130306	0.990452	0.00116833	0.991627
40	0.00132251	0.990284	0.00121306	0.991311
41	0.00130191	0.990453	0.00117654	0.991565
42	0.00130288	0.990419	0.00120862	0.991342
43	0.00129605	0.990489	0.00147139	0.989464
44	0.00132727	0.990245	0.00122312	0.991222
45	0.00128796	0.990544	0.0012019	0.991379
46	0.00132414	0.990295	0.00117999	0.991533
47	0.00131784	0.990313	0.00119304	0.991448
48	0.00129325	0.990524	0.00129242	0.990746
49	0.00133401	0.99019	0.00114789	0.991768
50	0.00127726	0.990621	0.00112153	0.991959
51	0.00125947	0.990746	0.00126267	0.990939
52	0.00135079	0.990079	0.00114717	0.991772
53	0.00127989	0.990608	0.00120847	0.991336
54	0.00129142	0.990508	0.00125668	0.990986
55	0.0012884	0.990549	0.00112243	0.991948
56	0.0012986	0.990438	0.00113934	0.991827
57	0.00128211	0.990589	0.0011548	0.991713
58	0.00126868	0.990662	0.00114912	0.991754
59	0.00131785	0.990324	0.0011305	0.991889
60	0.00130132	0.990423	0.00113966	0.991825
61	0.00122959	0.990947	0.00106662	0.992345
62	0.00122881	0.990974	0.00105841	0.99241
63	0.00118524	0.991314	0.00104879	0.992472
64	0.00119782	0.991187	0.00103866	0.992542
65	0.00116446	0.991448	0.00103315	0.992589
66	0.00123977	0.990881	0.00114876	0.991749
67	0.00117663	0.991345	0.0010466	0.992485
68	0.00120598	0.991141	0.00162893	0.988317
69	0.00121722	0.991053	0.00107571	0.992292
70	0.00119777	0.991194	0.00101231	0.992734
71	0.00115943	0.991483	0.00100589	0.992782
72	0.00119319	0.991237	0.00100913	0.992755
73	0.00116941	0.991401	0.00101161	0.99274
74	0.00119121	0.991239	0.0010076	0.992774
75	0.00117668	0.991357	0.000999166	0.992836
76	0.00117634	0.991327	0.00104642	0.992488
77	0.00114531	0.991588	0.00101452	0.992719
78	0.00115713	0.991499	0.00100397	0.992792
79	0.00116682	0.991426	0.00109343	0.992165
80	0.00117919	0.991328	0.000991314	0.992889
81	0.00111976	0.991777	0.000997166	0.992843
82	0.00114874	0.991572	0.00103094	0.992599
83	0.00115186	0.991554	0.00101137	0.992749
84	0.00115911	0.991484	0.00100754	0.992773
85	0.00115403	0.991503	0.00111068	0.992052
86	0.00116369	0.991455	0.00114366	0.991798
87	0.00116142	0.991463	0.000979405	0.992972
88	0.00112086	0.991751	0.00100297	0.992802
89	0.00112945	0.991694	0.000987718	0.992914
90	0.00114804	0.991574	0.0013136	0.99057
91	0.00116536	0.991449	0.00102154	0.99267
92	0.00116415	0.991444	0.001098	0.992138
93	0.00116669	0.991427	0.000992282	0.992878
94	0.00113183	0.991689	0.00099151	0.992884
95	0.00112343	0.991749	0.000981396	0.992957
96	0.00115707	0.991503	0.0010557	0.992419
97	0.00113043	0.991686	0.00101449	0.992728
98	0.00111486	0.991802	0.0010822	0.992234
99	0.0011611	0.991459	0.00101614	0.992708
100	0.00111365	0.991827	0.00100604	0.992772
1	0.0694463	0.490955	0.0156558	0.879761
2	0.014124	0.897749	0.0085385	0.934953
3	0.00808263	0.941494	0.00473554	0.963756
4	0.00592734	0.957113	0.00388935	0.970239
5	0.00462319	0.966521	0.00327863	0.974928
6	0.00389674	0.971788	0.00288694	0.977929
7	0.00341739	0.975229	0.00254532	0.980508
8	0.00305689	0.977879	0.00230663	0.982321
9	0.00260441	0.981154	0.00200923	0.984628
10	0.00229306	0.983485	0.00178139	0.98638
11	0.00207396	0.98509	0.00155429	0.988123
12	0.00182998	0.986797	0.00148242	0.988675
13	0.00168359	0.987842	0.00134416	0.989731
14	0.00154408	0.988857	0.00126706	0.990317
15	0.00148241	0.989297	0.00120628	0.990775
16	0.00144448	0.989565	0.00121857	0.990679
17	0.00140355	0.989866	0.00113477	0.991317
18	0.00140403	0.989858	0.00121983	0.990683
19	0.00134062	0.990304	0.00111926	0.991427
20	0.00130598	0.990544	0.00106597	0.991841
21	0.0012912	0.990664	0.00106033	0.991879
22	0.00129197	0.990679	0.001039	0.992048
23	0.0012561	0.990925	0.00103208	0.992102
24	0.00124143	0.99103	0.00100184	0.992334
25	0.00121615	0.991211	0.000994195	0.992386
26	0.00122792	0.991124	0.00101398	0.992229
27	0.00121069	0.991243	0.000976922	0.992516
28	0.00122204	0.991169	0.000982366	0.992475
29	0.00121742	0.991217	0.000974599	0.992529
30	0.0012301	0.991109	0.00100487	0.992306
31	0.00120494	0.991283	0.000957554	0.992663
32	0.00121934	0.991186	0.00105522	0.99192
33	0.00118968	0.991401	0.000951559	0.992709
34	0.00120684	0.991282	0.000969211	0.992576
35	0.00117068	0.991518	0.000952831	0.992702
36	0.00125163	0.990973	0.000997088	0.992349
37	0.00121362	0.991228	0.000950215	0.992717
38	0.00116959	0.991542	0.000954496	0.992689
39	0.0012338	0.991086	0.00102729	0.992156
40	0.00121415	0.991241	0.000951212	0.992713
41	0.00118337	0.99144	0.00095008	0.992718
42	0.00118448	0.991418	0.000998383	0.99235
43	0.00117008	0.991535	0.000971793	0.992563
44	0.00122648	0.991132	0.00095245	0.992703
45	0.00117367	0.991525	0.000980448	0.992504
46	0.00121456	0.99121	0.000952211	0.9927
47	0.0012095	0.991273	0.000948053	0.992744
48	0.00120301	0.991303	0.000973305	0.992546
49	0.00119903	0.991321	0.000942623	0.992782
50	0.00117579	0.991486	0.000936412	0.992826
51	0.00120567	0.99125	0.000967618	0.992579
52	0.00118933	0.991378	0.000931101	0.992869
53	0.00116208	0.991585	0.0011325	0.991353
54	0.00119118	0.991398	0.000952152	0.992711
55	0.00117817	0.991485	0.000972457	0.992544
56	0.00121448	0.991205	0.000917789	0.992967
57	0.00118694	0.991425	0.000968715	0.992578
58	0.00120128	0.991319	0.000962492	0.992623
59	0.00121834	0.991199	0.00111127	0.991488
60	0.00118167	0.991422	0.000914694	0.992988
61	0.00122698	0.991131	0.000933827	0.992839
62	0.0011668	0.991546	0.00105896	0.991912
63	0.00113097	0.991818	0.000962286	0.992635
64	0.00113397	0.991799	0.000919512	0.992953
65	0.0011747	0.991507	0.000923082	0.992926
66	0.00114668	0.991705	0.000988494	0.99242
67	0.00116963	0.991524	0.00138517	0.989524
68	0.00121326	0.991233	0.000931497	0.992862
69	0.00117173	0.991505	0.00091468	0.992994
70	0.00114001	0.991742	0.000935993	0.992826
71	0.00117226	0.991508	0.000965645	0.992608
72	0.00116076	0.991588	0.00103274	0.992086
73	0.00117737	0.991479	0.000922162	0.992937
74	0.00116714	0.991576	0.000911677	0.993017
75	0.00116178	0.991616	0.000915348	0.992988
76	0.00116924	0.991526	0.000980525	0.992483
77	0.00114132	0.991754	0.00117154	0.99108
78	0.00118545	0.991438	0.000918556	0.992959
79	0.00113234	0.9918	0.000949865	0.992716
80	0.00112021	0.991886	0.000891709	0.993154
81	0.00113123	0.991825	0.000873693	0.993296
82	0.0011215	0.991877	0.00086163	0.993385
83	0.00109681	0.99206	0.000877401	0.993275
84	0.00112855	0.991844	0.000882428	0.993223
85	0.00111311	0.991931	0.000867645	0.993339
86	0.00110453	0.991991	0.000856125	0.993431
87	0.00110027	0.992047	0.000908242	0.993046
88	0.00112496	0.991853	0.00084239	0.993535
89	0.00105879	0.992329	0.000843834	0.993533
90	0.00109407	0.992082	0.000841025	0.993552
91	0.0010865	0.992137	0.000890181	0.993171
92	0.00107139	0.992237	0.00096291	0.992616
93	0.00107012	0.992248	0.00086982	0.993332
94	0.00108421	0.99217	0.00115449	0.99119
95	0.00113168	0.991839	0.000952113	0.992734
96	0.00109506	0.992066	0.000876851	0.993267
97	0.00108131	0.992174	0.000931666	0.99289
98	0.00111335	0.99195	0.000912902	0.993012
99	0.00108904	0.992146	0.0008456	0.993514
100	0.00108248	0.992161	0.000868397	0.993327

## Sheet: AMN_LP_EB_core
epoch	loss	r2	val_loss	val_r2
1	0.0742003	0.452443	0.0197253	0.855332
2	0.0123619	0.909091	0.0061172	0.955008
3	0.0069273	0.948991	0.00504403	0.962944
4	0.00536963	0.960641	0.00379648	0.972098
5	0.00446797	0.967335	0.00329293	0.975828
6	0.00406793	0.970191	0.0029415	0.978408
7	0.00357765	0.973825	0.0031299	0.977058
8	0.00345869	0.974624	0.00284165	0.979175
9	0.00326152	0.976096	0.00266556	0.98045
10	0.00309124	0.977422	0.0024714	0.981881
11	0.00285956	0.979061	0.00233187	0.982909
12	0.002695	0.980299	0.00224242	0.98357
13	0.00253675	0.981467	0.00230105	0.98313
14	0.0023822	0.982608	0.00191408	0.985982
15	0.00217445	0.984076	0.00177806	0.986971
16	0.00198444	0.985508	0.0016764	0.987718
17	0.00184609	0.986506	0.00165074	0.987904
18	0.00175763	0.987162	0.00149135	0.98907
19	0.00170465	0.987561	0.00143841	0.989458
20	0.00157928	0.98846	0.00135772	0.990054
21	0.00152648	0.988851	0.0013082	0.990414
22	0.00147759	0.989184	0.00129309	0.990528
23	0.00140743	0.989713	0.00121243	0.991116
24	0.00140384	0.989754	0.00118781	0.991297
25	0.00132326	0.990336	0.0012452	0.990891
26	0.00133341	0.990261	0.00112426	0.991759
27	0.0012985	0.990514	0.00112884	0.991731
28	0.00127428	0.990689	0.00105694	0.992252
29	0.00121087	0.99115	0.00102677	0.992476
30	0.00120188	0.991223	0.00101028	0.992595
31	0.00117371	0.99142	0.00102769	0.992461
32	0.00113322	0.99171	0.000984015	0.992788
33	0.00112269	0.991784	0.000974347	0.992858
34	0.00112055	0.991807	0.000951072	0.99303
35	0.0011204	0.991801	0.000980656	0.992803
36	0.00112198	0.991788	0.000980517	0.99281
37	0.00111312	0.991861	0.000936797	0.993131
38	0.00108711	0.992054	0.000920469	0.993247
39	0.00106953	0.992167	0.000947556	0.993049
40	0.00105411	0.992284	0.000931838	0.993164
41	0.00111458	0.991843	0.000951881	0.993021
42	0.00108302	0.992072	0.000904734	0.993361
43	0.00107399	0.992144	0.000918403	0.993266
44	0.00107876	0.992114	0.00100424	0.99263
45	0.00109863	0.991958	0.000915264	0.99329
46	0.00109166	0.992018	0.000972803	0.992868
47	0.00108468	0.992068	0.000901047	0.993391
48	0.00104987	0.992316	0.000898931	0.993402
49	0.00108204	0.992075	0.000964301	0.992916
50	0.00108968	0.992035	0.000892841	0.993447
51	0.0010994	0.991953	0.00088561	0.993502
52	0.00106192	0.992236	0.000916438	0.993276
53	0.00104585	0.992345	0.000891633	0.993455
54	0.00105509	0.992271	0.000909331	0.993338
55	0.00105585	0.992301	0.000897127	0.993417
56	0.00106358	0.992224	0.000997827	0.992688
57	0.00106759	0.992207	0.000890533	0.993465
58	0.00105478	0.99228	0.000932996	0.993157
59	0.00106479	0.9922	0.000886752	0.993498
60	0.00107375	0.992147	0.000930798	0.993168
61	0.00103519	0.992412	0.000901764	0.993384
62	0.00105743	0.992258	0.00093853	0.993106
63	0.00106177	0.992222	0.000953623	0.993001
64	0.00108429	0.992082	0.00088302	0.993521
65	0.00113856	0.991679	0.000918902	0.993259
66	0.00103508	0.992422	0.000907939	0.993338
67	0.0010494	0.992303	0.000874782	0.993582
68	0.00106101	0.992241	0.000934314	0.993153
69	0.0010418	0.992368	0.00106868	0.992163
70	0.00107761	0.992117	0.000912578	0.993309
71	0.00104123	0.992369	0.000954124	0.992981
72	0.00107528	0.992125	0.00090021	0.993392
73	0.00103831	0.992396	0.000867774	0.993633
74	0.00104782	0.992343	0.000927578	0.993206
75	0.00103223	0.992451	0.000871023	0.993608
76	0.00103085	0.99246	0.000985637	0.992748
77	0.00103593	0.992396	0.00100966	0.992585
78	0.00103528	0.992427	0.000883013	0.993516
79	0.00103435	0.992437	0.000871286	0.993603
80	0.00103104	0.992457	0.000887938	0.993488
81	0.0010521	0.992299	0.000883078	0.993523
82	0.00105515	0.992305	0.000959829	0.992964
83	0.00104811	0.992345	0.000892079	0.993455
84	0.00103512	0.992415	0.000881663	0.993527
85	0.00102564	0.992491	0.000877104	0.993562
86	0.0010275	0.992478	0.000878237	0.993561
87	0.00103524	0.992427	0.000960815	0.992932
88	0.00104389	0.99237	0.000971313	0.992887
89	0.00105998	0.992258	0.000943065	0.993076
90	0.00102484	0.992491	0.000887702	0.993488
91	0.00102082	0.992533	0.000926149	0.993211
92	0.00105032	0.992317	0.000919175	0.993263
93	0.00105733	0.992262	0.000870161	0.993617
94	0.00101507	0.99257	0.000881958	0.993532
95	0.00105758	0.992277	0.000877624	0.993562
96	0.00103097	0.992456	0.00101623	0.992533
97	0.00104619	0.992336	0.000955422	0.992995
98	0.00102633	0.992486	0.000879568	0.993543
99	0.00103567	0.992427	0.00087647	0.99357
100	0.00104637	0.992348	0.000905011	0.993361
1	0.110674	0.186329	0.0389411	0.724017
2	0.0243223	0.821161	0.0144808	0.897335
3	0.0139622	0.896973	0.00916545	0.935025
4	0.00809179	0.940284	0.00644687	0.954383
5	0.00572768	0.957644	0.00472034	0.966546
6	0.00485528	0.96406	0.00418781	0.970354
7	0.00420996	0.968918	0.00387984	0.972502
8	0.00376527	0.972245	0.00336085	0.976198
9	0.00333507	0.975382	0.0030737	0.978244
10	0.00299862	0.977894	0.00274327	0.980579
11	0.00270618	0.980059	0.00248323	0.982423
12	0.00247879	0.981717	0.00229744	0.983735
13	0.00229575	0.983069	0.00214728	0.984794
14	0.00214938	0.98414	0.00197301	0.986031
15	0.00202324	0.985085	0.00188133	0.986682
16	0.00193757	0.985709	0.00178792	0.987338
17	0.00183416	0.986478	0.00171947	0.98782
18	0.00172902	0.987234	0.00155347	0.988997
19	0.00160486	0.988143	0.00148179	0.989506
20	0.00155374	0.988537	0.00143587	0.989831
21	0.00150913	0.988878	0.00141241	0.989995
22	0.00146978	0.989142	0.00137069	0.990285
23	0.00145108	0.989282	0.00133736	0.990524
24	0.00142554	0.989493	0.00130904	0.990726
25	0.00140002	0.989654	0.00129637	0.990821
26	0.00137571	0.989832	0.00125693	0.991095
27	0.00133837	0.990144	0.00123558	0.991245
28	0.00130874	0.990343	0.00119703	0.991519
29	0.00130991	0.990346	0.00120337	0.991473
30	0.00130999	0.990334	0.00120719	0.991441
31	0.00130566	0.990362	0.00118047	0.991633
32	0.00128051	0.990542	0.00118819	0.991578
33	0.00130083	0.990381	0.00117715	0.991659
34	0.00128413	0.990539	0.00116808	0.99172
35	0.00129782	0.99043	0.00117885	0.991648
36	0.00126654	0.990658	0.00123283	0.99126
37	0.00128757	0.990506	0.00117227	0.991694
38	0.0012902	0.990478	0.00118476	0.991593
39	0.00126485	0.990662	0.00118963	0.991567
40	0.00127631	0.990586	0.00117048	0.991709
41	0.00129098	0.990477	0.00117789	0.991643
42	0.00127723	0.990573	0.00116777	0.991723
43	0.0012648	0.990658	0.0011731	0.991684
44	0.0012935	0.990457	0.00115573	0.991807
45	0.00129073	0.990472	0.00127474	0.990976
46	0.00134918	0.990043	0.00116371	0.991752
47	0.00126251	0.990679	0.00121572	0.991405
48	0.00128769	0.990491	0.0011433	0.991898
49	0.00125293	0.990747	0.0012827	0.990903
50	0.00125371	0.990749	0.00114148	0.991913
51	0.0012515	0.990758	0.0011551	0.991817
52	0.00127937	0.990553	0.00127439	0.991004
53	0.00126475	0.990664	0.00130293	0.990762
54	0.00129676	0.990441	0.00117963	0.991629
55	0.00128351	0.990516	0.00116703	0.991729
56	0.00126219	0.990689	0.00115636	0.991803
57	0.00125015	0.990784	0.00117315	0.991682
58	0.00125373	0.990748	0.00115627	0.991807
59	0.00125783	0.990694	0.00116131	0.991788
60	0.0012835	0.990525	0.00113335	0.991973
61	0.00122729	0.990927	0.00107638	0.992374
62	0.00116716	0.991383	0.00107566	0.992367
63	0.00117286	0.991341	0.00104584	0.99259
64	0.00118839	0.991237	0.00104289	0.992612
65	0.00116873	0.991389	0.0011064	0.992171
66	0.00116073	0.991447	0.00107057	0.992413
67	0.00115899	0.991427	0.00105074	0.992557
68	0.00117281	0.991343	0.00115028	0.991841
69	0.00118178	0.99128	0.00103618	0.992661
70	0.00116285	0.991423	0.00108342	0.992316
71	0.00119208	0.99121	0.00104218	0.992608
72	0.00116876	0.991367	0.00105746	0.992501
73	0.00116761	0.991379	0.00113333	0.991964
74	0.00116101	0.99143	0.00106565	0.992453
75	0.00118384	0.991272	0.0010623	0.992463
76	0.00112285	0.991709	0.00103952	0.992645
77	0.00116429	0.991429	0.00107199	0.992423
78	0.00113192	0.991654	0.00104146	0.992618
79	0.00114991	0.991514	0.00103241	0.992684
80	0.00114103	0.991576	0.0010331	0.992679
81	0.00116303	0.99139	0.00105088	0.992556
82	0.00115236	0.9915	0.00105026	0.992564
83	0.00115346	0.9915	0.00108406	0.992318
84	0.00112563	0.99169	0.00104012	0.992625
85	0.00114288	0.991564	0.00101967	0.992775
86	0.00111186	0.991792	0.00103013	0.992709
87	0.00113358	0.991644	0.00100448	0.99288
88	0.00111176	0.991806	0.0009902	0.992978
89	0.00109052	0.991957	0.00097808	0.993061
90	0.00110738	0.991825	0.000963104	0.993172
91	0.00108182	0.992011	0.000984594	0.99301
92	0.00111503	0.991782	0.00097159	0.993108
93	0.00109308	0.991948	0.000979772	0.993053
94	0.00107395	0.992063	0.000995554	0.992942
95	0.00107598	0.992053	0.000959874	0.993191
96	0.00107087	0.992101	0.0010094	0.992847
97	0.00107511	0.992056	0.000969794	0.993126
98	0.00109167	0.991956	0.0010404	0.992628
99	0.00108261	0.992008	0.000996793	0.992926
100	0.00107538	0.992061	0.000987256	0.992999
1	0.0719282	0.475402	0.014759	0.891388
2	0.0125901	0.908117	0.00719851	0.947126
3	0.00818286	0.940195	0.00554493	0.959244
4	0.00657444	0.951991	0.00575784	0.957655
5	0.0061982	0.95463	0.00493144	0.963769
6	0.00568064	0.958398	0.00469839	0.965463
7	0.00521631	0.961886	0.0048007	0.964732
8	0.004923	0.963999	0.00421529	0.969017
9	0.00427203	0.968761	0.00339975	0.975024
10	0.00362647	0.973489	0.00304478	0.977637
11	0.00329031	0.975971	0.00282101	0.979285
12	0.00292333	0.978641	0.00246517	0.981899
13	0.00262167	0.980844	0.0022265	0.983655
14	0.00239523	0.982507	0.00209379	0.984626
15	0.0021922	0.983984	0.00197015	0.985539
16	0.00201948	0.985261	0.00184447	0.986438
17	0.00190924	0.98605	0.00164555	0.987909
18	0.00177044	0.98708	0.00152916	0.988771
19	0.0016655	0.987834	0.00148972	0.989056
20	0.00159614	0.98834	0.00142021	0.989571
21	0.00155421	0.988648	0.00137182	0.989923
22	0.00150861	0.988971	0.00130936	0.990381
23	0.00144984	0.989409	0.00129002	0.990519
24	0.00139328	0.989811	0.00125999	0.990733
25	0.00136226	0.990037	0.00120435	0.991149
26	0.00134045	0.990196	0.00116868	0.991414
27	0.00131305	0.990388	0.0011471	0.991573
28	0.00131448	0.990398	0.00112915	0.991706
29	0.00126275	0.990746	0.00110339	0.991889
30	0.00124249	0.990919	0.00109734	0.99194
31	0.00121735	0.991101	0.00107218	0.99212
32	0.00122906	0.990997	0.00111874	0.991772
33	0.00122502	0.991052	0.00106104	0.992208
34	0.00119828	0.991237	0.00106761	0.992162
35	0.0011827	0.991338	0.00101448	0.992541
36	0.00116887	0.991452	0.0010273	0.992453
37	0.00116993	0.991449	0.000995365	0.992678
38	0.00118793	0.991324	0.00102034	0.992506
39	0.00117389	0.991429	0.00102514	0.992453
40	0.00114251	0.991645	0.000971334	0.992854
41	0.00114545	0.991631	0.00109176	0.991968
42	0.00114542	0.991616	0.00100061	0.992646
43	0.00112892	0.991741	0.00096356	0.992917
44	0.0011209	0.991786	0.00108586	0.992004
45	0.00117468	0.991395	0.000966612	0.992887
46	0.00118008	0.991371	0.000951033	0.993005
47	0.00110805	0.991905	0.000961563	0.992923
48	0.00116458	0.991477	0.00105859	0.992222
49	0.00110866	0.991887	0.000938702	0.993096
50	0.00113012	0.991729	0.000946409	0.99304
51	0.00110544	0.991902	0.000942893	0.993064
52	0.00112896	0.991739	0.000971668	0.992847
53	0.00111342	0.991851	0.000954818	0.992982
54	0.00111247	0.991873	0.000948231	0.993026
55	0.00112885	0.991766	0.000938132	0.993099
56	0.00109686	0.99197	0.000967392	0.992894
57	0.00112761	0.991744	0.00102001	0.992493
58	0.00115654	0.991544	0.000941573	0.993074
59	0.00112837	0.991744	0.000955831	0.992962
60	0.00109896	0.991955	0.000936021	0.993118
61	0.00110284	0.991936	0.000946149	0.993046
62	0.00111576	0.991824	0.00101644	0.992526
63	0.00113069	0.99174	0.00105142	0.992274
64	0.00109728	0.991969	0.00100675	0.99262
65	0.00108004	0.992102	0.00102347	0.992487
66	0.0011114	0.991858	0.00103103	0.992422
67	0.00106755	0.992186	0.000943388	0.993052
68	0.00106974	0.992163	0.000908962	0.993322
69	0.00106359	0.992208	0.000904445	0.993351
70	0.00108958	0.992017	0.00093565	0.993114
71	0.00108105	0.992078	0.000892253	0.993439
72	0.00105703	0.99226	0.000905372	0.993337
73	0.0010361	0.992418	0.000923248	0.993201
74	0.0010698	0.992187	0.000911172	0.993299
75	0.00106715	0.992178	0.000902054	0.993366
76	0.00106666	0.992195	0.000897649	0.993393
77	0.0011621	0.991525	0.000902697	0.993359
78	0.00105231	0.992303	0.000938068	0.9931
79	0.00104511	0.992368	0.000900331	0.993377
80	0.00104292	0.99238	0.000908421	0.993313
81	0.00106312	0.992243	0.000923235	0.993215
82	0.00104134	0.992379	0.000892187	0.993444
83	0.00102749	0.992486	0.000927398	0.993187
84	0.00103385	0.992431	0.000887424	0.993477
85	0.00104488	0.992355	0.000950686	0.993001
86	0.00109342	0.991995	0.000876295	0.993559
87	0.0010505	0.992332	0.000909658	0.993309
88	0.00104103	0.99238	0.000879132	0.993534
89	0.00103594	0.992417	0.000918723	0.993255
90	0.00103182	0.992446	0.000876117	0.993557
91	0.00106245	0.992216	0.000966402	0.992892
92	0.00104805	0.992328	0.000914357	0.993268
93	0.00106163	0.992239	0.000944871	0.993065
94	0.00104623	0.992346	0.000872817	0.993585
95	0.00102399	0.992502	0.000873256	0.993582
96	0.00102883	0.992476	0.000892319	0.993434
97	0.00103878	0.992413	0.000915379	0.993278
98	0.00102314	0.992507	0.000877031	0.993552
99	0.00104451	0.992381	0.000898336	0.993392
100	0.0010574	0.992263	0.000877302	0.993551
1	0.0700883	0.482101	0.0141637	0.898336
2	0.0120769	0.91123	0.00636904	0.954167
3	0.00795659	0.94134	0.00507026	0.963511
4	0.00569015	0.958088	0.00409975	0.970528
5	0.00480215	0.964619	0.00392506	0.971806
6	0.00450265	0.966826	0.00382257	0.972533
7	0.0042701	0.968654	0.00401265	0.971202
8	0.00401211	0.970502	0.00352319	0.974674
9	0.00371348	0.972702	0.00316753	0.977248
10	0.00349032	0.974348	0.0030377	0.978186
11	0.00318497	0.976625	0.00281944	0.979763
12	0.00296443	0.978199	0.00256367	0.981591
13	0.00274888	0.979787	0.00242859	0.982563
14	0.00253626	0.981356	0.00220808	0.984153
15	0.00230672	0.983059	0.00212191	0.984777
16	0.00215784	0.984154	0.0020147	0.985541
17	0.00202974	0.985065	0.00183003	0.986867
18	0.00189918	0.986036	0.00171716	0.987677
19	0.00180562	0.986738	0.00160322	0.988495
20	0.00170271	0.987495	0.00151208	0.989148
21	0.00156282	0.988532	0.00133307	0.990435
22	0.00144665	0.989365	0.00126754	0.990906
23	0.00134888	0.990082	0.00122296	0.991225
24	0.00132291	0.990279	0.00115287	0.991725
25	0.0012718	0.990624	0.00115683	0.991703
26	0.00122173	0.991014	0.0010916	0.992166
27	0.00119796	0.991182	0.00106177	0.992379
28	0.00121071	0.991098	0.00109638	0.992131
29	0.00118875	0.991261	0.0010359	0.992563
30	0.00115877	0.99149	0.00105112	0.992447
31	0.00114002	0.991621	0.00101121	0.992744
32	0.00113174	0.991688	0.000985544	0.992923
33	0.00110186	0.991894	0.00096709	0.993057
34	0.00109694	0.99193	0.000964323	0.993073
35	0.00110774	0.991847	0.000992545	0.992873
36	0.00108563	0.992	0.00101214	0.992726
37	0.0010948	0.991942	0.000943167	0.993225
38	0.0010829	0.992032	0.00105586	0.99242
39	0.0010868	0.991999	0.000938621	0.993258
40	0.00107198	0.99211	0.000980556	0.992965
41	0.00113008	0.99169	0.000939051	0.993254
42	0.00106922	0.992123	0.00095299	0.993151
43	0.00109436	0.991949	0.00096946	0.993035
44	0.00110535	0.991859	0.000910506	0.993463
45	0.00106156	0.992189	0.000907333	0.993484
46	0.00102383	0.992468	0.000899332	0.993542
47	0.00108398	0.992022	0.000908143	0.993481
48	0.00104622	0.992289	0.000910516	0.993461
49	0.00109303	0.991944	0.000946504	0.993205
50	0.00105597	0.992218	0.000898359	0.99355
51	0.00105577	0.992224	0.00091915	0.993403
52	0.00106525	0.992164	0.000893511	0.993584
53	0.00106045	0.992181	0.000927474	0.993339
54	0.00108022	0.992073	0.000919807	0.993396
55	0.00103569	0.992376	0.000945705	0.993207
56	0.00104679	0.992298	0.000901371	0.993528
57	0.0010414	0.992343	0.000908307	0.993476
58	0.00106269	0.992174	0.000947035	0.993204
59	0.0010264	0.992464	0.000944763	0.993218
60	0.00103031	0.992412	0.000946955	0.993196
61	0.0010331	0.992404	0.000888513	0.993621
62	0.00105747	0.992209	0.00089757	0.993553
63	0.00104486	0.992322	0.000890368	0.993606
64	0.0010464	0.99232	0.000890116	0.993606
65	0.00105401	0.992255	0.00088742	0.993624
66	0.00105315	0.992238	0.000890467	0.993603
67	0.0010618	0.992198	0.00105872	0.992397
68	0.00103334	0.992403	0.000919967	0.993393
69	0.00101615	0.992537	0.000904169	0.993508
70	0.00104199	0.992341	0.000899182	0.99354
71	0.00109024	0.991988	0.000942855	0.993223
72	0.00104201	0.992347	0.000912223	0.993443
73	0.00103441	0.992393	0.00090147	0.993524
74	0.00102871	0.992443	0.000885517	0.993642
75	0.00103259	0.992409	0.000892857	0.993588
76	0.00105966	0.992196	0.000920461	0.993384
77	0.00108703	0.992018	0.000916982	0.993408
78	0.00105173	0.992268	0.000907839	0.993484
79	0.00101277	0.992543	0.00088563	0.99364
80	0.00104147	0.992334	0.000881509	0.993669
81	0.00100824	0.992594	0.000923428	0.993366
82	0.0010556	0.992228	0.000884818	0.993642
83	0.00104607	0.992298	0.000891164	0.993597
84	0.00102123	0.992495	0.000875543	0.993716
85	0.00101031	0.992568	0.000905321	0.99349
86	0.000987799	0.992725	0.000844107	0.993935
87	0.000977758	0.99279	0.000821087	0.994103
88	0.000974062	0.992834	0.00083104	0.994029
89	0.000982844	0.992772	0.000904266	0.993504
90	0.000974991	0.992835	0.000868789	0.993763
91	0.000971402	0.992856	0.000819075	0.994117
92	0.000968235	0.992862	0.000850318	0.993894
93	0.000942954	0.993039	0.000868173	0.993765
94	0.000959969	0.992929	0.000839173	0.993976
95	0.00097847	0.992806	0.000894891	0.993572
96	0.000992887	0.992706	0.000887385	0.993624
97	0.000973943	0.992841	0.000814968	0.994144
98	0.000973259	0.99285	0.000813365	0.994156
99	0.000967585	0.992862	0.000910693	0.993459
100	0.00100411	0.992611	0.000907466	0.993493
1	0.077655	0.436566	0.0196468	0.849825
2	0.0119408	0.913325	0.00659572	0.949094
3	0.00682104	0.950466	0.00458989	0.964648
4	0.00549192	0.960171	0.00385595	0.97041
5	0.00494991	0.964238	0.00373687	0.971315
6	0.00435676	0.968409	0.00324654	0.975075
7	0.00388744	0.971863	0.00305842	0.976555
8	0.00352242	0.974489	0.00271302	0.979201
9	0.00316622	0.977106	0.00262499	0.979868
10	0.00299191	0.978379	0.00225195	0.982757
11	0.00266508	0.980719	0.00204627	0.984321
12	0.00235631	0.982969	0.00191677	0.985316
13	0.00216874	0.984312	0.00171034	0.986905
14	0.00201919	0.985408	0.0015978	0.987772
15	0.00197056	0.985758	0.00160646	0.98768
16	0.00174089	0.98742	0.001728	0.986788
17	0.00164941	0.988097	0.00136152	0.989578
18	0.00157816	0.988598	0.0013234	0.989881
19	0.00151454	0.989042	0.00122926	0.990591
20	0.00144031	0.98959	0.0011919	0.990872
21	0.001399	0.989894	0.00115955	0.991123
22	0.00139756	0.98991	0.00114114	0.991262
23	0.0013287	0.990392	0.00110649	0.991522
24	0.00130216	0.990587	0.00108518	0.991685
25	0.0012778	0.99076	0.00107795	0.991742
26	0.00130412	0.990584	0.00107473	0.991762
27	0.00127802	0.990768	0.00113033	0.991361
28	0.00126764	0.990829	0.00104725	0.991974
29	0.00127899	0.99075	0.00107715	0.99174
30	0.00121455	0.991204	0.0010022	0.992322
31	0.00118768	0.991416	0.00107538	0.991764
32	0.00117596	0.991493	0.00096141	0.992633
33	0.00117293	0.991516	0.000966738	0.992596
34	0.00113889	0.991756	0.000955489	0.992677
35	0.00116595	0.991566	0.000952146	0.9927
36	0.00116885	0.991549	0.000950448	0.992721
37	0.00118364	0.991424	0.000933157	0.992841
38	0.00118023	0.991455	0.00093994	0.992788
39	0.00111901	0.991897	0.000921012	0.992941
40	0.00115341	0.991654	0.00094619	0.992732
41	0.00112967	0.991838	0.000915833	0.992977
42	0.00114223	0.99175	0.000932135	0.992847
43	0.00112571	0.991853	0.000913441	0.992992
44	0.00114189	0.991748	0.00124743	0.990427
45	0.00114885	0.991694	0.000908317	0.993032
46	0.0011312	0.991788	0.000946924	0.992742
47	0.00112797	0.991851	0.000980258	0.992461
48	0.00113667	0.991774	0.000947605	0.992723
49	0.00110082	0.992032	0.000915443	0.992979
50	0.00111369	0.991941	0.000889844	0.993173
51	0.00107314	0.992221	0.000921397	0.992927
52	0.00106504	0.992279	0.000903084	0.993063
53	0.00109352	0.992083	0.000891559	0.99316
54	0.0011064	0.99199	0.00091339	0.992993
55	0.00108899	0.99212	0.000934286	0.99282
56	0.00110785	0.991992	0.000882355	0.99323
57	0.00106339	0.992311	0.000895609	0.993138
58	0.00110154	0.992017	0.000900538	0.993094
59	0.00109067	0.992107	0.000932337	0.992852
60	0.00107747	0.992208	0.000875258	0.993281
61	0.00106988	0.992251	0.000861318	0.993394
62	0.001089	0.992123	0.000902854	0.993084
63	0.00107631	0.992211	0.000910269	0.993024
64	0.00106121	0.992316	0.000868662	0.993338
65	0.00110772	0.991976	0.00089816	0.993117
66	0.00105049	0.992399	0.000901689	0.993089
67	0.00106355	0.99229	0.000867973	0.993342
68	0.00107688	0.992191	0.000870295	0.993321
69	0.00103247	0.992518	0.000849642	0.99348
70	0.00105678	0.992339	0.00085585	0.993433
71	0.00105332	0.992377	0.000847947	0.993497
72	0.00104277	0.99245	0.00086588	0.993365
73	0.00106243	0.9923	0.000854162	0.993447
74	0.00107582	0.992206	0.000846717	0.993504
75	0.00105116	0.992387	0.000860238	0.9934
76	0.00104628	0.992439	0.000862235	0.993375
77	0.00107803	0.992207	0.000881745	0.993241
78	0.00106354	0.992314	0.000864701	0.99337
79	0.00109026	0.992103	0.000840588	0.993549
80	0.00104498	0.992445	0.000962612	0.992607
81	0.00104182	0.992458	0.000846407	0.993505
82	0.00104294	0.992438	0.000870916	0.993297
83	0.00105078	0.992379	0.00087046	0.993322
84	0.00104855	0.992413	0.000843235	0.993528
85	0.00106367	0.992302	0.000843879	0.99353
86	0.00104189	0.992443	0.000865525	0.993345
87	0.00103033	0.992537	0.000835291	0.993593
88	0.00106383	0.992292	0.00084742	0.993491
89	0.00107584	0.992222	0.00121922	0.990679
90	0.00108235	0.992163	0.000892427	0.993163
91	0.00105471	0.992357	0.000830836	0.993622
92	0.00104049	0.99248	0.000840825	0.993546
93	0.00103605	0.992503	0.000911235	0.993007
94	0.0010676	0.992282	0.000833298	0.993606
95	0.00104885	0.992412	0.000892193	0.993171
96	0.00103141	0.992528	0.000837552	0.993572
97	0.00105087	0.99239	0.000835114	0.993589
98	0.00102543	0.992578	0.000857048	0.993431
99	0.00103879	0.992477	0.00084689	0.99351
100	0.00102755	0.992554	0.000838624	0.99357

## Sheet: AMN_QP_UB_core
epoch	loss	r2	val_loss	val_r2
1	0.0792925	0.419055	0.0136627	0.900036
2	0.0136133	0.900014	0.00649463	0.952244
3	0.00828689	0.939375	0.00505484	0.963049
4	0.00614784	0.954975	0.00426685	0.968603
5	0.00513807	0.962451	0.00378904	0.97222
6	0.00458405	0.966496	0.00396776	0.970838
7	0.00444135	0.967506	0.00353213	0.974099
8	0.00417496	0.969468	0.00343322	0.974837
9	0.00408662	0.970135	0.00360778	0.973515
10	0.00401316	0.970668	0.0033559	0.97539
11	0.00387144	0.971656	0.00333192	0.975575
12	0.00388344	0.971562	0.0033957	0.975093
13	0.00388606	0.971586	0.00341639	0.974944
14	0.00391637	0.971342	0.00331573	0.975682
15	0.0038224	0.972039	0.00332847	0.975603
16	0.00371864	0.972831	0.00316319	0.976812
17	0.0036937	0.972999	0.0032226	0.976373
18	0.00370793	0.972866	0.00314281	0.976963
19	0.00370268	0.972977	0.00315149	0.976903
20	0.00366192	0.973159	0.00328438	0.975909
21	0.00367732	0.973134	0.00319766	0.976542
22	0.00364212	0.973381	0.00314912	0.976909
23	0.00366196	0.973208	0.00317073	0.976753
24	0.00361372	0.973579	0.00314205	0.976961
25	0.00363912	0.973379	0.00320083	0.976525
26	0.00370132	0.972905	0.0031442	0.976948
27	0.00360752	0.973652	0.00314465	0.97695
28	0.00361925	0.973548	0.00374312	0.972561
29	0.00363327	0.973423	0.00322362	0.976376
30	0.00354084	0.974077	0.00321797	0.976413
31	0.00362958	0.97346	0.00321656	0.976408
32	0.00356117	0.973959	0.00317997	0.976688
33	0.00353081	0.9742	0.00313643	0.977007
34	0.00357871	0.973838	0.00319695	0.976531
35	0.00351686	0.974236	0.0031421	0.976954
36	0.00349106	0.974438	0.00341116	0.974951
37	0.00353423	0.97412	0.0031437	0.976948
38	0.00350894	0.974316	0.00326374	0.976089
39	0.00352146	0.974239	0.00315298	0.976875
40	0.00347305	0.974627	0.00309857	0.97729
41	0.00347391	0.974603	0.00310803	0.977221
42	0.00350286	0.974378	0.00309547	0.977308
43	0.00353156	0.974175	0.00308689	0.977381
44	0.00344343	0.974836	0.00310831	0.977209
45	0.0035675	0.973896	0.00312776	0.977064
46	0.00348215	0.974581	0.00313879	0.976994
47	0.00358485	0.973779	0.00329523	0.975801
48	0.00351237	0.974327	0.00317853	0.976681
49	0.00342797	0.974945	0.00309173	0.977342
50	0.00351267	0.974334	0.00310642	0.977233
51	0.00351183	0.97432	0.00310512	0.977235
52	0.00344701	0.974774	0.00319485	0.976576
53	0.00347502	0.974598	0.00308752	0.97737
54	0.00348355	0.974505	0.00308257	0.977405
55	0.00345741	0.97474	0.00312819	0.977072
56	0.00343934	0.974803	0.00322297	0.976393
57	0.00345101	0.974774	0.00328044	0.975965
58	0.00350377	0.974387	0.00318508	0.976666
59	0.00348823	0.974466	0.00314859	0.976911
60	0.00383683	0.971896	0.00316212	0.976801
61	0.00346275	0.974692	0.00310921	0.977222
62	0.00350629	0.974378	0.00319073	0.976607
63	0.00339701	0.975157	0.00310048	0.977289
64	0.00345823	0.974727	0.00414131	0.969696
65	0.0035391	0.974151	0.00312147	0.9771
66	0.00337738	0.975282	0.00305726	0.977596
67	0.00338031	0.975314	0.00303462	0.977759
68	0.0034992	0.974429	0.0031582	0.976867
69	0.00338603	0.975259	0.00313346	0.977031
70	0.00337905	0.975274	0.00305735	0.97758
71	0.00338123	0.975276	0.00305907	0.977591
72	0.00337863	0.975296	0.0030282	0.977808
73	0.00336861	0.975363	0.00302281	0.97785
74	0.00339358	0.975181	0.00308231	0.977407
75	0.00345204	0.974765	0.00305123	0.977643
76	0.00335391	0.975483	0.00311774	0.977167
77	0.00344455	0.974804	0.00354631	0.974038
78	0.0034181	0.975001	0.00321271	0.976446
79	0.00341072	0.97505	0.00307443	0.977471
80	0.00342833	0.974936	0.00304886	0.977647
81	0.00340993	0.975068	0.00305031	0.977638
82	0.00342987	0.974918	0.00313143	0.977043
83	0.00341011	0.97506	0.00314669	0.976911
84	0.00344786	0.974809	0.00308996	0.977362
85	0.00335517	0.975453	0.00315305	0.976894
86	0.00337456	0.975339	0.00329755	0.975811
87	0.00335122	0.975485	0.00310762	0.977213
88	0.00336026	0.975422	0.00305517	0.977617
89	0.00338941	0.975227	0.00312244	0.977121
90	0.00342486	0.974961	0.00311402	0.977169
91	0.00344439	0.974826	0.00307777	0.977463
92	0.00339903	0.975172	0.00306327	0.977549
93	0.00339556	0.975198	0.00310323	0.977274
94	0.00337065	0.975347	0.00304528	0.977679
95	0.00345747	0.974694	0.0033813	0.975196
96	0.00342594	0.974971	0.00307397	0.977462
97	0.00338521	0.975259	0.00306639	0.97752
98	0.00331516	0.975732	0.00309342	0.977322
99	0.00352758	0.974207	0.00317585	0.976731
100	0.00341519	0.975029	0.00306672	0.977519
1	0.0635614	0.532105	0.0179404	0.873448
2	0.0138246	0.89891	0.00660651	0.953842
3	0.00790546	0.941538	0.00486352	0.965732
4	0.0057744	0.9574	0.00441252	0.96889
5	0.00503214	0.962838	0.00410034	0.970976
6	0.0046544	0.965669	0.00392582	0.972218
7	0.00448082	0.966971	0.00406995	0.971208
8	0.0042457	0.96872	0.00379185	0.973151
9	0.00412872	0.969555	0.00363287	0.974264
10	0.00399398	0.970541	0.00359554	0.974542
11	0.00397493	0.970632	0.00354023	0.974929
12	0.00388567	0.971312	0.00383724	0.972831
13	0.00391872	0.971121	0.0036159	0.97439
14	0.00391266	0.97115	0.00353252	0.97499
15	0.00398764	0.970591	0.00354278	0.974908
16	0.00389452	0.97134	0.00371328	0.973709
17	0.00384663	0.971613	0.00355015	0.974868
18	0.00383134	0.971738	0.00351511	0.975113
19	0.00385982	0.971541	0.00357022	0.974716
20	0.00377408	0.972183	0.0036106	0.974425
21	0.00378181	0.972066	0.00355375	0.974836
22	0.00385297	0.971618	0.00360394	0.974477
23	0.00379463	0.971988	0.00350608	0.975178
24	0.0039143	0.971169	0.00350766	0.975168
25	0.00377568	0.97213	0.0035038	0.975194
26	0.00380541	0.971878	0.00352389	0.975043
27	0.00379255	0.971987	0.00344958	0.975568
28	0.00373982	0.972422	0.0034385	0.975647
29	0.0035624	0.973714	0.00322287	0.977177
30	0.00345317	0.974508	0.00321846	0.977214
31	0.00350189	0.97415	0.00383808	0.972784
32	0.00339585	0.974909	0.00331419	0.97654
33	0.00349069	0.974241	0.00320504	0.977315
34	0.0035135	0.974034	0.00339704	0.975922
35	0.00347465	0.974379	0.0031396	0.977761
36	0.00346754	0.974443	0.00316239	0.977578
37	0.00343614	0.974649	0.00318651	0.977457
38	0.00341287	0.974804	0.00326529	0.976865
39	0.00337165	0.975125	0.00313309	0.977806
40	0.00332251	0.975516	0.00313459	0.977792
41	0.00337304	0.975117	0.00315956	0.97761
42	0.00337372	0.975107	0.0031508	0.977679
43	0.00337908	0.975073	0.00324339	0.977051
44	0.00348161	0.974313	0.0031415	0.977755
45	0.00337964	0.975057	0.00313672	0.977791
46	0.00340109	0.974908	0.00317582	0.977499
47	0.00340522	0.974847	0.00328019	0.976769
48	0.00346034	0.974417	0.00331841	0.976523
49	0.00337045	0.975138	0.00312534	0.977862
50	0.00345485	0.974469	0.00310525	0.978014
51	0.00351312	0.974052	0.00358322	0.974667
52	0.00353931	0.973878	0.00323685	0.977089
53	0.00339106	0.975012	0.00316148	0.977613
54	0.0033575	0.975236	0.00313915	0.977763
55	0.00336103	0.975187	0.00313936	0.977761
56	0.00333828	0.975364	0.00321256	0.977248
57	0.00335278	0.97525	0.00310201	0.978033
58	0.00339941	0.974961	0.00357634	0.974639
59	0.00334097	0.97535	0.00341697	0.975778
60	0.00334882	0.975279	0.00318825	0.977402
61	0.0033631	0.975163	0.0031657	0.977591
62	0.00330735	0.975596	0.00309954	0.978052
63	0.00342549	0.974737	0.00345051	0.975482
64	0.00342108	0.974757	0.00323682	0.977104
65	0.00328109	0.975798	0.00316846	0.977561
66	0.0033267	0.975441	0.00310907	0.978
67	0.0033073	0.97561	0.00312955	0.977838
68	0.00336272	0.975178	0.00322362	0.977143
69	0.00340717	0.974823	0.0032188	0.977163
70	0.00335713	0.975234	0.00312847	0.977842
71	0.00326586	0.975913	0.00309886	0.978055
72	0.0033369	0.975389	0.00316913	0.977545
73	0.0032941	0.97569	0.00306175	0.978319
74	0.00336217	0.975185	0.00315915	0.97761
75	0.00335014	0.975288	0.0032679	0.976815
76	0.0033001	0.975672	0.00305882	0.978344
77	0.00327394	0.975829	0.00312781	0.977856
78	0.00330869	0.975594	0.00315319	0.97767
79	0.00335018	0.975288	0.0031586	0.977645
80	0.00328619	0.975745	0.00321379	0.977269
81	0.0033541	0.975247	0.00315115	0.977696
82	0.00332926	0.975415	0.00307937	0.978198
83	0.00325931	0.975971	0.00302353	0.978591
84	0.00327759	0.975821	0.00317943	0.977481
85	0.00324313	0.976086	0.00319221	0.977324
86	0.00326721	0.975903	0.00330539	0.976628
87	0.0032535	0.976015	0.00310725	0.977984
88	0.00331376	0.975518	0.00307596	0.978199
89	0.00329423	0.975696	0.00304635	0.978429
90	0.00334399	0.975334	0.00318343	0.977465
91	0.00324495	0.976045	0.00320267	0.977317
92	0.00325234	0.976001	0.00303066	0.978539
93	0.00320589	0.976326	0.00305074	0.978411
94	0.00320888	0.976349	0.00306845	0.978267
95	0.00319259	0.976438	0.00303964	0.978472
96	0.00328726	0.975733	0.00304645	0.97842
97	0.00335678	0.975218	0.00312577	0.977891
98	0.00328139	0.975789	0.00330282	0.976602
99	0.00329173	0.975727	0.00318371	0.977462
100	0.00326741	0.975881	0.00316886	0.977538
1	0.0605186	0.558414	0.00872742	0.936443
2	0.0112646	0.917281	0.0100911	0.925767
3	0.00697677	0.94907	0.00403427	0.970377
4	0.00532315	0.961071	0.00430799	0.968448
5	0.00432098	0.968393	0.0029921	0.977992
6	0.00378356	0.972321	0.00284215	0.979151
7	0.00350824	0.974363	0.00271256	0.980079
8	0.00335137	0.975451	0.00284594	0.9791
9	0.00333333	0.975614	0.0026883	0.98024
10	0.00320772	0.976558	0.00265767	0.980477
11	0.00320129	0.976616	0.00264179	0.980595
12	0.00318618	0.976749	0.00280534	0.979405
13	0.00315444	0.976958	0.00268692	0.980249
14	0.00321886	0.976466	0.00263146	0.980678
15	0.00318743	0.976668	0.00265152	0.980519
16	0.00307101	0.977547	0.00266704	0.980413
17	0.00317158	0.976811	0.0026413	0.980607
18	0.00309387	0.977328	0.00264857	0.980549
19	0.00310389	0.977315	0.00276238	0.979677
20	0.00322839	0.976473	0.00269274	0.980218
21	0.00312698	0.977135	0.00270326	0.980142
22	0.00305536	0.977655	0.00264005	0.980605
23	0.00308871	0.977432	0.00305159	0.977568
24	0.00325842	0.976228	0.00271819	0.980046
25	0.00306066	0.977667	0.00276522	0.979686
26	0.00311991	0.977223	0.00273031	0.979966
27	0.00301784	0.977957	0.00263934	0.980608
28	0.00310304	0.977298	0.00267407	0.980367
29	0.00319774	0.97667	0.00266023	0.980464
30	0.00314236	0.977088	0.00265608	0.98048
31	0.00307093	0.977575	0.00262742	0.980699
32	0.00304327	0.977755	0.00264966	0.980531
33	0.00305283	0.977683	0.00272319	0.979996
34	0.00298366	0.978175	0.00289689	0.978696
35	0.00308045	0.977473	0.00264465	0.980574
36	0.00303636	0.977792	0.00275106	0.979781
37	0.00306953	0.977581	0.00263193	0.980678
38	0.00300331	0.978054	0.00263528	0.980653
39	0.00307556	0.977569	0.00283443	0.979191
40	0.00305888	0.977607	0.00268129	0.980309
41	0.0030013	0.978069	0.00264401	0.98057
42	0.00303211	0.977838	0.00264721	0.980563
43	0.00304507	0.977756	0.00272751	0.979938
44	0.00299583	0.978116	0.00263344	0.980658
45	0.00300199	0.978051	0.00270258	0.980162
46	0.00312513	0.977145	0.00283234	0.979162
47	0.0030415	0.977772	0.00266441	0.980435
48	0.0029919	0.978141	0.00268654	0.980265
49	0.0030226	0.97792	0.00283947	0.979133
50	0.00295873	0.978379	0.00265688	0.980481
51	0.00296837	0.978317	0.00260399	0.980885
52	0.00307986	0.977486	0.00281238	0.979359
53	0.00301888	0.977953	0.00303267	0.977739
54	0.00307931	0.977537	0.00266403	0.980438
55	0.0029677	0.978335	0.00270334	0.980138
56	0.00299274	0.978134	0.00283733	0.97914
57	0.00302891	0.977875	0.00261843	0.98078
58	0.0029776	0.978209	0.00259991	0.980917
59	0.00296952	0.978374	0.00268673	0.980255
60	0.00296538	0.978379	0.00262557	0.98073
61	0.00298402	0.978212	0.00265962	0.980473
62	0.00302433	0.977906	0.00269177	0.980243
63	0.00304314	0.977763	0.00274484	0.979867
64	0.00318154	0.976765	0.00274956	0.979836
65	0.00297223	0.978281	0.00269394	0.980231
66	0.00293354	0.978581	0.00268078	0.98034
67	0.00296341	0.978361	0.00264	0.98062
68	0.00294816	0.978453	0.00265005	0.980554
69	0.0029814	0.97825	0.00261776	0.980778
70	0.00302041	0.977931	0.00260346	0.980884
71	0.00294405	0.978509	0.00271055	0.980119
72	0.00299719	0.978087	0.00268588	0.980286
73	0.00303316	0.977878	0.00262816	0.980704
74	0.00324117	0.976374	0.00264233	0.98059
75	0.00297083	0.978296	0.00265436	0.980511
76	0.00299561	0.978112	0.00260488	0.980882
77	0.00295676	0.978409	0.00261132	0.980831
78	0.00303786	0.977798	0.00269582	0.980201
79	0.00295557	0.978384	0.0026629	0.980465
80	0.00296698	0.978338	0.00278616	0.979532
81	0.00288837	0.978912	0.00261778	0.980791
82	0.00295716	0.978407	0.00266652	0.980418
83	0.00291759	0.97866	0.0026465	0.980569
84	0.00298215	0.978198	0.00271194	0.980078
85	0.00292063	0.978648	0.00263964	0.980621
86	0.00291131	0.978745	0.00260724	0.980859
87	0.00293749	0.978513	0.00263007	0.9807
88	0.00296442	0.978337	0.00266956	0.980393
89	0.00295103	0.978447	0.00264827	0.98057
90	0.00298764	0.978206	0.00268124	0.980296
91	0.00292634	0.978631	0.00271622	0.980051
92	0.00298564	0.978161	0.00261017	0.980831
93	0.00295765	0.978393	0.00264524	0.98059
94	0.00296796	0.978307	0.00269949	0.980179
95	0.00298797	0.978187	0.00265836	0.980494
96	0.00296786	0.978299	0.00264715	0.980582
97	0.00302621	0.977933	0.00267916	0.980319
98	0.00293794	0.978532	0.00259714	0.980937
99	0.00294045	0.978521	0.00268941	0.980241
100	0.00312321	0.977196	0.00270169	0.980153
1	0.069582	0.482642	0.0154298	0.889366
2	0.0127561	0.906423	0.00872819	0.937378
3	0.00822001	0.939245	0.00511104	0.963368
4	0.00587461	0.956614	0.00446146	0.968024
5	0.00476466	0.965001	0.00352869	0.974698
6	0.00417351	0.969301	0.00323954	0.976749
7	0.00384747	0.971662	0.00322658	0.976845
8	0.0033724	0.975221	0.00265372	0.98095
9	0.00311774	0.977075	0.00256515	0.981606
10	0.00301129	0.977832	0.00268025	0.98077
11	0.00285672	0.979008	0.00242467	0.982602
12	0.0027898	0.979508	0.00256512	0.981595
13	0.00279258	0.979503	0.00236043	0.983065
14	0.00285282	0.978998	0.00237601	0.982952
15	0.0028658	0.97902	0.00236071	0.983066
16	0.00286034	0.979038	0.00233517	0.983248
17	0.00274883	0.979804	0.00234215	0.9832
18	0.00279349	0.979486	0.00235328	0.983121
19	0.00273281	0.980001	0.00232293	0.983335
20	0.00274498	0.979826	0.00247533	0.982229
21	0.00274338	0.979868	0.00250384	0.982027
22	0.00271442	0.980049	0.00252975	0.981841
23	0.00272704	0.979969	0.00243154	0.982558
24	0.00267205	0.980362	0.00234545	0.983168
25	0.00284139	0.979198	0.00246758	0.982287
26	0.00275216	0.979833	0.0026547	0.980969
27	0.00263829	0.980622	0.00237546	0.982952
28	0.00264923	0.980557	0.0022812	0.983625
29	0.00268536	0.980269	0.00225761	0.983802
30	0.0027146	0.980067	0.00229323	0.983541
31	0.00278584	0.979575	0.00232501	0.983307
32	0.00269522	0.980203	0.00229971	0.983502
33	0.00265458	0.980474	0.00225757	0.983808
34	0.0025985	0.9809	0.00227015	0.983712
35	0.0026501	0.980555	0.00229088	0.983581
36	0.00257243	0.981097	0.0023517	0.983125
37	0.00262978	0.980648	0.00245347	0.982388
38	0.00249282	0.981723	0.00219815	0.984231
39	0.0024927	0.981691	0.00224171	0.983926
40	0.0025062	0.981604	0.00215328	0.984553
41	0.00264623	0.980561	0.00216008	0.984497
42	0.00249461	0.981672	0.00217872	0.984368
43	0.0025079	0.981583	0.00216635	0.984456
44	0.00248927	0.981738	0.0021769	0.98438
45	0.00249487	0.981676	0.00227063	0.983702
46	0.00251303	0.981512	0.00338489	0.975718
47	0.0025268	0.981471	0.00222954	0.984
48	0.00245554	0.981959	0.00222038	0.984062
49	0.00256832	0.981135	0.00216759	0.984449
50	0.00250519	0.981568	0.00262635	0.981189
51	0.00255279	0.981247	0.00214304	0.984625
52	0.00252806	0.981437	0.0021872	0.984316
53	0.00268858	0.980274	0.0024532	0.982411
54	0.00259172	0.980981	0.00228878	0.983587
55	0.00241492	0.982275	0.00222967	0.984012
56	0.00249593	0.981663	0.00228357	0.983616
57	0.00244129	0.982043	0.00227071	0.983703
58	0.00247558	0.981848	0.0022704	0.983704
59	0.00250279	0.981613	0.00231659	0.98336
60	0.00243731	0.98209	0.00214177	0.984635
61	0.0025365	0.981395	0.0024229	0.982574
62	0.00247392	0.98188	0.00231152	0.983435
63	0.00246502	0.981938	0.00211565	0.984821
64	0.00256717	0.981137	0.00240003	0.982798
65	0.00257044	0.981077	0.00209843	0.984949
66	0.00239749	0.982399	0.00219949	0.984215
67	0.00242195	0.982243	0.00212052	0.984784
68	0.00236967	0.982599	0.00226517	0.98377
69	0.00237615	0.982535	0.00221065	0.984143
70	0.0023507	0.982718	0.0023256	0.983321
71	0.00252217	0.981516	0.00223841	0.983935
72	0.00243218	0.982113	0.00217726	0.984376
73	0.00248115	0.981757	0.00216766	0.98444
74	0.00240755	0.982301	0.002223	0.984036
75	0.00245011	0.982033	0.00210933	0.984866
76	0.00239145	0.982421	0.00210973	0.984859
77	0.00238653	0.982449	0.00214087	0.984649
78	0.00239194	0.982431	0.00213756	0.984664
79	0.0024515	0.982019	0.00214211	0.98463
80	0.00242222	0.98218	0.00209983	0.984934
81	0.0023671	0.982592	0.00216799	0.984445
82	0.00243591	0.982103	0.00222167	0.984058
83	0.00244637	0.982007	0.00214928	0.984581
84	0.00240107	0.982369	0.00210327	0.984911
85	0.00242903	0.982157	0.00216954	0.984428
86	0.00246625	0.981859	0.00228222	0.983631
87	0.00239202	0.982416	0.00211252	0.984848
88	0.00240609	0.982333	0.00219525	0.984255
89	0.0024641	0.981915	0.00238338	0.982932
90	0.00242671	0.982147	0.00248019	0.982215
91	0.00240058	0.982381	0.00216664	0.984448
92	0.00239014	0.982435	0.00215144	0.984569
93	0.00239095	0.982413	0.00228387	0.983589
94	0.00237236	0.982574	0.00222334	0.984044
95	0.00255236	0.981242	0.00258679	0.981422
96	0.00241215	0.982281	0.00209027	0.985003
97	0.00245397	0.982005	0.0021185	0.984808
98	0.00240932	0.982329	0.00222072	0.984089
99	0.00242312	0.98222	0.00220582	0.984169
100	0.00238786	0.982475	0.00210118	0.984926
1	0.0735551	0.464619	0.0214479	0.834867
2	0.0134654	0.901457	0.00723735	0.944666
3	0.00795808	0.942309	0.00531051	0.959337
4	0.00625307	0.954745	0.00501316	0.961651
5	0.00498327	0.963914	0.00355461	0.972774
6	0.0043949	0.968166	0.00332405	0.974562
7	0.00414501	0.97005	0.00323146	0.975269
8	0.00392833	0.971622	0.00282531	0.978368
9	0.00355766	0.974266	0.0027053	0.979285
10	0.00344166	0.975094	0.00269758	0.979336
11	0.00341504	0.97528	0.0026769	0.979488
12	0.00332161	0.976008	0.00268723	0.979387
13	0.00322836	0.976616	0.00257235	0.980291
14	0.00311836	0.977442	0.00270287	0.979303
15	0.00311793	0.977447	0.00364176	0.972139
16	0.00322366	0.976644	0.00251141	0.980751
17	0.00310666	0.977562	0.00268079	0.979462
18	0.00315579	0.977196	0.00257347	0.980298
19	0.0031039	0.977529	0.00251121	0.980744
20	0.00309875	0.977594	0.00262856	0.979851
21	0.0030997	0.977607	0.00254938	0.98047
22	0.00324048	0.976567	0.00252427	0.980667
23	0.00303841	0.977978	0.00246255	0.981121
24	0.00315109	0.977221	0.00247235	0.981035
25	0.00310008	0.977596	0.00251177	0.98075
26	0.00304069	0.978025	0.00254251	0.980507
27	0.00301428	0.978159	0.00245002	0.981225
28	0.00309277	0.977584	0.00261749	0.979913
29	0.0030449	0.977958	0.00248443	0.980953
30	0.00303929	0.978023	0.00248296	0.980966
31	0.00307871	0.9777	0.00249063	0.980899
32	0.00308343	0.977663	0.00300197	0.976943
33	0.00300801	0.978276	0.00262597	0.979891
34	0.0030806	0.977655	0.00255827	0.980358
35	0.00305681	0.97786	0.002672	0.979497
36	0.00303712	0.977985	0.00249673	0.980845
37	0.002955	0.978664	0.00275078	0.978903
38	0.00297536	0.978481	0.00244417	0.981262
39	0.00299165	0.978363	0.00250244	0.980802
40	0.00299928	0.97832	0.00249295	0.980911
41	0.00297422	0.978486	0.00245571	0.981167
42	0.00303519	0.978044	0.00267131	0.979505
43	0.00303642	0.977984	0.00251491	0.980733
44	0.00303201	0.978111	0.00247049	0.981066
45	0.00301274	0.978192	0.00245321	0.981192
46	0.00300717	0.978192	0.00252099	0.980667
47	0.00303377	0.978014	0.0025816	0.980224
48	0.00301654	0.978169	0.00242584	0.981403
49	0.00298081	0.978445	0.00266641	0.979561
50	0.00295288	0.978624	0.00256214	0.980386
51	0.00295037	0.978692	0.00241484	0.981489
52	0.00294945	0.978651	0.00249307	0.980862
53	0.00309344	0.977677	0.00249887	0.980831
54	0.00305122	0.977909	0.00263091	0.979813
55	0.00292978	0.978775	0.0024455	0.981254
56	0.00289628	0.979049	0.00243293	0.98135
57	0.00299397	0.978352	0.00299638	0.976982
58	0.0030076	0.978232	0.00275435	0.978937
59	0.00299705	0.978311	0.00253923	0.980543
60	0.00302067	0.978151	0.00245088	0.981219
61	0.0029703	0.978483	0.00262205	0.97986
62	0.00297116	0.978531	0.00272555	0.9791
63	0.0029202	0.978894	0.0024621	0.981127
64	0.00296427	0.978559	0.00247587	0.981015
65	0.0029306	0.978806	0.00262648	0.979859
66	0.00290093	0.979002	0.00250457	0.980784
67	0.0028876	0.979133	0.00249612	0.980865
68	0.00292746	0.978837	0.00252114	0.980665
69	0.00312318	0.97745	0.00245634	0.981167
70	0.00298569	0.978411	0.00249509	0.980868
71	0.00289952	0.979028	0.00242595	0.981405
72	0.00287821	0.979171	0.00249871	0.980865
73	0.00292842	0.978814	0.00242895	0.98138
74	0.00292818	0.978807	0.00249238	0.980914
75	0.00295431	0.978638	0.00242044	0.981444
76	0.00296684	0.978535	0.00244741	0.981236
77	0.00294358	0.97872	0.00242682	0.981402
78	0.00293629	0.978758	0.00241812	0.981463
79	0.00297143	0.978528	0.00243429	0.981334
80	0.00291871	0.978866	0.00247257	0.981033
81	0.0029563	0.978613	0.00246288	0.981132
82	0.00289669	0.979016	0.00272633	0.979088
83	0.00301579	0.97818	0.00263903	0.979744
84	0.0029175	0.978912	0.0024327	0.981354
85	0.00288451	0.97911	0.00249299	0.98086
86	0.00295398	0.978575	0.00247225	0.981037
87	0.00290632	0.978968	0.00260256	0.980002
88	0.00299378	0.978305	0.00292317	0.977554
89	0.00289229	0.97907	0.00244297	0.981274
90	0.00293112	0.978797	0.00246724	0.981082
91	0.00297782	0.978471	0.00253986	0.98052
92	0.00295393	0.978595	0.00245216	0.981212
93	0.00290518	0.979001	0.00247445	0.981014
94	0.00291467	0.978896	0.00247907	0.980999
95	0.00289497	0.979051	0.00242347	0.98143
96	0.0029148	0.97891	0.00248957	0.980894
97	0.00293608	0.978757	0.00242477	0.981423
98	0.002936	0.978771	0.00252974	0.980611
99	0.00294085	0.978724	0.00254584	0.98046
100	0.00298784	0.978385	0.00235693	0.981934

## Sheet: AMN_QP_EB_core
epoch	loss	r2	val_loss	val_r2
1	0.0717668	0.476736	0.0158822	0.883323
2	0.0128397	0.906084	0.00677486	0.950187
3	0.00837628	0.938647	0.00539386	0.960368
4	0.00615703	0.954914	0.00535754	0.960665
5	0.00551952	0.959653	0.00491131	0.964062
6	0.00495552	0.963764	0.00401195	0.970566
7	0.00464506	0.965977	0.00398851	0.970763
8	0.0044476	0.967473	0.00376261	0.972399
9	0.00423266	0.969059	0.00370235	0.972853
10	0.00422033	0.969142	0.00366756	0.973108
11	0.00421581	0.969154	0.00364696	0.973256
12	0.00410944	0.969921	0.00364345	0.97328
13	0.0041112	0.969928	0.00367258	0.973086
14	0.00403647	0.970488	0.00369038	0.972937
15	0.0041217	0.969866	0.00361681	0.973487
16	0.00401056	0.970668	0.00373322	0.972631
17	0.00393747	0.971205	0.00355105	0.97397
18	0.00394812	0.971156	0.00353382	0.974102
19	0.00393478	0.971218	0.00417176	0.969387
20	0.00411549	0.969932	0.00362993	0.973404
21	0.00400267	0.970699	0.00378414	0.972246
22	0.00389636	0.971516	0.00360889	0.973548
23	0.00391745	0.971381	0.00356705	0.973875
24	0.00388501	0.971602	0.00353812	0.97406
25	0.00379278	0.972295	0.00346053	0.974637
26	0.00379483	0.972242	0.00365749	0.973189
27	0.0038185	0.972068	0.00339984	0.975078
28	0.00372349	0.972765	0.00360586	0.973563
29	0.00372334	0.972766	0.00339494	0.975117
30	0.00379788	0.97224	0.00340825	0.97501
31	0.00373082	0.972712	0.00346142	0.97462
32	0.00376138	0.972511	0.00345445	0.974682
33	0.00383262	0.971998	0.00355432	0.973943
34	0.00378497	0.972354	0.003456	0.974664
35	0.00368904	0.973023	0.00351037	0.974274
36	0.003731	0.972736	0.00347898	0.974512
37	0.0037636	0.972507	0.00346184	0.974612
38	0.00375328	0.972558	0.00337087	0.975287
39	0.00373388	0.972735	0.003373	0.975279
40	0.00373915	0.972647	0.00341966	0.97494
41	0.00371395	0.972847	0.00337778	0.975239
42	0.00373545	0.972692	0.0033948	0.975128
43	0.00369875	0.972886	0.00331276	0.975724
44	0.00308467	0.977466	0.00257788	0.981106
45	0.00270712	0.980204	0.0024146	0.982329
46	0.00268384	0.980373	0.00224152	0.983581
47	0.00253612	0.98145	0.0022624	0.983429
48	0.00257051	0.981241	0.00234839	0.982821
49	0.0024862	0.981811	0.00227265	0.983347
50	0.00256702	0.981196	0.00251556	0.981559
51	0.00256834	0.981254	0.0021485	0.984262
52	0.00248349	0.981857	0.00215816	0.984174
53	0.00249597	0.981714	0.00218562	0.983969
54	0.00246344	0.981983	0.00213083	0.984394
55	0.00247334	0.981929	0.00215525	0.984215
56	0.0025424	0.981423	0.00216967	0.984096
57	0.00241637	0.982362	0.00212056	0.984468
58	0.00249739	0.981791	0.00219681	0.98391
59	0.0024457	0.982128	0.00213426	0.984364
60	0.00243757	0.982169	0.00246934	0.981954
61	0.00248451	0.981829	0.00219981	0.983875
62	0.00246819	0.981968	0.00214901	0.984269
63	0.00243968	0.982175	0.0021251	0.984438
64	0.00239282	0.982512	0.00212107	0.984461
65	0.00242095	0.982291	0.00214905	0.984252
66	0.00239008	0.982546	0.00217212	0.984084
67	0.00242273	0.982283	0.00218114	0.984033
68	0.00248289	0.98182	0.00213302	0.984374
69	0.00248763	0.981836	0.00213081	0.984383
70	0.00253024	0.981528	0.00212741	0.984414
71	0.00249301	0.981773	0.00221579	0.98376
72	0.00251138	0.98165	0.00228654	0.983244
73	0.00244093	0.982178	0.00217097	0.984088
74	0.00243812	0.98219	0.00215968	0.984183
75	0.00240873	0.982391	0.0021578	0.984197
76	0.00241665	0.982319	0.00213019	0.984399
77	0.00243094	0.98222	0.00219279	0.983931
78	0.00247969	0.981892	0.00234919	0.982774
79	0.00242038	0.98233	0.00222868	0.983683
80	0.00247269	0.981919	0.00211617	0.984496
81	0.00244176	0.982175	0.00220334	0.983846
82	0.00242355	0.982287	0.00219164	0.983944
83	0.00242404	0.982287	0.00256705	0.981178
84	0.00241721	0.982321	0.00215922	0.984174
85	0.00242577	0.982278	0.00212264	0.984452
86	0.00239566	0.982497	0.00211397	0.984517
87	0.00243139	0.982225	0.0021432	0.984293
88	0.00246691	0.981999	0.00212862	0.984404
89	0.00242938	0.982266	0.00227397	0.983337
90	0.00245343	0.982078	0.00214662	0.984267
91	0.00243239	0.98225	0.00221816	0.983748
92	0.00249745	0.981762	0.00233646	0.982892
93	0.00240113	0.982452	0.00226238	0.983444
94	0.00240765	0.982388	0.00214366	0.98429
95	0.00245924	0.98204	0.00211282	0.984521
96	0.00241851	0.982339	0.00214759	0.984267
97	0.00243655	0.982175	0.00218775	0.983996
98	0.00241056	0.982396	0.00231786	0.983
99	0.00242409	0.982278	0.00212762	0.984412
100	0.00245468	0.982052	0.00216922	0.984105
1	0.0737363	0.455977	0.0251204	0.822443
2	0.0180996	0.866091	0.0107918	0.923559
3	0.00985784	0.927179	0.00817802	0.941871
4	0.00786706	0.941872	0.00644432	0.954302
5	0.00698115	0.948495	0.0062365	0.955758
6	0.00651807	0.95186	0.00649559	0.953914
7	0.00636567	0.953018	0.00647076	0.95415
8	0.00636446	0.952986	0.00594833	0.957832
9	0.00630489	0.953505	0.00638137	0.954745
10	0.00621616	0.954149	0.00590535	0.958153
11	0.00599536	0.955738	0.00564685	0.959992
12	0.00582341	0.957033	0.00560908	0.960259
13	0.00578648	0.957326	0.00562075	0.960181
14	0.00582425	0.957045	0.00595102	0.95788
15	0.00574203	0.957637	0.00539187	0.961796
16	0.00556586	0.958942	0.00540892	0.961661
17	0.0052886	0.961005	0.00445323	0.968466
18	0.00417916	0.969154	0.00388515	0.972476
19	0.00397286	0.970653	0.00370728	0.973738
20	0.00387417	0.971424	0.00369842	0.9738
21	0.00386286	0.971494	0.00376428	0.973356
22	0.00379425	0.97201	0.00371959	0.973661
23	0.00382972	0.97177	0.00367606	0.973969
24	0.00380108	0.971953	0.00363589	0.974232
25	0.00371437	0.972592	0.00346693	0.975439
26	0.00372216	0.972563	0.00346096	0.975493
27	0.00369505	0.972767	0.00378965	0.973193
28	0.00368986	0.972809	0.00343336	0.975685
29	0.00360757	0.973386	0.00346446	0.975455
30	0.0036097	0.973367	0.00342262	0.975762
31	0.00359884	0.973472	0.0034128	0.975825
32	0.0035947	0.973496	0.00346982	0.975447
33	0.00354048	0.973839	0.00344368	0.975622
34	0.00365025	0.973104	0.00343265	0.975683
35	0.00360704	0.973418	0.00348385	0.975339
36	0.00362591	0.973233	0.00341974	0.975789
37	0.00367874	0.97291	0.00351521	0.975099
38	0.00353991	0.973924	0.0034369	0.975652
39	0.00354713	0.973845	0.00340338	0.975899
40	0.00362196	0.97329	0.00393198	0.972139
41	0.0036241	0.973261	0.00339914	0.975931
42	0.00358348	0.973585	0.00347468	0.975359
43	0.00357745	0.973624	0.00343585	0.975678
44	0.00359905	0.973452	0.00355812	0.974814
45	0.00374253	0.972394	0.00344386	0.975602
46	0.00366058	0.97299	0.00358712	0.974589
47	0.0036185	0.973317	0.00357702	0.974698
48	0.00374301	0.972377	0.00342667	0.975727
49	0.00354305	0.97384	0.00341239	0.975822
50	0.00352793	0.973997	0.00343644	0.975657
51	0.00350567	0.974123	0.00340025	0.975918
52	0.0035125	0.974084	0.00340661	0.975888
53	0.00355149	0.973793	0.00341874	0.975785
54	0.00353374	0.973945	0.00379579	0.973129
55	0.00358523	0.973571	0.00338385	0.976045
56	0.00351298	0.974112	0.00353161	0.974993
57	0.00356628	0.973682	0.00353463	0.974979
58	0.00354399	0.973862	0.00347921	0.97535
59	0.00352895	0.973961	0.00338722	0.97602
60	0.00355124	0.973812	0.00357683	0.974649
61	0.0035503	0.973816	0.00340878	0.975877
62	0.00350284	0.97415	0.00338381	0.976036
63	0.00352513	0.974006	0.00345573	0.975531
64	0.00354663	0.973812	0.00339316	0.975966
65	0.00354531	0.973833	0.00337214	0.976122
66	0.00352861	0.973985	0.00337074	0.976129
67	0.00356747	0.973697	0.00362367	0.97431
68	0.0037351	0.972429	0.00345262	0.975525
69	0.00357363	0.973646	0.0033964	0.975954
70	0.00357061	0.973695	0.00343771	0.975647
71	0.00350394	0.974136	0.00336914	0.976141
72	0.00361184	0.973356	0.00341056	0.975848
73	0.00349471	0.97422	0.00341359	0.975811
74	0.00349435	0.974232	0.00343059	0.975708
75	0.00351532	0.974097	0.00340445	0.975895
76	0.00355819	0.97374	0.00344118	0.97562
77	0.00358927	0.97355	0.00348305	0.975289
78	0.00353735	0.973915	0.00337519	0.976105
79	0.00353907	0.973883	0.00352456	0.975066
80	0.00354701	0.973827	0.00346921	0.975418
81	0.00354869	0.973828	0.00346138	0.975499
82	0.00354602	0.973833	0.00344604	0.975585
83	0.00350993	0.974128	0.00338883	0.976014
84	0.00350053	0.974205	0.00341399	0.975835
85	0.00354458	0.973887	0.00340697	0.975854
86	0.00354021	0.973889	0.00337951	0.976069
87	0.00354656	0.973841	0.00347047	0.975439
88	0.0035454	0.973855	0.00344096	0.975638
89	0.00352394	0.974008	0.00340106	0.975927
90	0.00348265	0.974287	0.00352214	0.975064
91	0.00353369	0.973937	0.00343929	0.975649
92	0.00351	0.974097	0.00336547	0.97617
93	0.00349492	0.97422	0.00356685	0.97476
94	0.00351209	0.974076	0.00350125	0.975234
95	0.0035621	0.973715	0.00342171	0.975772
96	0.00353969	0.973916	0.00342932	0.975693
97	0.00350469	0.974145	0.00342738	0.975715
98	0.00354612	0.973842	0.00352543	0.975022
99	0.00353604	0.973921	0.0035171	0.975105
100	0.00354956	0.973818	0.00338535	0.976023
1	0.0733291	0.462035	0.0113379	0.916688
2	0.0121182	0.910632	0.00589082	0.956758
3	0.00720936	0.947064	0.00453852	0.966596
4	0.0057442	0.957928	0.00403281	0.970372
5	0.00499641	0.963405	0.00383312	0.971803
6	0.00441477	0.967705	0.00361896	0.973409
7	0.00412269	0.969922	0.00338608	0.975114
8	0.00395475	0.971079	0.0033693	0.975243
9	0.00385427	0.971794	0.0032667	0.975995
10	0.00379522	0.972251	0.00326813	0.975984
11	0.0036873	0.973056	0.00339216	0.97508
12	0.0036882	0.97303	0.00327616	0.975922
13	0.00362846	0.973426	0.00319269	0.976543
14	0.00361732	0.973557	0.003156	0.97681
15	0.00362783	0.973484	0.00324039	0.976182
16	0.00357997	0.973861	0.00276802	0.979661
17	0.00309118	0.977397	0.00264862	0.980537
18	0.00297108	0.978294	0.00255679	0.981214
19	0.00296353	0.978329	0.00268499	0.98026
20	0.00297493	0.97826	0.00264294	0.980592
21	0.00297523	0.978265	0.00274425	0.979821
22	0.0029341	0.978521	0.00258947	0.980972
23	0.00289455	0.978811	0.00261973	0.980753
24	0.00296407	0.978327	0.00268465	0.980272
25	0.00299694	0.9781	0.0025427	0.981323
26	0.00291912	0.97865	0.00255905	0.981202
27	0.00288216	0.978944	0.00269849	0.980188
28	0.00294767	0.978432	0.002726	0.979971
29	0.00292371	0.97863	0.002613	0.980785
30	0.00287606	0.978994	0.00259129	0.980962
31	0.00285486	0.979131	0.00259947	0.980903
32	0.00290296	0.978788	0.00259133	0.980963
33	0.00289337	0.978863	0.00299705	0.977966
34	0.00297611	0.97826	0.00257573	0.98108
35	0.00299314	0.978129	0.00255284	0.981242
36	0.00291661	0.978685	0.00256055	0.9812
37	0.00288908	0.978916	0.00265449	0.980483
38	0.00283495	0.979274	0.00260215	0.980876
39	0.00284615	0.979168	0.00259501	0.980933
40	0.00287937	0.978918	0.00256034	0.981186
41	0.00289195	0.978879	0.00347393	0.974498
42	0.00297097	0.978276	0.00265658	0.980502
43	0.00285608	0.979127	0.00257189	0.981107
44	0.00290576	0.978775	0.00261465	0.980802
45	0.00290634	0.978761	0.00256351	0.981163
46	0.00286202	0.979092	0.00256593	0.981167
47	0.00281753	0.979421	0.00254747	0.981293
48	0.00286356	0.979082	0.00297735	0.97814
49	0.0029428	0.978533	0.00256422	0.98116
50	0.00295007	0.978456	0.0025475	0.981292
51	0.00291232	0.97873	0.00260934	0.980824
52	0.00288107	0.978939	0.00257165	0.981107
53	0.00291016	0.978741	0.00263303	0.980647
54	0.00282336	0.979345	0.00269443	0.980189
55	0.00282072	0.979379	0.0025981	0.980931
56	0.00298588	0.978238	0.00266375	0.980436
57	0.00286783	0.979064	0.00279874	0.979416
58	0.002875	0.978978	0.00253752	0.981357
59	0.0028017	0.979538	0.00255634	0.981225
60	0.00281794	0.979401	0.00260595	0.98086
61	0.00286067	0.979117	0.00272417	0.980009
62	0.00281799	0.979418	0.00254237	0.981323
63	0.00284426	0.979194	0.00262033	0.980776
64	0.00292582	0.978616	0.00255664	0.981215
65	0.00285735	0.97912	0.00254821	0.981288
66	0.00288233	0.978935	0.00258571	0.980999
67	0.00290681	0.978741	0.00262702	0.980688
68	0.00283987	0.979198	0.0026466	0.980563
69	0.00282793	0.979349	0.0025428	0.981319
70	0.0028226	0.979374	0.0025355	0.981374
71	0.00287263	0.979036	0.00255895	0.981207
72	0.0029108	0.978732	0.00258747	0.980992
73	0.00284978	0.979165	0.00257147	0.981114
74	0.00284445	0.979182	0.00253547	0.981376
75	0.00279478	0.979566	0.00253899	0.981347
76	0.00284658	0.979227	0.00266319	0.980423
77	0.00284604	0.979194	0.00264743	0.980547
78	0.00281849	0.979403	0.00262862	0.980698
79	0.00284122	0.979246	0.00267486	0.980356
80	0.00286179	0.979094	0.00261071	0.980788
81	0.0028325	0.979306	0.0025897	0.980963
82	0.00286983	0.979033	0.00261223	0.980794
83	0.0028087	0.979494	0.00255777	0.981205
84	0.00286977	0.979037	0.00262516	0.98071
85	0.00287824	0.978964	0.00256514	0.981159
86	0.00279807	0.979564	0.0025468	0.981291
87	0.00283832	0.979256	0.00255868	0.98121
88	0.00284529	0.97919	0.00254633	0.981299
89	0.00284804	0.979212	0.00266468	0.980446
90	0.00283356	0.979325	0.00259037	0.980981
91	0.00280407	0.979516	0.00255097	0.981256
92	0.00287948	0.978939	0.00259651	0.980935
93	0.00289062	0.9789	0.0026046	0.980842
94	0.00283452	0.97928	0.00255423	0.981238
95	0.00282802	0.979349	0.00260813	0.980853
96	0.00278126	0.979681	0.00254189	0.981326
97	0.00281287	0.979472	0.00254641	0.981293
98	0.00286365	0.979079	0.00255413	0.981236
99	0.00283811	0.979262	0.00263159	0.980685
100	0.00282918	0.979338	0.00254528	0.981298
1	0.0749843	0.454565	0.0148067	0.893947
2	0.0119661	0.912016	0.0110143	0.920735
3	0.00859328	0.93656	0.00604203	0.95656
4	0.00657357	0.951514	0.00504584	0.963743
5	0.00544329	0.959902	0.00448006	0.967824
6	0.00497568	0.963335	0.00412096	0.970397
7	0.00462142	0.965965	0.00397692	0.971439
8	0.00437408	0.967828	0.00379503	0.972749
9	0.00424516	0.968797	0.00369023	0.973506
10	0.00410544	0.969782	0.00366179	0.973705
11	0.00397158	0.970753	0.00419982	0.96982
12	0.00398797	0.970711	0.00362773	0.973954
13	0.00389604	0.971349	0.0036915	0.973504
14	0.00392568	0.971141	0.0037395	0.973148
15	0.00393318	0.971069	0.00354453	0.974555
16	0.00391748	0.971234	0.00353899	0.974593
17	0.00390702	0.971296	0.00353619	0.974612
18	0.0038172	0.971932	0.0035767	0.974323
19	0.00385506	0.97167	0.00385783	0.972271
20	0.00388571	0.971462	0.00366722	0.973678
21	0.00379213	0.972128	0.0036217	0.974003
22	0.003822	0.971912	0.00352891	0.974674
23	0.0038803	0.971467	0.00355352	0.974492
24	0.00393426	0.971112	0.0035773	0.97432
25	0.00374789	0.972463	0.00353777	0.974613
26	0.00377968	0.972219	0.00389879	0.971988
27	0.00387572	0.971525	0.00381484	0.972634
28	0.00388743	0.971389	0.00361975	0.974014
29	0.00376265	0.972345	0.00352078	0.974732
30	0.00381008	0.972032	0.00363421	0.973902
31	0.00382733	0.97186	0.00405214	0.970917
32	0.00384907	0.971721	0.00358665	0.974252
33	0.00383158	0.971833	0.00356968	0.974382
34	0.00382299	0.971916	0.00370368	0.973406
35	0.00379242	0.972131	0.0036525	0.973773
36	0.0037702	0.972288	0.00365647	0.973758
37	0.00374713	0.972446	0.00352552	0.974696
38	0.0037491	0.972458	0.00359414	0.974203
39	0.00379358	0.972098	0.00365597	0.973754
40	0.00379616	0.972102	0.00385964	0.972317
41	0.00374295	0.972503	0.00333209	0.97609
42	0.00352669	0.974085	0.00325103	0.976663
43	0.00348873	0.974379	0.00326688	0.976562
44	0.00346439	0.974544	0.00327907	0.976456
45	0.00344823	0.97468	0.00320769	0.976978
46	0.00346327	0.974519	0.00325106	0.976674
47	0.00343682	0.974733	0.00323226	0.976801
48	0.00347748	0.974457	0.00319952	0.977041
49	0.00349958	0.974288	0.00326799	0.976534
50	0.00347769	0.97446	0.00343372	0.975362
51	0.0034197	0.974866	0.00326758	0.976548
52	0.00348075	0.974415	0.00322525	0.976854
53	0.00340088	0.975012	0.00322158	0.976891
54	0.0034126	0.97492	0.00321982	0.976902
55	0.00352376	0.974111	0.00322474	0.976858
56	0.00342625	0.974815	0.00322395	0.976868
57	0.00344718	0.974674	0.00328737	0.976407
58	0.00339789	0.975047	0.00321785	0.976911
59	0.00344213	0.974749	0.00322099	0.976884
60	0.00343238	0.974788	0.00320273	0.977015
61	0.00345818	0.9746	0.00332287	0.976153
62	0.00341052	0.974916	0.00325558	0.97665
63	0.00338494	0.975127	0.00329782	0.976335
64	0.00343648	0.974747	0.00320549	0.977002
65	0.00344427	0.974703	0.00331949	0.976177
66	0.0033889	0.975106	0.00333557	0.976057
67	0.0033932	0.975059	0.00320761	0.976973
68	0.00342747	0.974802	0.00319201	0.977095
69	0.00340929	0.974943	0.00321321	0.976941
70	0.00345871	0.974591	0.00318879	0.977115
71	0.00340811	0.974987	0.00320798	0.976972
72	0.00339133	0.975093	0.00321859	0.976894
73	0.00349371	0.974344	0.00341157	0.975512
74	0.00351681	0.974126	0.00321311	0.976947
75	0.00340046	0.975016	0.00320265	0.977016
76	0.00337039	0.975215	0.00318197	0.977164
77	0.00340207	0.975011	0.00321972	0.976893
78	0.00339951	0.974999	0.00324661	0.976696
79	0.00336929	0.975253	0.00323043	0.976813
80	0.00341532	0.974904	0.00321842	0.976897
81	0.00344964	0.974671	0.00322902	0.976815
82	0.00339398	0.975043	0.00323605	0.976769
83	0.00336827	0.975263	0.00326453	0.976569
84	0.00336436	0.975272	0.00319339	0.977086
85	0.00338172	0.975156	0.0032491	0.976675
86	0.00340018	0.975016	0.00323623	0.976775
87	0.00343156	0.974779	0.00335785	0.975882
88	0.00342746	0.974827	0.00330755	0.976277
89	0.00338963	0.975108	0.0031812	0.977171
90	0.00337161	0.975252	0.00326797	0.976556
91	0.00342922	0.974788	0.00328679	0.976412
92	0.00341316	0.974916	0.00318177	0.977163
93	0.0034251	0.974802	0.00331237	0.976208
94	0.0034159	0.974922	0.00318846	0.977114
95	0.00343798	0.974742	0.00323647	0.976773
96	0.00340154	0.975013	0.0032884	0.976399
97	0.00337197	0.975227	0.0032653	0.976569
98	0.00339117	0.975076	0.00333287	0.976075
99	0.00342437	0.97482	0.00337184	0.975813
100	0.00337485	0.975204	0.00322136	0.976883
1	0.0686896	0.497051	0.0117247	0.910122
2	0.0107482	0.921978	0.00574564	0.955868
3	0.00678432	0.950707	0.00427455	0.967202
4	0.00539875	0.960924	0.0038718	0.970271
5	0.00499839	0.963823	0.00402506	0.969096
6	0.0044344	0.96789	0.0034668	0.973416
7	0.00424499	0.969236	0.00346369	0.973433
8	0.00406295	0.970616	0.00346762	0.973415
9	0.00399097	0.971116	0.00333282	0.974453
10	0.00399094	0.971099	0.00332553	0.974494
11	0.00390178	0.971779	0.00332321	0.9745
12	0.00400998	0.970985	0.00320743	0.975417
13	0.00386985	0.972003	0.00314213	0.975909
14	0.00377161	0.972702	0.00313536	0.975954
15	0.00368404	0.973369	0.0030489	0.976627
16	0.00366586	0.97352	0.00304451	0.97666
17	0.00363344	0.973744	0.00306727	0.976495
18	0.00361746	0.973839	0.00305442	0.976566
19	0.00363104	0.973746	0.00278274	0.978669
20	0.00334379	0.975819	0.00270276	0.979279
21	0.00322744	0.976638	0.00266188	0.979594
22	0.00312439	0.977391	0.00277502	0.978731
23	0.0031111	0.977522	0.00263766	0.979774
24	0.00315971	0.977104	0.00276325	0.978824
25	0.00314955	0.977195	0.00256178	0.980348
26	0.00305464	0.977924	0.00250326	0.980799
27	0.00303157	0.978081	0.0024999	0.980829
28	0.00295932	0.978587	0.00249789	0.980836
29	0.00296994	0.978491	0.00249405	0.98087
30	0.00304217	0.977977	0.00288312	0.977821
31	0.00299994	0.978303	0.0024771	0.981001
32	0.00311199	0.977485	0.00253752	0.980528
33	0.00304896	0.977927	0.00278092	0.978637
34	0.00308362	0.977653	0.00248498	0.980934
35	0.00294957	0.978652	0.00254926	0.980424
36	0.00297	0.978504	0.00252145	0.98067
37	0.00282603	0.979534	0.00228419	0.982477
38	0.00272772	0.980263	0.00224047	0.982822
39	0.00268004	0.980609	0.0023774	0.981779
40	0.00268617	0.980598	0.00234323	0.982037
41	0.00271058	0.980402	0.00225873	0.982674
42	0.00278157	0.979897	0.0024168	0.981466
43	0.00282366	0.979602	0.00247276	0.981002
44	0.0026754	0.98064	0.00226574	0.982618
45	0.00262424	0.981003	0.00226501	0.982621
46	0.00266775	0.980692	0.00224245	0.982796
47	0.00269802	0.980475	0.00226641	0.982622
48	0.00273285	0.980228	0.00223723	0.982838
49	0.00269196	0.980503	0.00224181	0.982801
50	0.00265968	0.980752	0.00230219	0.982343
51	0.00271618	0.980361	0.00225495	0.982706
52	0.00267024	0.980658	0.00223374	0.982869
53	0.00266169	0.98075	0.00242365	0.981406
54	0.00271666	0.980332	0.00228264	0.982508
55	0.0026493	0.980816	0.00243318	0.981329
56	0.00270987	0.980414	0.002238	0.982833
57	0.00266715	0.9807	0.0022349	0.982863
58	0.00276134	0.980024	0.0026191	0.979926
59	0.00274333	0.980144	0.00259427	0.980056
60	0.0027802	0.97988	0.00225045	0.982739
61	0.00265642	0.980777	0.00228377	0.982483
62	0.00264083	0.980879	0.00223338	0.982867
63	0.00274821	0.980138	0.00239973	0.981603
64	0.00269336	0.980456	0.00225491	0.982711
65	0.00265115	0.980741	0.00227305	0.982558
66	0.00266323	0.980719	0.00225935	0.98267
67	0.00266526	0.980727	0.00221936	0.982981
68	0.00266031	0.980748	0.00235392	0.981938
69	0.00266312	0.980729	0.00235213	0.981962
70	0.00267205	0.980635	0.00227716	0.982541
71	0.00262936	0.980972	0.00224884	0.98275
72	0.00265515	0.980791	0.00233105	0.982125
73	0.00269089	0.980513	0.00225186	0.982731
74	0.00266614	0.980668	0.00224402	0.982785
75	0.00268023	0.980633	0.00243659	0.981333
76	0.00270972	0.980384	0.0025635	0.98031
77	0.00273314	0.980253	0.00231751	0.982213
78	0.00264722	0.980852	0.00227268	0.982575
79	0.00264582	0.98085	0.00225625	0.982685
80	0.0026248	0.980995	0.00237787	0.981752
81	0.002623	0.981015	0.00224076	0.98281
82	0.00264709	0.980833	0.00224676	0.982756
83	0.00267519	0.980647	0.00225848	0.982671
84	0.00265344	0.980786	0.00261794	0.979929
85	0.00264697	0.980835	0.0025051	0.980765
86	0.0026627	0.980725	0.00236829	0.981827
87	0.00274505	0.980131	0.0031963	0.975563
88	0.00273923	0.980199	0.0022922	0.982399
89	0.00262413	0.981013	0.00233551	0.982115
90	0.00265494	0.980792	0.00226948	0.982592
91	0.00262683	0.980964	0.00226026	0.982677
92	0.00264873	0.98083	0.0023173	0.982231
93	0.00264657	0.980851	0.00232571	0.982163
94	0.00267494	0.980638	0.00222459	0.982934
95	0.00264579	0.980876	0.00222881	0.982907
96	0.00264466	0.980849	0.00223183	0.982883
97	0.00263302	0.980963	0.00244174	0.981276
98	0.00266711	0.980722	0.00239581	0.981604
99	0.00269077	0.980516	0.00227875	0.982529
100	0.00265993	0.980735	0.00233912	0.98207

## Sheet: AMN_Wt_UB_core
epoch	loss	r2	val_loss	val_r2
1	0.125457	0.0819398	0.0790598	0.433832
2	0.038703	0.719285	0.0158176	0.887162
3	0.0113914	0.916836	0.00903356	0.935643
4	0.00758827	0.944603	0.00679982	0.951399
5	0.0061436	0.955056	0.00582532	0.958374
6	0.00541886	0.960387	0.00524147	0.962539
7	0.00494732	0.963799	0.00485294	0.965259
8	0.00462764	0.96613	0.00453007	0.967531
9	0.00434893	0.968132	0.00428588	0.969254
10	0.00413282	0.969757	0.00414643	0.970185
11	0.00394063	0.971115	0.00390218	0.97207
12	0.00374393	0.972507	0.00373362	0.973209
13	0.00358347	0.973732	0.00356079	0.974495
14	0.00342531	0.974895	0.00344928	0.975283
15	0.00328542	0.975937	0.00328502	0.976564
16	0.0031288	0.977136	0.00311616	0.977748
17	0.00299771	0.978077	0.00299772	0.978601
18	0.00288118	0.978886	0.00287736	0.979454
19	0.00275122	0.97987	0.00272016	0.980534
20	0.00263339	0.980722	0.00259405	0.981422
21	0.00250601	0.981657	0.00246995	0.982333
22	0.00239987	0.982425	0.00237985	0.982987
23	0.00229806	0.983169	0.00232109	0.983413
24	0.00219048	0.983954	0.0022107	0.984156
25	0.00213143	0.984388	0.00214717	0.984622
26	0.00204946	0.985017	0.00203071	0.985438
27	0.00197756	0.985527	0.00198487	0.985828
28	0.00195775	0.985678	0.00198371	0.985825
29	0.00189266	0.986167	0.00189414	0.98645
30	0.00183665	0.98655	0.00184428	0.98681
31	0.00178365	0.986928	0.00180418	0.987091
32	0.00175515	0.987158	0.00176194	0.987426
33	0.00172784	0.987371	0.0017585	0.987397
34	0.00169152	0.987612	0.00169103	0.987913
35	0.00164763	0.98792	0.00166293	0.988103
36	0.00163731	0.988019	0.00162552	0.988347
37	0.00160365	0.988263	0.00160673	0.988514
38	0.00156416	0.98856	0.00157753	0.988718
39	0.00155219	0.988643	0.00155763	0.988869
40	0.00152028	0.988874	0.0015371	0.989001
41	0.00151253	0.988942	0.00152612	0.989073
42	0.00147662	0.989183	0.00149141	0.989351
43	0.00146173	0.989315	0.00145636	0.98959
44	0.00143637	0.989479	0.00145525	0.989553
45	0.00142561	0.989555	0.0014525	0.989597
46	0.00140723	0.989707	0.00140584	0.989926
47	0.00139323	0.989789	0.00140997	0.989893
48	0.00139585	0.989781	0.00140405	0.989938
49	0.00140239	0.98973	0.00138738	0.990079
50	0.00136045	0.990044	0.00141994	0.989829
51	0.00134788	0.990117	0.00134272	0.990382
52	0.00133142	0.990242	0.00136565	0.990216
53	0.00132848	0.990276	0.00133434	0.99043
54	0.00131879	0.990339	0.0013481	0.990375
55	0.00130015	0.990472	0.00130946	0.990618
56	0.00129567	0.990523	0.00131315	0.990586
57	0.00129704	0.990495	0.00136505	0.990202
58	0.00127673	0.990627	0.00128763	0.990779
59	0.00128193	0.990611	0.00129442	0.990725
60	0.0012673	0.990717	0.00128126	0.990813
61	0.0012533	0.99082	0.00126818	0.990918
62	0.00124947	0.990834	0.00133206	0.990455
63	0.00124422	0.990881	0.00124463	0.991078
64	0.0012355	0.990956	0.00124269	0.991099
65	0.00124097	0.990912	0.0012458	0.991056
66	0.00123138	0.990983	0.00124783	0.991061
67	0.00121908	0.991075	0.00127635	0.990864
68	0.00122041	0.991051	0.00122389	0.991229
69	0.00120738	0.991151	0.00120582	0.991359
70	0.00120076	0.991198	0.00121227	0.991307
71	0.00120033	0.991206	0.00121322	0.991289
72	0.00118958	0.991284	0.00119888	0.991399
73	0.00118238	0.991339	0.00119626	0.991435
74	0.00118883	0.991273	0.00121136	0.991327
75	0.00118516	0.991313	0.00120263	0.99139
76	0.00117325	0.991407	0.00118032	0.991542
77	0.00116756	0.991443	0.00121638	0.991287
78	0.00115892	0.991487	0.00116293	0.991674
79	0.00116167	0.991486	0.00117924	0.991547
80	0.00115559	0.991527	0.00115002	0.99176
81	0.00115065	0.991568	0.00115459	0.991724
82	0.00113981	0.991655	0.00115687	0.991705
83	0.00115158	0.991563	0.00116519	0.991643
84	0.00114789	0.991584	0.00113882	0.991832
85	0.00114402	0.991621	0.00113893	0.99184
86	0.0011496	0.991575	0.0011413	0.991817
87	0.00112138	0.991791	0.00112702	0.991925
88	0.00112795	0.991746	0.0011429	0.991812
89	0.00112239	0.991767	0.00115285	0.991744
90	0.00112973	0.991722	0.00113106	0.991903
91	0.00112084	0.991791	0.001126	0.991934
92	0.00111191	0.991855	0.00112423	0.991942
93	0.00110157	0.991936	0.00111121	0.992037
94	0.0011104	0.991862	0.00113029	0.991902
95	0.00110905	0.991866	0.00113058	0.991883
96	0.00110025	0.991932	0.00110037	0.992115
97	0.00109402	0.991984	0.00111723	0.991998
98	0.00109006	0.992015	0.00113168	0.991883
99	0.00110408	0.991906	0.00108784	0.992199
100	0.00108492	0.992052	0.00108978	0.992198
1	0.18293	-0.348542	0.11844	0.153217
2	0.0603152	0.562097	0.0244411	0.826057
3	0.0170193	0.875774	0.0130556	0.907011
4	0.0107893	0.920961	0.00945475	0.932551
5	0.00839792	0.938446	0.00779279	0.944495
6	0.00720822	0.947124	0.00693305	0.950544
7	0.00647399	0.952418	0.00625918	0.95534
8	0.00588613	0.956806	0.00573939	0.959041
9	0.00537188	0.960524	0.00528267	0.962289
10	0.00490498	0.964006	0.00477067	0.965906
11	0.00451426	0.96685	0.00442314	0.968512
12	0.0041891	0.969257	0.00413106	0.970471
13	0.00392172	0.971233	0.00391225	0.972027
14	0.00367699	0.973019	0.00362457	0.974129
15	0.00347573	0.974504	0.00348727	0.975107
16	0.00327337	0.97595	0.00325101	0.976811
17	0.00310461	0.977228	0.0030812	0.978
18	0.00296375	0.978275	0.00292952	0.979105
19	0.00281754	0.979335	0.00284015	0.979767
20	0.00266805	0.980479	0.00264272	0.981141
21	0.00253287	0.981461	0.0025131	0.982092
22	0.0024186	0.982269	0.00240145	0.982877
23	0.00232346	0.982937	0.0023174	0.983444
24	0.00221043	0.983794	0.00220646	0.984295
25	0.00211741	0.984503	0.00209909	0.985049
26	0.00202776	0.985137	0.00207546	0.985222
27	0.00194346	0.985762	0.00195729	0.986073
28	0.0018884	0.986166	0.00187587	0.986603
29	0.0018133	0.986741	0.00182354	0.986998
30	0.0017759	0.986973	0.00176068	0.98746
31	0.00171986	0.987392	0.00174706	0.987558
32	0.00167559	0.987699	0.00169543	0.987896
33	0.00164672	0.987928	0.00165894	0.988197
34	0.00161894	0.988127	0.00161812	0.988484
35	0.00157496	0.988479	0.00159907	0.988616
36	0.00157213	0.988474	0.00160916	0.988533
37	0.00152749	0.988804	0.00154366	0.988998
38	0.00151274	0.988911	0.00155943	0.988854
39	0.00150123	0.988993	0.00149596	0.98935
40	0.00147056	0.989226	0.001493	0.989339
41	0.00147628	0.98914	0.0014858	0.989427
42	0.00145343	0.989347	0.00145313	0.989656
43	0.00141868	0.9896	0.00142246	0.989869
44	0.00140865	0.989664	0.00140216	0.990001
45	0.0013946	0.989787	0.00141067	0.989943
46	0.00138057	0.989877	0.00140703	0.989962
47	0.0013752	0.98992	0.00139816	0.990044
48	0.00136119	0.990037	0.00136275	0.990294
49	0.00134197	0.99017	0.0013557	0.99034
50	0.00133248	0.990228	0.0013569	0.990327
51	0.00132535	0.990291	0.0013508	0.990364
52	0.00132573	0.990286	0.00133112	0.990511
53	0.00131255	0.990369	0.00132195	0.990568
54	0.00130177	0.990458	0.00137635	0.990177
55	0.00131724	0.990332	0.00130641	0.990693
56	0.0012826	0.990587	0.00131572	0.990617
57	0.00127881	0.990618	0.00133009	0.990523
58	0.00126973	0.990673	0.00129544	0.990763
59	0.00125932	0.990773	0.00130344	0.990682
60	0.00126486	0.990714	0.00130393	0.990701
61	0.00126996	0.990679	0.00129479	0.99078
62	0.00125236	0.990816	0.00125476	0.991051
63	0.00122761	0.990987	0.00123512	0.991189
64	0.00121797	0.991073	0.00128596	0.990839
65	0.00121974	0.991054	0.00124539	0.991114
66	0.00122781	0.991001	0.0012452	0.99113
67	0.00121038	0.991126	0.00122735	0.991249
68	0.00120252	0.99118	0.00124333	0.991136
69	0.00120985	0.991133	0.0012059	0.991399
70	0.00119451	0.991232	0.00120746	0.991382
71	0.00119081	0.991279	0.00120719	0.991386
72	0.0011904	0.99127	0.00119823	0.991449
73	0.00118207	0.991324	0.00121315	0.991352
74	0.0011737	0.991395	0.00119409	0.991495
75	0.00117371	0.991397	0.00121107	0.991348
76	0.00117432	0.991378	0.00119391	0.991486
77	0.00116559	0.991446	0.00121831	0.991312
78	0.00116385	0.991467	0.00119184	0.991482
79	0.00117174	0.991393	0.00115849	0.991733
80	0.00115606	0.991523	0.00119547	0.991449
81	0.00115565	0.991527	0.00119395	0.991468
82	0.00115278	0.991539	0.00120402	0.991393
83	0.00114237	0.99163	0.00114693	0.991819
84	0.00115122	0.991548	0.00117723	0.99159
85	0.00113646	0.991669	0.00117973	0.99157
86	0.00113143	0.991692	0.001147	0.991806
87	0.00113698	0.99166	0.0011481	0.991813
88	0.00112087	0.991785	0.00113009	0.991932
89	0.00111845	0.991793	0.00115816	0.991739
90	0.00112312	0.991756	0.0011275	0.99196
91	0.00112641	0.991739	0.0011295	0.99194
92	0.00110669	0.991887	0.00113962	0.991871
93	0.00111369	0.991824	0.00114042	0.991867
94	0.00110777	0.991885	0.00112932	0.991941
95	0.0011106	0.991858	0.00112229	0.991978
96	0.00110629	0.991878	0.0011141	0.992045
97	0.00109489	0.991969	0.00113052	0.991928
98	0.00110313	0.991908	0.00112033	0.992005
99	0.00110559	0.991892	0.00109921	0.99215
100	0.00109676	0.99197	0.00112857	0.991953
1	0.115799	0.154211	0.037846	0.724786
2	0.019316	0.858863	0.0125709	0.908378
3	0.0101869	0.926007	0.0084156	0.938745
4	0.00736052	0.946462	0.00665478	0.951506
5	0.00618112	0.955029	0.00580682	0.957682
6	0.00547251	0.960189	0.00522815	0.96181
7	0.00495992	0.963931	0.00476942	0.965223
8	0.00459763	0.966491	0.00447488	0.967334
9	0.00433212	0.968412	0.00421534	0.969289
10	0.00410479	0.970125	0.00406171	0.970344
11	0.00391065	0.971527	0.00385048	0.971912
12	0.00373583	0.972806	0.00365085	0.973364
13	0.00356646	0.974007	0.00350858	0.974374
14	0.00340396	0.975153	0.00343465	0.974982
15	0.00324767	0.976338	0.00318565	0.976758
16	0.00308944	0.977472	0.00301893	0.97795
17	0.00298742	0.978234	0.00288496	0.978954
18	0.00282326	0.979451	0.00277867	0.979752
19	0.00269727	0.980323	0.00267346	0.980543
20	0.00258335	0.981193	0.00258324	0.981159
21	0.00248398	0.981895	0.00245709	0.982087
22	0.00241059	0.982411	0.00235867	0.982822
23	0.00232256	0.983108	0.00226889	0.983443
24	0.00223173	0.983735	0.00219164	0.984032
25	0.00214528	0.984393	0.00212147	0.984547
26	0.00207428	0.984901	0.00205099	0.985029
27	0.00200676	0.985383	0.00199334	0.98548
28	0.00195126	0.985799	0.0019467	0.985822
29	0.00189402	0.986212	0.00188176	0.986271
30	0.00184121	0.986603	0.00183866	0.986589
31	0.00179345	0.986952	0.00179287	0.986907
32	0.00176185	0.987161	0.00175265	0.987232
33	0.00171697	0.98749	0.00169333	0.987659
34	0.00167396	0.987812	0.00167538	0.987781
35	0.0016427	0.988037	0.00166171	0.987868
36	0.00161496	0.988249	0.00160026	0.988329
37	0.00160949	0.988273	0.00160494	0.988308
38	0.00156254	0.988629	0.00159415	0.988382
39	0.00155001	0.988713	0.00153661	0.988792
40	0.00150996	0.989003	0.0015025	0.989033
41	0.0014897	0.989155	0.00149618	0.989091
42	0.00148991	0.98915	0.00150366	0.989035
43	0.00146158	0.989352	0.00145025	0.989429
44	0.00143935	0.989521	0.00144435	0.989467
45	0.00144271	0.989483	0.00142416	0.989619
46	0.0014373	0.98953	0.00142951	0.989563
47	0.00141	0.989722	0.00140734	0.989733
48	0.00142074	0.989641	0.00144793	0.989456
49	0.00141901	0.989652	0.00141151	0.989701
50	0.0013885	0.989881	0.00138189	0.989917
51	0.001377	0.989962	0.00139757	0.98981
52	0.00137659	0.989968	0.00137759	0.989949
53	0.00136084	0.990094	0.00137797	0.989949
54	0.00135265	0.990129	0.00135215	0.990137
55	0.00133701	0.990255	0.0013351	0.990264
56	0.00133511	0.990266	0.00133171	0.990282
57	0.0013279	0.990325	0.00132126	0.990367
58	0.00132923	0.990319	0.00132186	0.990357
59	0.00131269	0.990431	0.00136033	0.990073
60	0.00131737	0.990399	0.00131079	0.990439
61	0.00131176	0.990442	0.00131712	0.990385
62	0.00130878	0.99046	0.0013003	0.990517
63	0.00129472	0.990564	0.00131369	0.990411
64	0.00129419	0.990558	0.00128102	0.990656
65	0.00129143	0.99058	0.00134392	0.990201
66	0.00128491	0.990633	0.0013356	0.990239
67	0.00127423	0.990713	0.00131064	0.99045
68	0.00127162	0.990722	0.00137677	0.989933
69	0.00127738	0.990681	0.0012716	0.990726
70	0.001264	0.990791	0.00125624	0.99083
71	0.00126159	0.990807	0.00126506	0.990776
72	0.00125842	0.990813	0.00125156	0.990868
73	0.00124702	0.990905	0.00124145	0.990943
74	0.00123966	0.99096	0.00125906	0.990815
75	0.00124315	0.99093	0.0012469	0.990901
76	0.00122882	0.991034	0.00124146	0.99094
77	0.00122103	0.9911	0.00126825	0.990753
78	0.00122465	0.99107	0.00121521	0.991134
79	0.00122055	0.991113	0.00123296	0.991008
80	0.00122834	0.991039	0.0012181	0.99112
81	0.00121433	0.991134	0.00129757	0.990514
82	0.00122075	0.991083	0.00120142	0.991233
83	0.00120361	0.99121	0.0012167	0.991117
84	0.00120532	0.991213	0.00119914	0.991253
85	0.0011971	0.991267	0.00118934	0.991323
86	0.00118869	0.991335	0.00119397	0.991285
87	0.00118683	0.991337	0.00118561	0.991356
88	0.00118381	0.991374	0.00117634	0.991418
89	0.00117496	0.991436	0.0011823	0.991377
90	0.00116608	0.991495	0.00118655	0.991352
91	0.00117447	0.99143	0.001177	0.991409
92	0.00116754	0.991475	0.0011869	0.991334
93	0.00117679	0.991406	0.00117409	0.991432
94	0.00117807	0.991414	0.00116712	0.991482
95	0.00116829	0.991476	0.00115061	0.991607
96	0.00115504	0.99158	0.00119396	0.991285
97	0.00114312	0.991662	0.00115147	0.991593
98	0.00114691	0.991627	0.00114282	0.991662
99	0.00114679	0.991635	0.00117587	0.991428
100	0.00114085	0.991688	0.00115076	0.991598
1	0.124186	0.10583	0.0527792	0.590319
2	0.0241315	0.826583	0.0121626	0.904977
3	0.0106298	0.923922	0.00827827	0.935344
4	0.00782001	0.943883	0.00672086	0.947165
5	0.00644648	0.95367	0.00569883	0.955408
6	0.00573074	0.958802	0.0051829	0.959347
7	0.00521011	0.962551	0.00483769	0.961911
8	0.00481088	0.965402	0.00438707	0.965768
9	0.00449006	0.967793	0.00416231	0.967341
10	0.00421278	0.969729	0.00388257	0.969552
11	0.00397787	0.97143	0.00367593	0.971209
12	0.00376064	0.972971	0.00352162	0.972311
13	0.00360661	0.974067	0.00340312	0.97339
14	0.00340962	0.975527	0.00319157	0.974865
15	0.0032412	0.976662	0.00299427	0.976583
16	0.00310581	0.977699	0.00292148	0.977066
17	0.0029666	0.978693	0.00278759	0.97808
18	0.0028495	0.979541	0.00274865	0.97828
19	0.0027393	0.980322	0.00255176	0.980041
20	0.00265381	0.980955	0.00249852	0.980363
21	0.00254917	0.981694	0.00238995	0.981262
22	0.00246935	0.982244	0.00235451	0.981488
23	0.00241392	0.982664	0.00222169	0.982604
24	0.00233658	0.983177	0.0022671	0.982144
25	0.00228997	0.983542	0.00215123	0.983103
26	0.00222702	0.984038	0.00208916	0.983598
27	0.00219107	0.984283	0.00208823	0.983594
28	0.00214399	0.984625	0.00203556	0.983969
29	0.00208982	0.984987	0.00198356	0.98441
30	0.0020489	0.985279	0.0019208	0.984982
31	0.00202637	0.985445	0.00189503	0.985144
32	0.00199338	0.985687	0.00187423	0.985309
33	0.00196166	0.985875	0.00187614	0.985226
34	0.00192879	0.986146	0.0018466	0.985474
35	0.0018914	0.986411	0.00183251	0.985579
36	0.00187627	0.986528	0.00180731	0.985773
37	0.00186006	0.986626	0.00177556	0.98603
38	0.00183757	0.986793	0.00170921	0.986607
39	0.00179596	0.9871	0.00170058	0.986661
40	0.0017724	0.987277	0.00174397	0.986279
41	0.00175735	0.987359	0.00163162	0.987202
42	0.00174262	0.987428	0.00163249	0.987225
43	0.00170342	0.987767	0.00163808	0.987186
44	0.0016892	0.987879	0.00161886	0.987325
45	0.00166141	0.988084	0.00158252	0.987558
46	0.00163712	0.988217	0.00156415	0.987717
47	0.0016338	0.988261	0.00157618	0.98758
48	0.00159915	0.988515	0.00148686	0.988354
49	0.0015808	0.988641	0.00150981	0.988152
50	0.00156542	0.988787	0.00147936	0.988377
51	0.00154177	0.988894	0.00142555	0.988834
52	0.00152952	0.989003	0.00142136	0.988895
53	0.00150296	0.989209	0.00142947	0.988778
54	0.00149363	0.989249	0.00139059	0.989095
55	0.0014943	0.989268	0.00139382	0.989094
56	0.00146076	0.98953	0.00136769	0.989284
57	0.00146348	0.989472	0.00136335	0.989332
58	0.00145025	0.989583	0.00136945	0.989251
59	0.00142636	0.989773	0.00133209	0.989561
60	0.00141018	0.989878	0.00131087	0.989749
61	0.00139715	0.989967	0.00131538	0.989713
62	0.00140274	0.989902	0.00129081	0.989899
63	0.00138469	0.990066	0.00130795	0.989736
64	0.00137739	0.990079	0.00134799	0.989418
65	0.00136272	0.99019	0.00136407	0.989297
66	0.00140209	0.989921	0.00128153	0.989943
67	0.00133137	0.990427	0.00124482	0.990265
68	0.0013249	0.990472	0.00122771	0.990395
69	0.00131686	0.990544	0.00126782	0.990046
70	0.00131013	0.990592	0.00124087	0.990251
71	0.00131229	0.990563	0.00124227	0.990265
72	0.00130559	0.990621	0.00122597	0.990391
73	0.00128955	0.990739	0.00119441	0.99066
74	0.00128276	0.990791	0.00121865	0.990433
75	0.00128267	0.990765	0.00119529	0.990642
76	0.00127118	0.990856	0.00117484	0.990811
77	0.00127078	0.99086	0.00120709	0.990528
78	0.00126365	0.990927	0.00119966	0.990584
79	0.00125818	0.990941	0.00123192	0.990362
80	0.00125364	0.990989	0.0011764	0.990778
81	0.00124258	0.991077	0.00116009	0.990928
82	0.00123678	0.991121	0.00121731	0.990465
83	0.0012316	0.99115	0.00113804	0.991095
84	0.00122932	0.991149	0.00121196	0.990548
85	0.00122461	0.991191	0.00117431	0.990818
86	0.00121608	0.991268	0.00113819	0.991095
87	0.00124201	0.991066	0.00111741	0.991256
88	0.00120185	0.99135	0.00111493	0.991282
89	0.00120782	0.99132	0.00112226	0.991218
90	0.00121064	0.991301	0.00114156	0.99107
91	0.00119221	0.991428	0.00109932	0.991405
92	0.00119724	0.991389	0.0011476	0.991016
93	0.0011863	0.991468	0.00109502	0.991444
94	0.0011887	0.991444	0.0010977	0.991424
95	0.00118792	0.991466	0.00111572	0.991264
96	0.00118307	0.991492	0.00112568	0.991192
97	0.00118421	0.99148	0.00109195	0.991461
98	0.00117263	0.991569	0.00109139	0.991453
99	0.00117391	0.99156	0.00108737	0.99149
100	0.00116057	0.991657	0.00111771	0.991241
1	0.130447	0.0382321	0.0808906	0.425612
2	0.0448714	0.670199	0.0198818	0.859452
3	0.0141308	0.896814	0.0114709	0.918894
4	0.00967433	0.929133	0.00893538	0.936795
5	0.00797016	0.941595	0.00770247	0.945464
6	0.00694114	0.949111	0.00673834	0.952186
7	0.00621277	0.95444	0.00607841	0.956894
8	0.00562411	0.958726	0.00551436	0.960898
9	0.00513006	0.962373	0.00503363	0.964308
10	0.00470811	0.965408	0.00462422	0.967172
11	0.00434974	0.968074	0.00428962	0.969572
12	0.00404641	0.97025	0.00399868	0.971627
13	0.00378036	0.972257	0.00377077	0.973242
14	0.00356517	0.973823	0.00356586	0.974696
15	0.00336626	0.975308	0.00333718	0.976311
16	0.00318057	0.976656	0.00322625	0.977105
17	0.00305	0.977598	0.00305104	0.97833
18	0.00290052	0.978726	0.00289505	0.979489
19	0.0027902	0.979519	0.00278822	0.980264
20	0.00267949	0.980358	0.00272998	0.9807
21	0.0025919	0.981006	0.00266768	0.981115
22	0.00250551	0.981626	0.0025201	0.982164
23	0.00243314	0.98217	0.00248417	0.982413
24	0.0023557	0.982731	0.00237017	0.983198
25	0.00231617	0.983034	0.00236237	0.983296
26	0.00223547	0.98361	0.00228301	0.983871
27	0.00218721	0.983992	0.00220644	0.984386
28	0.00214571	0.984268	0.00216088	0.984706
29	0.00209114	0.984652	0.00214064	0.984839
30	0.00206501	0.984854	0.00210146	0.985133
31	0.00202697	0.985145	0.00204652	0.985511
32	0.00196679	0.98562	0.00206035	0.985402
33	0.00194336	0.985782	0.0019697	0.986073
34	0.00191113	0.985988	0.00195544	0.986184
35	0.00187952	0.98622	0.00191394	0.986476
36	0.00183283	0.986576	0.00187174	0.986775
37	0.00182361	0.98662	0.00185828	0.98682
38	0.00179405	0.986825	0.00183495	0.987029
39	0.0017582	0.9871	0.00178001	0.987407
40	0.00173277	0.987312	0.00182474	0.987112
41	0.00171283	0.987465	0.00172	0.987823
42	0.0016936	0.987591	0.00171191	0.987875
43	0.00166447	0.987793	0.00169733	0.987996
44	0.00164313	0.987955	0.0016747	0.988147
45	0.00164247	0.987942	0.00174428	0.987645
46	0.00163514	0.987989	0.00161974	0.988521
47	0.00158956	0.988355	0.00160251	0.988636
48	0.00159338	0.988315	0.00164111	0.988383
49	0.00156113	0.988538	0.00162061	0.988527
50	0.00153913	0.988721	0.00157521	0.988842
51	0.00152319	0.988838	0.00155924	0.988997
52	0.00151357	0.988909	0.00153507	0.989124
53	0.00150328	0.988979	0.00151601	0.989274
54	0.00150284	0.988985	0.00152686	0.989205
55	0.00146991	0.989215	0.0014897	0.98945
56	0.00147479	0.989196	0.00147837	0.98952
57	0.00144171	0.989425	0.00150793	0.989328
58	0.00143139	0.989504	0.00146117	0.989648
59	0.00143181	0.989505	0.00145796	0.989684
60	0.00141073	0.989672	0.00142902	0.989874
61	0.00139054	0.989791	0.00141334	0.989993
62	0.00137514	0.989919	0.00144938	0.989737
63	0.00137142	0.989927	0.00139985	0.990103
64	0.00134734	0.990133	0.0013857	0.990184
65	0.00134515	0.990143	0.00136984	0.990294
66	0.00133504	0.99019	0.0013767	0.990235
67	0.00132864	0.990255	0.00134024	0.990509
68	0.00131362	0.990368	0.00135991	0.990359
69	0.00130082	0.990455	0.0013278	0.990604
70	0.00129543	0.990503	0.00131125	0.990711
71	0.00128421	0.990586	0.00130085	0.990783
72	0.0012665	0.990706	0.00130784	0.990733
73	0.00125584	0.99079	0.00127862	0.990937
74	0.00126427	0.990729	0.00128743	0.99088
75	0.00124246	0.990876	0.00130829	0.990726
76	0.00124469	0.990881	0.00133356	0.990514
77	0.00124361	0.990882	0.00126564	0.991027
78	0.00121763	0.991062	0.00123655	0.991232
79	0.00121625	0.991082	0.00125553	0.991103
80	0.00120603	0.991146	0.00121505	0.991392
81	0.00119684	0.991214	0.00121622	0.991395
82	0.00119031	0.991276	0.00121902	0.991362
83	0.00117246	0.991408	0.00118788	0.991593
84	0.00116866	0.99144	0.00121631	0.991383
85	0.00117142	0.9914	0.00124599	0.991167
86	0.0011689	0.991419	0.00120788	0.991433
87	0.00115979	0.991482	0.00117321	0.991684
88	0.00114988	0.991567	0.00121906	0.991357
89	0.0011505	0.991569	0.00118321	0.991625
90	0.00114911	0.991567	0.00117338	0.991684
91	0.00113264	0.991667	0.00121488	0.991382
92	0.00112459	0.99174	0.0011484	0.991879
93	0.00113977	0.991642	0.00118051	0.991653
94	0.00112262	0.991766	0.00114073	0.991906
95	0.00110653	0.991882	0.00113175	0.991993
96	0.00110679	0.991889	0.00113762	0.991932
97	0.00111355	0.991831	0.00113184	0.991965
98	0.00110195	0.991905	0.00113609	0.991935
99	0.00110386	0.991897	0.00112338	0.992019
100	0.00109878	0.99194	0.00111259	0.992116

## Sheet: ANN_UB_core
Epoch	Q2	Dev	Loss	Loss_Dev
0	-40.1727	0.6744	0.1759	0.0026
1	-0.8808	2.6474	0.1673	0.0454
2	-0.5682	2.4656	0.0525	0.0257
3	-0.3535	2.4695	0.041	0.0312
4	0.5667	0.0467	0.0309	0.006
7	0.7746	0.0316	0.0305	0.008
8	0.8078	0.0334	0.0314	0.0063
9	0.8036	0.0603	0.0316	0.0051
10	0.8569	0.0389	0.0297	0.0043
11	0.8531	0.0569	0.0281	0.0038
12	0.8871	0.0273	0.0349	0.0088
14	0.8836	0.0291	0.0372	0.0102
15	0.8921	0.026	0.0338	0.0078
16	0.8919	0.0439	0.0345	0.0061
17	0.9007	0.0274	0.0306	0.0056
18	0.8896	0.0361	0.0316	0.0067
19	0.91	0.0246	0.0312	0.0076
20	0.9147	0.0312	0.0289	0.0062
21	0.8943	0.0238	0.0319	0.0087
23	0.9004	0.029	0.0245	0.0032
24	0.8857	0.0277	0.0243	0.0024
25	0.8948	0.0346	0.0233	0.0036
26	0.8832	0.0263	0.0235	0.0036
27	0.8917	0.0287	0.0214	0.0024
28	0.8781	0.0594	0.0207	0.0032
30	0.8952	0.0249	0.0211	0.0039
31	0.891	0.0315	0.0214	0.0032
32	0.8917	0.0246	0.0203	0.0052
33	0.8875	0.0357	0.0187	0.0027
35	0.9001	0.0271	0.0179	0.0024
36	0.8999	0.0168	0.0197	0.0069
37	0.9081	0.0108	0.0184	0.0028
38	0.88	0.0263	0.0225	0.0121
39	0.8869	0.0269	0.0167	0.0039
40	0.8943	0.0273	0.0157	0.0026
41	0.8844	0.0265	0.0163	0.004
42	0.8868	0.0331	0.0156	0.0011
43	0.891	0.0367	0.0157	0.0029
45	0.8921	0.0257	0.017	0.0071
46	0.8923	0.0287	0.0151	0.0035
47	0.9017	0.0105	0.015	0.0033
48	0.8945	0.0161	0.0141	0.0018
49	0.8904	0.0272	0.0154	0.0048
50	0.8912	0.0306	0.0162	0.0091
51	0.8869	0.0231	0.015	0.0058
52	0.9002	0.011	0.0124	0.0027
54	0.8829	0.0303	0.0121	0.0032
55	0.8965	0.0184	0.0117	0.003
56	0.8948	0.0164	0.0116	0.0018
57	0.8931	0.022	0.0106	0.0023
58	0.8825	0.0205	0.0103	0.0018
59	0.8816	0.0299	0.0115	0.0049
60	0.8912	0.0289	0.0121	0.0054
61	0.8963	0.0172	0.0104	0.0028
62	0.9053	0.0135	0.011	0.007
63	0.8939	0.0161	0.009	0.0018
64	0.8986	0.0197	0.0121	0.0088
65	0.8952	0.0149	0.0095	0.0026
66	0.9011	0.0224	0.0084	0.0015
67	0.8952	0.027	0.0078	0.0014
68	0.8968	0.0184	0.0108	0.0102
69	0.8777	0.0232	0.008	0.0009
70	0.8737	0.035	0.0093	0.0033
71	0.8969	0.0183	0.0083	0.002
72	0.9063	0.0174	0.0086	0.0017
73	0.8958	0.0222	0.0087	0.0045
74	0.8882	0.0308	0.0082	0.0026
75	0.8928	0.0254	0.0079	0.0028
76	0.8958	0.0205	0.0075	0.0018
77	0.9014	0.023	0.0065	0.0015
78	0.8929	0.031	0.0071	0.0019
79	0.9014	0.025	0.0077	0.0017
80	0.903	0.0229	0.0059	0.0008
81	0.901	0.0247	0.0069	0.0011
82	0.9074	0.0292	0.0065	0.0028
83	0.9048	0.0126	0.0063	0.0013
84	0.9097	0.0218	0.0059	0.0011
85	0.9126	0.0185	0.0063	0.0019
86	0.898	0.0182	0.0062	0.0018
87	0.9069	0.0118	0.0068	0.0019
88	0.9006	0.0177	0.0056	0.001
89	0.91	0.017	0.0086	0.0049
90	0.8929	0.0264	0.0073	0.003
91	0.8955	0.0182	0.0069	0.0024
92	0.8886	0.0181	0.0063	0.0022
93	0.9013	0.0237	0.0071	0.0036
94	0.899	0.0216	0.0056	0.0016
95	0.9015	0.025	0.0064	0.0018
96	0.908	0.0173	0.0052	0.0011
97	0.9121	0.0179	0.0058	0.002
98	0.8971	0.0172	0.0058	0.0018
99	0.897	0.0103	0.0054	0.0013
100	0.9101	0.026	0.0049	0.0009

## Sheet: ANN_EB_core
Epoch	Q2	Dev	Loss	Loss_Dev
0	-40.5071	0.6253	0.464	0.0025
1	-1.3771	3.3499	0.3583	0.0239
2	-1.2766	3.4104	0.1173	0.0364
3	0.6215	0.0379	0.0841	0.0163
4	0.7163	0.0518	0.0867	0.015
5	0.7701	0.052	0.0839	0.0159
6	0.8324	0.0251	0.0797	0.0074
9	0.8934	0.0334	0.0783	0.009
10	0.8833	0.0486	0.0754	0.0128
11	0.9051	0.0178	0.0814	0.0086
12	0.8966	0.0261	0.071	0.0053
13	0.9116	0.0277	0.0739	0.0105
14	0.8949	0.0322	0.0737	0.0056
15	0.8989	0.0334	0.0687	0.0066
16	0.889	0.0428	0.0743	0.0095
17	0.9164	0.0127	0.0676	0.0064
18	0.9022	0.0412	0.075	0.0105
19	0.9095	0.0329	0.0642	0.0045
20	0.9129	0.0264	0.0664	0.0055
21	0.9015	0.0326	0.0656	0.0133
22	0.8954	0.0281	0.0652	0.0078
23	0.9208	0.0153	0.0593	0.0054
24	0.9098	0.0393	0.0579	0.0044
26	0.8972	0.028	0.0509	0.0029
27	0.9185	0.0235	0.0535	0.0096
28	0.9007	0.0454	0.0485	0.0026
29	0.9123	0.0299	0.0457	0.0028
30	0.9103	0.0208	0.045	0.0023
31	0.9234	0.0153	0.0448	0.0048
32	0.919	0.0318	0.042	0.0021
33	0.9093	0.024	0.0439	0.0056
34	0.9194	0.0163	0.041	0.005
35	0.9255	0.014	0.0384	0.003
36	0.9173	0.0307	0.0405	0.0055
37	0.9153	0.0288	0.0372	0.0036
38	0.9192	0.0173	0.0366	0.0034
39	0.9183	0.0245	0.0352	0.0049
40	0.9222	0.02	0.0348	0.0071
42	0.9236	0.017	0.0285	0.0018
43	0.93	0.0106	0.0301	0.0042
44	0.9241	0.0151	0.0359	0.0208
45	0.9291	0.0112	0.0282	0.0026
46	0.927	0.0136	0.0271	0.0036
47	0.934	0.0115	0.0259	0.0027
48	0.9319	0.0137	0.0255	0.0031
49	0.9352	0.0145	0.0233	0.0023
50	0.9367	0.0199	0.0237	0.0033
51	0.9282	0.0168	0.0241	0.0033
52	0.9315	0.0124	0.0209	0.0025
53	0.9316	0.0247	0.0251	0.0062
54	0.9327	0.0078	0.0208	0.0024
55	0.9252	0.0175	0.0211	0.0029
56	0.9339	0.0137	0.0199	0.0031
57	0.9291	0.0188	0.0189	0.0018
58	0.9395	0.0098	0.0206	0.0048
59	0.9364	0.0133	0.0199	0.0027
60	0.931	0.02	0.0185	0.002
62	0.9205	0.0183	0.0171	0.0033
63	0.9337	0.0107	0.0174	0.0034
64	0.9334	0.011	0.017	0.0023
65	0.9356	0.0136	0.0173	0.0026
66	0.9353	0.0089	0.0188	0.0096
67	0.93	0.0174	0.0158	0.0034
68	0.9284	0.0134	0.0159	0.0031
69	0.9371	0.0106	0.0156	0.0034
70	0.9335	0.0201	0.0143	0.0019
71	0.9389	0.0071	0.0167	0.0056
72	0.9205	0.0165	0.0142	0.0017
73	0.9374	0.0141	0.0143	0.0015
74	0.9287	0.0145	0.0131	0.0013
75	0.9435	0.0125	0.0142	0.0034
76	0.9398	0.0073	0.0127	0.0018
77	0.923	0.0198	0.0133	0.0025
78	0.937	0.015	0.0119	0.0011
79	0.9355	0.0119	0.0152	0.0038
80	0.9417	0.0123	0.0116	0.0015
81	0.9459	0.0093	0.0137	0.0026
82	0.9405	0.012	0.0129	0.0025
83	0.9255	0.0133	0.0115	0.002
84	0.9334	0.0098	0.0115	0.0025
85	0.9397	0.0065	0.0128	0.0025
86	0.9318	0.0196	0.0123	0.0031
87	0.9304	0.019	0.0115	0.0016
88	0.9312	0.0232	0.0119	0.0027
89	0.9389	0.0102	0.012	0.0022
90	0.9327	0.0097	0.0099	0.0006
91	0.9374	0.0112	0.0105	0.0013
93	0.9339	0.0138	0.0124	0.0024
94	0.9303	0.0101	0.0135	0.0037
95	0.9403	0.0059	0.0115	0.0019
96	0.9362	0.0105	0.0108	0.0027
97	0.931	0.01	0.0117	0.0026
98	0.9353	0.0144	0.012	0.0018
99	0.9371	0.0108	0.0115	0.0034
100	0.9403	0.0075	0.0108	0.0018

## Sheet: AMN_LP_UB_iML1515
epoch	loss	r2	val_loss	val_r2
1	0.0082098	0.687621	0.00243911	0.903025
2	0.00169712	0.933986	0.000666562	0.973403
3	0.00103324	0.960112	0.000602707	0.975853
4	0.000911007	0.965335	0.00049993	0.980097
5	0.000792905	0.969815	0.000434979	0.982691
6	0.000726703	0.972265	0.000410245	0.983646
7	0.000632922	0.975986	0.000365652	0.985443
8	0.000584885	0.977768	0.0003408	0.986452
9	0.000554471	0.978678	0.000321652	0.987205
10	0.000509658	0.980544	0.000295297	0.98823
11	0.000503328	0.980731	0.000312304	0.987564
12	0.000469532	0.982088	0.000251116	0.990021
13	0.000418502	0.984045	0.000249062	0.990074
14	0.000399561	0.984728	0.000217203	0.991353
15	0.00037192	0.985843	0.00019606	0.992205
16	0.000331725	0.987369	0.000189853	0.992453
17	0.000334965	0.987357	0.000200152	0.992032
18	0.000306537	0.988355	0.000168601	0.993296
19	0.000295405	0.988776	0.000136427	0.994591
20	0.000257467	0.990138	0.000124077	0.995073
21	0.000253156	0.990407	0.000130888	0.99479
22	0.000239757	0.990827	0.000131245	0.994758
23	0.000228255	0.991289	0.000114806	0.995446
24	0.000221992	0.99154	0.000101868	0.995958
25	0.000202287	0.992324	8.39862e-05	0.996668
26	0.0001895	0.992821	7.59589e-05	0.996987
27	0.000179114	0.993196	7.28498e-05	0.997107
28	0.000189307	0.992846	8.50742e-05	0.996611
29	0.000164667	0.993715	6.54524e-05	0.997401
30	0.000173814	0.993423	0.00010818	0.995661
31	0.00016545	0.9937	8.25836e-05	0.996734
32	0.000163926	0.993732	5.73917e-05	0.997708
33	0.000142785	0.994591	5.17173e-05	0.997942
34	0.000148078	0.994384	4.66452e-05	0.998154
35	0.000136574	0.994797	4.90826e-05	0.998053
36	0.000133781	0.994889	4.67091e-05	0.998136
37	0.000143926	0.994393	4.59104e-05	0.998171
38	0.000138832	0.994722	4.73939e-05	0.998096
39	0.000121538	0.99542	3.61638e-05	0.998567
40	0.000123397	0.995278	4.17482e-05	0.998335
41	0.00011711	0.995545	3.34564e-05	0.998674
42	0.000129477	0.995039	5.32056e-05	0.99787
43	0.000134565	0.9949	6.73303e-05	0.997298
44	0.000112418	0.995652	3.12336e-05	0.99875
45	0.000110451	0.995739	2.98835e-05	0.998808
46	0.000101443	0.996157	6.81624e-05	0.997256
47	0.000129986	0.99499	4.88659e-05	0.998047
48	0.000105733	0.996003	4.88421e-05	0.998034
49	0.000127686	0.995075	2.14285e-05	0.99915
50	9.85513e-05	0.996218	2.26593e-05	0.999102
51	0.000101477	0.996076	2.27363e-05	0.999093
52	9.39409e-05	0.996441	2.39489e-05	0.999039
53	9.50102e-05	0.996341	2.25939e-05	0.9991
54	9.46177e-05	0.996371	1.80274e-05	0.999281
55	8.18951e-05	0.996857	1.83644e-05	0.999264
56	9.55819e-05	0.996396	2.73265e-05	0.998909
57	0.000113023	0.99575	3.73738e-05	0.998494
58	9.75696e-05	0.99621	2.97549e-05	0.998815
59	8.86117e-05	0.99664	1.51849e-05	0.999391
60	7.95276e-05	0.996981	1.94568e-05	0.999214
61	8.51523e-05	0.996719	1.59919e-05	0.999362
62	9.52853e-05	0.996426	3.48548e-05	0.998592
63	9.14359e-05	0.996529	1.51893e-05	0.999391
64	8.06436e-05	0.996936	1.30297e-05	0.999484
65	8.55649e-05	0.996736	1.82464e-05	0.999274
66	8.30096e-05	0.996855	1.44354e-05	0.999422
67	8.87481e-05	0.996661	3.11779e-05	0.998731
68	7.71189e-05	0.99708	2.33177e-05	0.999078
69	7.36856e-05	0.997211	2.50847e-05	0.998997
70	8.99391e-05	0.996606	1.40934e-05	0.999434
71	7.47001e-05	0.997097	2.09731e-05	0.999158
72	8.54767e-05	0.996751	2.37552e-05	0.999062
73	7.68878e-05	0.997072	1.9796e-05	0.999197
74	7.89791e-05	0.997015	1.39868e-05	0.999433
75	7.49745e-05	0.997173	1.08827e-05	0.999562
76	6.28699e-05	0.997562	1.08521e-05	0.999566
77	7.12268e-05	0.997234	9.09835e-06	0.999636
78	7.07762e-05	0.997293	9.73712e-06	0.999608
79	6.54309e-05	0.997529	1.08847e-05	0.999562
80	8.0373e-05	0.99694	2.78753e-05	0.998894
81	7.53698e-05	0.99709	1.28962e-05	0.99949
82	7.17105e-05	0.997281	9.47083e-06	0.999618
83	6.45497e-05	0.99753	1.40192e-05	0.999441
84	6.704e-05	0.997409	1.01948e-05	0.99959
85	6.65724e-05	0.997449	1.71706e-05	0.99931
86	6.73669e-05	0.997411	1.27809e-05	0.99949
87	7.01334e-05	0.9973	1.20352e-05	0.999523
88	6.52817e-05	0.99752	1.40803e-05	0.999432
89	6.41258e-05	0.997546	1.79722e-05	0.99927
90	7.70441e-05	0.997067	3.1437e-05	0.998728
91	6.92864e-05	0.997362	1.19264e-05	0.999518
92	6.48599e-05	0.997491	1.13176e-05	0.999548
93	7.5194e-05	0.997136	9.07489e-06	0.999635
94	8.32286e-05	0.996848	3.1024e-05	0.998744
95	7.86728e-05	0.99699	1.16903e-05	0.99953
96	6.90358e-05	0.997326	2.00132e-05	0.999197
97	8.22329e-05	0.9968	1.1974e-05	0.99953
98	6.3003e-05	0.997589	9.95036e-06	0.999604
99	7.18622e-05	0.997233	8.16293e-06	0.99967
100	6.26765e-05	0.99762	1.07207e-05	0.999569
1	0.010812	0.57851	0.00352724	0.852954
2	0.00232902	0.911808	0.000968034	0.959524
3	0.00108686	0.958832	0.000598409	0.974846
4	0.000969821	0.963201	0.000474454	0.980161
5	0.000799538	0.969717	0.000412801	0.982731
6	0.000723934	0.972717	0.000373743	0.984358
7	0.000689233	0.974052	0.000390189	0.983638
8	0.000628574	0.976195	0.000328648	0.986244
9	0.000579119	0.978068	0.000306663	0.987168
10	0.000549339	0.979298	0.000310194	0.986987
11	0.000496692	0.981097	0.000281418	0.988216
12	0.000477865	0.98192	0.00025125	0.989499
13	0.000425192	0.983957	0.000236506	0.990105
14	0.000432462	0.983684	0.000225894	0.990549
15	0.000381463	0.985575	0.000202602	0.991534
16	0.000364113	0.986233	0.000183326	0.992343
17	0.000380307	0.985762	0.000171171	0.992844
18	0.000344824	0.987043	0.000184356	0.992264
19	0.000308666	0.988414	0.000184615	0.992271
20	0.000308096	0.988361	0.000126711	0.994713
21	0.000260543	0.990116	0.00015779	0.993378
22	0.000257738	0.990256	0.000107406	0.995512
23	0.000222243	0.99164	9.53131e-05	0.996022
24	0.000232148	0.99129	9.08591e-05	0.996212
25	0.000205661	0.992254	8.65593e-05	0.996366
26	0.000215179	0.991909	7.64848e-05	0.996798
27	0.000200601	0.992441	8.64943e-05	0.996372
28	0.000182645	0.993038	7.49878e-05	0.996859
29	0.000185473	0.993013	7.57437e-05	0.996822
30	0.000171699	0.993564	7.38119e-05	0.996887
31	0.000171575	0.993371	6.94664e-05	0.997076
32	0.000163969	0.993817	5.20479e-05	0.997821
33	0.000167144	0.993583	7.07619e-05	0.997002
34	0.000149419	0.994332	4.77549e-05	0.997994
35	0.000152472	0.994336	4.69195e-05	0.998031
36	0.000147379	0.994502	5.42846e-05	0.99771
37	0.000157644	0.994048	4.78719e-05	0.997991
38	0.00014099	0.994712	4.58866e-05	0.99806
39	0.000146711	0.994491	4.31234e-05	0.998185
40	0.000128722	0.995121	4.32072e-05	0.998182
41	0.000134153	0.994977	3.76555e-05	0.998411
42	0.000138736	0.994783	3.81302e-05	0.998397
43	0.000133419	0.994922	3.62422e-05	0.998467
44	0.000121109	0.995432	3.95653e-05	0.998334
45	0.000121468	0.995411	3.47006e-05	0.998534
46	0.000121929	0.995406	2.80838e-05	0.998817
47	0.00010305	0.996103	4.16022e-05	0.998233
48	0.000109879	0.995841	6.14611e-05	0.997396
49	0.000119795	0.99542	5.00464e-05	0.997888
50	0.0001312	0.994976	3.53339e-05	0.9985
51	0.000114296	0.995739	2.18841e-05	0.999077
52	0.000113971	0.995686	5.17629e-05	0.997819
53	9.81318e-05	0.996267	1.87008e-05	0.999212
54	9.1906e-05	0.996568	2.01365e-05	0.999147
55	0.00010784	0.995929	2.53276e-05	0.998923
56	8.90505e-05	0.996648	2.42601e-05	0.998976
57	8.80168e-05	0.996693	2.68329e-05	0.998861
58	9.76705e-05	0.996332	2.07856e-05	0.999126
59	0.000104989	0.996022	1.73978e-05	0.999268
60	8.84629e-05	0.996659	1.62699e-05	0.999323
61	8.50776e-05	0.996809	1.66135e-05	0.999298
62	8.1259e-05	0.996936	1.76909e-05	0.99925
63	8.55726e-05	0.996761	1.59826e-05	0.999328
64	8.63426e-05	0.99672	1.25917e-05	0.999471
65	8.14994e-05	0.996917	1.34966e-05	0.999438
66	9.18528e-05	0.996555	1.74352e-05	0.999262
67	9.15028e-05	0.996543	1.42104e-05	0.999403
68	7.79081e-05	0.997052	1.12642e-05	0.999523
69	7.89421e-05	0.997019	1.14924e-05	0.999517
70	7.97512e-05	0.997017	3.47589e-05	0.998532
71	9.53845e-05	0.99642	2.44986e-05	0.998969
72	8.39973e-05	0.996848	2.26568e-05	0.999045
73	7.62837e-05	0.997117	1.09306e-05	0.999538
74	8.54157e-05	0.996779	1.08868e-05	0.99954
75	8.49042e-05	0.996775	9.54497e-06	0.999596
76	8.99887e-05	0.996622	1.41409e-05	0.999406
77	8.93716e-05	0.996614	3.26531e-05	0.998623
78	7.96746e-05	0.99705	1.78402e-05	0.999249
79	9.91334e-05	0.996239	5.48861e-05	0.997697
80	8.03105e-05	0.996981	3.31221e-05	0.998597
81	8.42872e-05	0.996861	1.12129e-05	0.999533
82	7.9279e-05	0.997002	1.7036e-05	0.999282
83	7.921e-05	0.996993	2.40029e-05	0.998993
84	7.05433e-05	0.99739	1.57664e-05	0.999339
85	7.65641e-05	0.997133	1.0116e-05	0.999575
86	8.72316e-05	0.996696	1.70186e-05	0.999292
87	8.61748e-05	0.996767	1.20545e-05	0.999493
88	7.70438e-05	0.997115	9.65008e-06	0.999592
89	5.77368e-05	0.997812	7.72219e-06	0.999673
90	6.97243e-05	0.997362	9.01578e-06	0.99962
91	8.53086e-05	0.996839	8.73788e-06	0.999635
92	7.03312e-05	0.997364	9.21311e-06	0.999608
93	6.78925e-05	0.997494	1.53247e-05	0.999357
94	8.76564e-05	0.996794	1.09456e-05	0.999537
95	6.8744e-05	0.997452	8.87407e-06	0.999628
96	6.31186e-05	0.997614	7.34271e-06	0.999692
97	7.2383e-05	0.997284	9.41597e-06	0.999602
98	7.0159e-05	0.997338	1.2052e-05	0.999499
99	8.16754e-05	0.996907	2.93839e-05	0.998756
100	7.84725e-05	0.997087	9.92053e-06	0.999585
1	0.00843195	0.667244	0.0034611	0.8739
2	0.00182431	0.930119	0.000833625	0.969405
3	0.00103622	0.959712	0.000633382	0.97676
4	0.000853135	0.966868	0.000528223	0.980621
5	0.000766223	0.970021	0.000478404	0.982473
6	0.000688216	0.973311	0.000462675	0.983001
7	0.000615692	0.976001	0.000409842	0.984977
8	0.00055165	0.978377	0.000383795	0.985932
9	0.000529588	0.979496	0.000363782	0.986666
10	0.000519799	0.979737	0.000369812	0.986427
11	0.000474453	0.981694	0.00031203	0.988555
12	0.000460683	0.982059	0.000299368	0.98902
13	0.000432561	0.983249	0.000271025	0.990077
14	0.000391151	0.98461	0.000254827	0.990663
15	0.000380165	0.985242	0.00024456	0.991041
16	0.000347492	0.986515	0.000214667	0.992142
17	0.000320874	0.987455	0.00020967	0.992328
18	0.00029918	0.988353	0.000176082	0.993558
19	0.000281603	0.989043	0.000161488	0.994085
20	0.000257526	0.989945	0.00017107	0.993733
21	0.000266462	0.989553	0.000173601	0.993643
22	0.000240803	0.990527	0.000123427	0.995485
23	0.000233824	0.99082	0.000116293	0.995753
24	0.000208634	0.991822	0.000102076	0.996271
25	0.000195786	0.992392	9.99302e-05	0.996352
26	0.000192018	0.992551	9.21193e-05	0.996639
27	0.000191615	0.992674	8.48135e-05	0.996895
28	0.000182909	0.992808	8.90734e-05	0.996737
29	0.000170278	0.99326	8.58845e-05	0.996859
30	0.00017597	0.993176	7.83901e-05	0.997134
31	0.000155469	0.99404	8.7245e-05	0.996813
32	0.000161342	0.993732	8.08835e-05	0.997043
33	0.000157714	0.993872	6.81134e-05	0.997512
34	0.000150822	0.994108	5.82979e-05	0.997879
35	0.000133481	0.994796	5.2068e-05	0.9981
36	0.000138687	0.994495	5.27918e-05	0.998075
37	0.000137572	0.994591	5.3033e-05	0.998072
38	0.000132654	0.994832	5.03993e-05	0.998159
39	0.000128514	0.99492	4.53339e-05	0.998341
40	0.000122981	0.995253	4.08753e-05	0.998506
41	0.000126368	0.995101	6.14839e-05	0.997749
42	0.000139778	0.994632	5.05969e-05	0.998146
43	0.0001244	0.995205	3.83823e-05	0.998596
44	0.00011272	0.995588	5.98076e-05	0.997797
45	0.000128266	0.995047	3.77222e-05	0.998616
46	0.000124415	0.99523	3.12718e-05	0.99886
47	0.000107439	0.995729	3.84922e-05	0.998586
48	0.00010771	0.995755	3.85369e-05	0.998586
49	9.28316e-05	0.996402	5.08048e-05	0.998132
50	0.000115449	0.995554	4.85864e-05	0.99822
51	0.000114742	0.995531	6.48457e-05	0.997614
52	0.000112164	0.995643	4.8364e-05	0.99822
53	9.24026e-05	0.996437	2.93859e-05	0.998928
54	8.57266e-05	0.996607	2.29708e-05	0.999156
55	9.49203e-05	0.996275	2.04575e-05	0.999249
56	0.000100392	0.996085	3.17021e-05	0.998839
57	0.000100335	0.99608	2.58975e-05	0.999054
58	0.000103904	0.995933	4.51857e-05	0.998337
59	9.193e-05	0.996428	3.47084e-05	0.998725
60	0.000100713	0.996119	4.96436e-05	0.998175
61	9.53343e-05	0.996237	2.22668e-05	0.999183
62	8.06148e-05	0.996852	2.22023e-05	0.999186
63	8.06016e-05	0.996826	1.90431e-05	0.999299
64	8.8443e-05	0.996574	3.10417e-05	0.998861
65	8.39484e-05	0.996704	3.22709e-05	0.998819
66	6.98301e-05	0.997279	1.68503e-05	0.999381
67	7.7715e-05	0.997034	1.9415e-05	0.999289
68	7.64892e-05	0.997032	1.41276e-05	0.999483
69	7.4149e-05	0.997117	1.69e-05	0.999382
70	8.5771e-05	0.996737	1.41936e-05	0.999483
71	8.22659e-05	0.996707	3.06678e-05	0.998873
72	7.17708e-05	0.997218	1.54026e-05	0.999434
73	7.57036e-05	0.997046	1.37617e-05	0.999496
74	7.25338e-05	0.997225	1.46425e-05	0.999463
75	7.41802e-05	0.997114	1.54896e-05	0.999432
76	7.07315e-05	0.997246	1.31696e-05	0.999514
77	7.55734e-05	0.997015	2.02071e-05	0.999265
78	7.71307e-05	0.997027	1.21375e-05	0.999554
79	8.40865e-05	0.996792	1.90457e-05	0.999294
80	6.6438e-05	0.997403	2.36992e-05	0.999128
81	7.56746e-05	0.997022	2.49728e-05	0.999079
82	8.22055e-05	0.996805	3.66874e-05	0.998653
83	7.74607e-05	0.996967	2.3216e-05	0.999146
84	7.26457e-05	0.997138	3.48586e-05	0.998717
85	7.32836e-05	0.997091	2.08922e-05	0.999233
86	7.50668e-05	0.997076	1.62286e-05	0.999405
87	8.21931e-05	0.996805	1.5321e-05	0.999435
88	6.7613e-05	0.997355	1.88537e-05	0.999308
89	6.37125e-05	0.997538	1.12378e-05	0.999585
90	7.17453e-05	0.997193	1.60138e-05	0.999411
91	6.512e-05	0.997441	2.37951e-05	0.999121
92	6.32473e-05	0.997527	1.33881e-05	0.999508
93	6.76359e-05	0.997384	4.13323e-05	0.998475
94	7.65604e-05	0.996931	1.47358e-05	0.99946
95	7.07314e-05	0.997269	1.10302e-05	0.999594
96	6.51028e-05	0.997495	1.03871e-05	0.99962
97	6.72997e-05	0.997325	2.32484e-05	0.999143
98	6.37091e-05	0.997569	1.99074e-05	0.999265
99	6.75543e-05	0.997392	9.9526e-06	0.999635
100	5.62679e-05	0.99779	1.30655e-05	0.99952
1	0.00914592	0.619837	0.00390848	0.867008
2	0.00186677	0.925603	0.000917794	0.968739
3	0.00102738	0.958834	0.000673579	0.977004
4	0.000841452	0.96657	0.000577123	0.980312
5	0.000727336	0.971087	0.000515505	0.982417
6	0.000644008	0.974277	0.000469622	0.98398
7	0.000616112	0.97551	0.000438128	0.98506
8	0.000541951	0.978379	0.000413719	0.985885
9	0.000498062	0.980154	0.000382537	0.986955
10	0.00046254	0.981581	0.000356661	0.987832
11	0.000450854	0.981992	0.000341669	0.988337
12	0.000408159	0.983815	0.000311474	0.989379
13	0.000399252	0.983956	0.000280556	0.990435
14	0.00038587	0.984655	0.00026075	0.991116
15	0.000347237	0.986218	0.000245439	0.99163
16	0.000334685	0.986695	0.00022234	0.992415
17	0.000291176	0.988447	0.000202617	0.993078
18	0.000270041	0.989325	0.000183061	0.993755
19	0.000271196	0.989216	0.000223964	0.992338
20	0.000260638	0.989654	0.000161575	0.994484
21	0.000226564	0.991004	0.000134119	0.995426
22	0.000216583	0.991308	0.000117603	0.995981
23	0.000215754	0.991473	0.000114029	0.996102
24	0.000196031	0.992094	0.00010871	0.99628
25	0.000172671	0.993138	9.4358e-05	0.996779
26	0.000178572	0.992868	0.000102582	0.996485
27	0.00016461	0.993456	9.75787e-05	0.996663
28	0.000166367	0.993455	7.50829e-05	0.997433
29	0.000148804	0.99404	7.49023e-05	0.997433
30	0.000139274	0.994418	6.81756e-05	0.997669
31	0.000139082	0.994448	6.21939e-05	0.997873
32	0.000127664	0.99495	5.63468e-05	0.998071
33	0.000138482	0.994491	5.28784e-05	0.998193
34	0.000139938	0.994349	6.66007e-05	0.997716
35	0.000126055	0.994911	5.83637e-05	0.997999
36	0.000141058	0.994446	4.55223e-05	0.998439
37	0.000112025	0.995504	4.05834e-05	0.99861
38	0.00010412	0.995772	4.09603e-05	0.998596
39	0.000109906	0.995622	3.66186e-05	0.998747
40	9.64814e-05	0.996153	5.18077e-05	0.998226
41	0.00011439	0.995471	3.60324e-05	0.998764
42	0.000111847	0.99557	6.79335e-05	0.997666
43	0.000114216	0.995481	3.77205e-05	0.99871
44	9.49136e-05	0.996247	5.40505e-05	0.99814
45	0.00010442	0.995812	4.25078e-05	0.998539
46	0.000106944	0.995706	2.48085e-05	0.999153
47	0.000101278	0.995953	2.65644e-05	0.999091
48	0.000113546	0.99551	2.52974e-05	0.99914
49	0.000103873	0.995794	2.22652e-05	0.999239
50	9.54455e-05	0.996189	3.16567e-05	0.99892
51	9.93356e-05	0.996088	2.04405e-05	0.999299
52	9.11094e-05	0.996336	2.30462e-05	0.999204
53	8.52655e-05	0.996627	2.42247e-05	0.999168
54	9.18727e-05	0.996443	2.68002e-05	0.999081
55	8.36027e-05	0.996658	4.81188e-05	0.998348
56	9.53429e-05	0.996209	1.76544e-05	0.999395
57	7.43553e-05	0.997068	2.3071e-05	0.99921
58	8.59311e-05	0.996645	3.80222e-05	0.998695
59	8.29556e-05	0.996749	4.03714e-05	0.998607
60	9.00567e-05	0.996404	1.78671e-05	0.999391
61	8.33405e-05	0.996658	2.61779e-05	0.999104
62	8.77935e-05	0.996516	3.93038e-05	0.99864
63	8.95629e-05	0.996467	2.24907e-05	0.999228
64	7.3937e-05	0.997068	1.49576e-05	0.99949
65	6.78244e-05	0.997314	2.02433e-05	0.999306
66	7.6163e-05	0.996966	1.5358e-05	0.999476
67	7.0453e-05	0.997162	1.26791e-05	0.999565
68	7.31076e-05	0.997085	1.60206e-05	0.99945
69	7.10717e-05	0.997196	3.36228e-05	0.998843
70	8.70874e-05	0.99654	1.42616e-05	0.999511
71	7.46295e-05	0.997029	1.77412e-05	0.99939
72	7.47408e-05	0.997065	1.34359e-05	0.99954
73	7.76825e-05	0.996933	2.17243e-05	0.999255
74	6.97632e-05	0.997242	1.4574e-05	0.999498
75	6.79352e-05	0.997322	1.91451e-05	0.999345
76	6.6561e-05	0.997359	1.14179e-05	0.99961
77	7.12229e-05	0.997182	1.25071e-05	0.99957
78	5.93229e-05	0.997583	1.31873e-05	0.99955
79	6.38076e-05	0.997399	1.20498e-05	0.999589
80	8.00852e-05	0.996817	3.83425e-05	0.998694
81	9.16056e-05	0.996444	1.8974e-05	0.999349
82	6.97627e-05	0.997283	1.07606e-05	0.99963
83	6.81322e-05	0.997301	4.49555e-05	0.998466
84	7.64222e-05	0.996932	1.12442e-05	0.999615
85	6.45193e-05	0.997438	1.04064e-05	0.999644
86	6.83949e-05	0.997315	1.0671e-05	0.999631
87	6.71555e-05	0.997305	9.67477e-06	0.999667
88	6.56545e-05	0.997414	1.28959e-05	0.999559
89	5.88604e-05	0.997679	8.37754e-06	0.999712
90	5.81062e-05	0.997702	1.3877e-05	0.999525
91	6.77969e-05	0.997286	1.25669e-05	0.999566
92	5.77026e-05	0.997675	1.58125e-05	0.999457
93	7.47989e-05	0.997008	2.16294e-05	0.999255
94	6.21911e-05	0.997479	2.06865e-05	0.999293
95	6.90957e-05	0.997227	1.16584e-05	0.999598
96	5.96443e-05	0.997681	1.20978e-05	0.999588
97	5.6384e-05	0.997722	1.77906e-05	0.999392
98	6.31505e-05	0.997459	9.73059e-06	0.999665
99	5.76014e-05	0.997741	3.26738e-05	0.998881
100	6.93692e-05	0.997189	2.78463e-05	0.999044
1	0.00834961	0.680558	0.00323332	0.870849
2	0.00198261	0.924103	0.000704539	0.971632
3	0.001018	0.96045	0.000557542	0.977502
4	0.00089423	0.965913	0.000487291	0.980325
5	0.000783119	0.970096	0.000414386	0.98329
6	0.00071656	0.972694	0.000393393	0.984122
7	0.000632274	0.975824	0.000350313	0.985848
8	0.000595079	0.977438	0.000323466	0.986947
9	0.000558875	0.978431	0.000323468	0.986943
10	0.000526059	0.97998	0.000305312	0.987649
11	0.000469672	0.982121	0.000298575	0.987927
12	0.000447995	0.982809	0.000246711	0.990038
13	0.000432873	0.98352	0.000231788	0.990641
14	0.000400772	0.984689	0.000213833	0.99136
15	0.00036344	0.986171	0.000204163	0.991755
16	0.000338206	0.987072	0.000177169	0.992852
17	0.00032215	0.987775	0.000158578	0.993607
18	0.000303661	0.988436	0.000169443	0.993171
19	0.000282493	0.989254	0.000131499	0.9947
20	0.000280751	0.989326	0.000119846	0.995171
21	0.000255854	0.990271	0.000118008	0.995244
22	0.000243308	0.990711	0.000102714	0.995843
23	0.000210729	0.992034	9.21765e-05	0.996277
24	0.000208232	0.99202	9.23775e-05	0.996266
25	0.000201101	0.992427	9.98955e-05	0.995937
26	0.000205376	0.992253	0.000100504	0.99594
27	0.000193782	0.992572	7.0599e-05	0.997142
28	0.000166383	0.993705	8.03304e-05	0.996726
29	0.00016996	0.993523	7.09804e-05	0.997108
30	0.00016632	0.993657	6.33412e-05	0.997422
31	0.000177047	0.993358	5.74948e-05	0.997679
32	0.00014397	0.994501	5.07694e-05	0.997931
33	0.000140087	0.99467	4.68654e-05	0.998103
34	0.000139611	0.994706	4.91832e-05	0.998006
35	0.000146914	0.994425	4.13988e-05	0.998325
36	0.000145242	0.994547	3.73613e-05	0.99848
37	0.000124919	0.995274	3.70739e-05	0.998495
38	0.000142471	0.994613	3.89756e-05	0.998416
39	0.000111958	0.995754	3.26894e-05	0.998671
40	0.000112146	0.995706	4.1931e-05	0.998278
41	0.00010783	0.995915	4.75754e-05	0.998041
42	0.000113714	0.995643	2.96487e-05	0.998795
43	0.000108732	0.995918	3.92607e-05	0.998415
44	0.000112044	0.995674	2.81131e-05	0.998848
45	0.000111907	0.995804	2.82362e-05	0.998853
46	0.000109846	0.995815	2.75585e-05	0.998867
47	0.000103	0.996105	3.7848e-05	0.998436
48	0.000107432	0.995812	2.4927e-05	0.998992
49	0.000100174	0.996205	2.24601e-05	0.999081
50	9.70537e-05	0.996299	2.80259e-05	0.998845
51	0.000106006	0.995936	0.00011384	0.995303
52	0.000112208	0.995787	3.78423e-05	0.998461
53	0.000112265	0.995859	1.86028e-05	0.999238
54	9.36365e-05	0.996416	2.20577e-05	0.999098
55	9.54848e-05	0.996339	1.90904e-05	0.999219
56	8.63532e-05	0.996695	1.96928e-05	0.999196
57	8.71321e-05	0.996676	1.59271e-05	0.999346
58	0.000105466	0.996041	2.88326e-05	0.998814
59	8.31497e-05	0.996771	1.62058e-05	0.999337
60	8.66077e-05	0.996669	3.76378e-05	0.998457
61	0.000100699	0.996155	2.0532e-05	0.999158
62	9.55012e-05	0.996372	1.45994e-05	0.999406
63	8.42108e-05	0.996774	1.38153e-05	0.999433
64	7.31383e-05	0.997208	2.44433e-05	0.999002
65	9.62196e-05	0.996309	1.42417e-05	0.999419
66	8.98804e-05	0.996617	1.19898e-05	0.999512
67	8.38643e-05	0.99677	1.37296e-05	0.999442
68	8.52245e-05	0.996805	1.14099e-05	0.999535
69	7.20624e-05	0.99723	1.45919e-05	0.9994
70	6.93548e-05	0.997374	1.54113e-05	0.999367
71	7.82114e-05	0.997039	1.44308e-05	0.999415
72	8.15939e-05	0.9969	3.04918e-05	0.998736
73	7.7449e-05	0.997063	1.21029e-05	0.999501
74	7.57444e-05	0.997152	2.47608e-05	0.998979
75	7.40434e-05	0.997144	2.04712e-05	0.99916
76	8.13792e-05	0.996916	4.34459e-05	0.998226
77	7.43999e-05	0.997178	3.73069e-05	0.998475
78	7.41044e-05	0.997145	9.30242e-06	0.99962
79	7.22405e-05	0.997266	8.95394e-06	0.999635
80	9.15945e-05	0.996531	3.561e-05	0.998578
81	7.43859e-05	0.997165	1.00594e-05	0.999589
82	7.02348e-05	0.997289	1.39802e-05	0.999419
83	6.84263e-05	0.997361	1.20044e-05	0.999514
84	6.39458e-05	0.99755	1.18474e-05	0.999515
85	7.63417e-05	0.99703	2.65206e-05	0.998909
86	6.68494e-05	0.997444	1.06067e-05	0.999566
87	7.07013e-05	0.997368	2.35302e-05	0.99903
88	6.51252e-05	0.997487	1.28263e-05	0.99947
89	6.69071e-05	0.99747	1.06512e-05	0.99956
90	6.19613e-05	0.997649	9.08535e-06	0.999629
91	6.77826e-05	0.997411	1.19901e-05	0.999505
92	6.45992e-05	0.997578	1.22922e-05	0.999499
93	6.99595e-05	0.997331	1.05629e-05	0.999571
94	7.74559e-05	0.997082	1.47286e-05	0.999394
95	8.77884e-05	0.996623	5.49519e-05	0.99776
96	8.10265e-05	0.996926	8.80067e-06	0.999642
97	8.34977e-05	0.996833	1.5612e-05	0.999354
98	6.68466e-05	0.997431	9.89158e-06	0.999599
99	6.30153e-05	0.997607	9.9907e-06	0.999601
100	7.87644e-05	0.997019	8.8043e-06	0.999639

## Sheet: AMN_QP_UB_iML1515
epoch	loss	r2	val_loss	val_r2
1	0.0129452	0.528786	0.00445448	0.823499
2	0.00297363	0.886122	0.000939776	0.962701
3	0.00108744	0.958754	0.000529809	0.978837
4	0.000811108	0.969044	0.000493558	0.980266
5	0.000747757	0.971384	0.00044262	0.982346
6	0.000670082	0.974377	0.000400217	0.984075
7	0.000638605	0.975599	0.000380527	0.984846
8	0.000610885	0.976683	0.000364934	0.985442
9	0.000564337	0.97851	0.000332011	0.986759
10	0.000523311	0.979876	0.000315148	0.987459
11	0.000503978	0.98081	0.000287983	0.988533
12	0.000460839	0.98244	0.000264166	0.989483
13	0.000422318	0.983971	0.000244883	0.990259
14	0.000392482	0.985021	0.000229068	0.990907
15	0.000379592	0.985434	0.000207739	0.991746
16	0.00034378	0.986934	0.000190532	0.992436
17	0.000321116	0.987825	0.000166565	0.993393
18	0.000302912	0.98845	0.000152405	0.993966
19	0.000272053	0.989648	0.000135389	0.994627
20	0.000264596	0.989985	0.000123206	0.995118
21	0.000250351	0.99046	0.000111312	0.995579
22	0.000249949	0.990356	0.000120816	0.995222
23	0.000267984	0.989767	0.000128904	0.994864
24	0.000224731	0.991472	9.44964e-05	0.996246
25	0.000230082	0.991159	0.000108462	0.995666
26	0.00019418	0.992588	7.70436e-05	0.99695
27	0.000181627	0.993001	8.28234e-05	0.996698
28	0.000179656	0.993072	7.3755e-05	0.997075
29	0.000179076	0.993068	6.95224e-05	0.997217
30	0.000152639	0.994148	6.59858e-05	0.997377
31	0.000161588	0.99394	5.27195e-05	0.997906
32	0.000156018	0.993979	5.04308e-05	0.997993
33	0.000154535	0.99406	4.5906e-05	0.998175
34	0.00013181	0.994994	4.06287e-05	0.998384
35	0.000131018	0.99499	4.41791e-05	0.998241
36	0.000135234	0.994861	4.19874e-05	0.998318
37	0.00012957	0.995029	3.79622e-05	0.998494
38	0.000128748	0.995127	4.39185e-05	0.998239
39	0.000115869	0.995545	3.2646e-05	0.998696
40	0.000114217	0.995597	5.35011e-05	0.997846
41	0.000132685	0.995008	7.35439e-05	0.997071
42	0.000129878	0.995071	2.48458e-05	0.999007
43	0.000109651	0.995834	2.36978e-05	0.999057
44	9.88304e-05	0.996231	3.20598e-05	0.998712
45	0.000105916	0.99598	2.06749e-05	0.999177
46	0.0001119	0.995754	2.30522e-05	0.999084
47	0.000100099	0.996174	2.04889e-05	0.999182
48	9.81815e-05	0.996269	2.42946e-05	0.999024
49	0.000115616	0.995571	8.8817e-05	0.99641
50	0.000108589	0.995797	3.33348e-05	0.998671
51	0.00010877	0.995885	5.28357e-05	0.997869
52	9.70505e-05	0.996256	1.76254e-05	0.999301
53	8.3549e-05	0.996819	1.57229e-05	0.999378
54	9.59371e-05	0.996354	2.7113e-05	0.998916
55	8.25601e-05	0.996877	2.42426e-05	0.999034
56	9.17361e-05	0.996483	1.34053e-05	0.999463
57	8.51268e-05	0.996739	1.89342e-05	0.999245
58	8.36961e-05	0.996754	2.57718e-05	0.998967
59	8.11341e-05	0.996921	2.49151e-05	0.999007
60	0.000101007	0.996179	2.17416e-05	0.999123
61	8.48496e-05	0.996771	2.16938e-05	0.999128
62	8.89753e-05	0.996621	2.32358e-05	0.999074
63	8.80228e-05	0.996702	2.11769e-05	0.999145
64	9.75724e-05	0.99617	1.93265e-05	0.999223
65	8.87101e-05	0.996645	3.88879e-05	0.998433
66	8.45848e-05	0.996788	1.56124e-05	0.999367
67	7.84791e-05	0.997048	1.07428e-05	0.999569
68	7.30864e-05	0.997176	1.08575e-05	0.999567
69	8.02361e-05	0.996949	1.20536e-05	0.999524
70	9.2019e-05	0.996513	3.24068e-05	0.998694
71	8.67672e-05	0.996706	1.56003e-05	0.999377
72	8.01101e-05	0.996893	1.65082e-05	0.999338
73	7.85848e-05	0.996997	2.38106e-05	0.999035
74	7.82821e-05	0.997016	1.30287e-05	0.99948
75	7.7139e-05	0.997085	1.47827e-05	0.999404
76	7.83475e-05	0.997006	1.49537e-05	0.999397
77	7.52736e-05	0.997152	2.28756e-05	0.999077
78	6.81577e-05	0.997395	1.05135e-05	0.99958
79	9.63577e-05	0.996347	1.5283e-05	0.999392
80	9.55969e-05	0.996314	1.65707e-05	0.999341
81	8.21107e-05	0.996964	9.93361e-06	0.999601
82	8.54371e-05	0.996719	1.73542e-05	0.999301
83	7.9491e-05	0.996982	3.61672e-05	0.998537
84	8.41112e-05	0.996804	1.24756e-05	0.9995
85	7.16898e-05	0.997284	2.48252e-05	0.999004
86	6.96921e-05	0.997322	1.06378e-05	0.999571
87	7.59542e-05	0.997006	1.284e-05	0.999477
88	7.82569e-05	0.997024	2.12914e-05	0.99915
89	6.92798e-05	0.997328	1.1578e-05	0.999533
90	7.4642e-05	0.997154	8.87302e-06	0.999639
91	7.83462e-05	0.997027	7.01351e-06	0.99972
92	5.45749e-05	0.997923	1.11302e-05	0.999548
93	6.79915e-05	0.997436	1.07946e-05	0.999566
94	6.96181e-05	0.997325	7.23367e-06	0.999711
95	6.98581e-05	0.997362	1.04737e-05	0.999576
96	6.23333e-05	0.997619	8.99344e-06	0.999641
97	6.68399e-05	0.997461	2.00606e-05	0.999195
98	5.81952e-05	0.997777	7.49086e-06	0.999698
99	6.10168e-05	0.997709	1.10478e-05	0.999552
100	6.75923e-05	0.997456	2.01069e-05	0.999192
1	0.00905792	0.654117	0.00310791	0.870138
2	0.00221535	0.916951	0.000681684	0.971301
3	0.00100805	0.961861	0.000500137	0.979032
4	0.000855274	0.967638	0.000498898	0.979079
5	0.000761412	0.971373	0.000414135	0.982672
6	0.00069729	0.973591	0.000381301	0.984054
7	0.000632726	0.976002	0.000370363	0.984517
8	0.000600881	0.977333	0.000343619	0.985627
9	0.000580877	0.978006	0.000314254	0.986865
10	0.000527401	0.980048	0.000293491	0.987741
11	0.000500562	0.981106	0.000275507	0.988484
12	0.000470295	0.982158	0.000254362	0.989372
13	0.000421654	0.984036	0.000234288	0.990222
14	0.000397743	0.984984	0.000212827	0.991118
15	0.000371285	0.986004	0.00018688	0.992206
16	0.000352518	0.986682	0.000169512	0.992923
17	0.000350227	0.986789	0.000154184	0.993542
18	0.000298886	0.988708	0.000134688	0.994381
19	0.000259757	0.990218	0.000118211	0.99506
20	0.000248885	0.990631	0.000109399	0.995427
21	0.000232554	0.991194	9.80121e-05	0.995896
22	0.000222857	0.991617	9.0037e-05	0.996222
23	0.000252241	0.990467	9.19691e-05	0.996139
24	0.000207198	0.992224	0.000100745	0.995749
25	0.000203399	0.99229	7.27713e-05	0.996948
26	0.000193944	0.992725	7.89889e-05	0.996682
27	0.00018241	0.993025	6.23544e-05	0.997379
28	0.000172131	0.993436	6.29284e-05	0.997351
29	0.0001705	0.993585	7.04834e-05	0.997045
30	0.000166024	0.993751	7.60689e-05	0.996794
31	0.00016073	0.993944	4.95727e-05	0.997914
32	0.000152765	0.994135	4.48783e-05	0.998114
33	0.000142558	0.994641	5.23279e-05	0.997793
34	0.000152305	0.994238	4.1196e-05	0.998266
35	0.000137765	0.994838	3.83582e-05	0.998385
36	0.000121839	0.995366	3.51447e-05	0.998516
37	0.000126036	0.995166	3.47008e-05	0.998531
38	0.000121711	0.995418	2.94122e-05	0.99876
39	0.000116038	0.995667	2.91667e-05	0.998768
40	0.000111698	0.995766	2.72789e-05	0.99885
41	0.000112665	0.995778	2.80321e-05	0.998814
42	0.000119644	0.99545	2.45676e-05	0.998961
43	0.000111018	0.995814	4.00818e-05	0.998298
44	0.00011723	0.995526	2.0247e-05	0.999142
45	0.000122142	0.995366	2.09287e-05	0.99912
46	0.000114663	0.995657	4.37927e-05	0.998132
47	0.000106277	0.996037	1.76313e-05	0.999254
48	0.000106994	0.995913	2.04796e-05	0.999141
49	9.72047e-05	0.996305	3.37033e-05	0.998572
50	8.97583e-05	0.996643	1.99633e-05	0.999154
51	9.41917e-05	0.996465	3.23469e-05	0.998628
52	0.000105329	0.996055	1.54581e-05	0.999345
53	9.35553e-05	0.996403	1.82202e-05	0.999227
54	9.17985e-05	0.996519	2.13217e-05	0.999099
55	8.13131e-05	0.996903	3.0263e-05	0.998718
56	0.000105077	0.995972	5.58416e-05	0.997641
57	9.32604e-05	0.996491	2.38614e-05	0.998984
58	9.75651e-05	0.996305	2.23133e-05	0.999044
59	8.29555e-05	0.996876	2.2949e-05	0.999023
60	8.96245e-05	0.996594	1.62143e-05	0.999318
61	8.64651e-05	0.996692	1.24663e-05	0.999474
62	8.51886e-05	0.996773	1.94161e-05	0.999183
63	9.76323e-05	0.996291	6.30012e-05	0.997328
64	9.24894e-05	0.996554	3.27705e-05	0.998626
65	7.78751e-05	0.997069	1.87349e-05	0.999212
66	8.58698e-05	0.996794	1.92028e-05	0.99919
67	8.02707e-05	0.996895	1.60393e-05	0.999309
68	8.53846e-05	0.996818	1.45003e-05	0.999395
69	7.29e-05	0.997253	9.63802e-06	0.999597
70	7.43613e-05	0.997151	1.8453e-05	0.99922
71	7.65783e-05	0.997083	1.94584e-05	0.999182
72	7.23328e-05	0.9973	1.20836e-05	0.999485
73	7.26758e-05	0.99728	9.76049e-06	0.999592
74	6.70357e-05	0.997428	9.01863e-06	0.999616
75	8.01656e-05	0.996976	2.24966e-05	0.99906
76	7.95923e-05	0.996965	1.58568e-05	0.999326
77	7.50766e-05	0.997152	1.62762e-05	0.999319
78	6.91651e-05	0.997412	1.28161e-05	0.999463
79	7.47961e-05	0.997189	2.99834e-05	0.998729
80	7.71161e-05	0.997078	8.96868e-06	0.999618
81	7.61126e-05	0.997157	1.02018e-05	0.99957
82	7.1421e-05	0.997309	9.77187e-06	0.99959
83	7.54176e-05	0.997165	5.50831e-05	0.997645
84	7.93087e-05	0.997018	9.20663e-06	0.999612
85	6.24075e-05	0.997622	8.59489e-06	0.99964
86	7.1381e-05	0.997329	1.96267e-05	0.99918
87	6.65793e-05	0.997475	7.9198e-06	0.999666
88	6.76857e-05	0.997456	7.84655e-06	0.999665
89	6.35179e-05	0.997585	2.83145e-05	0.998814
90	6.76799e-05	0.997455	1.31343e-05	0.999442
91	6.93082e-05	0.997422	8.21589e-06	0.999653
92	6.77286e-05	0.997411	3.23228e-05	0.998639
93	6.7121e-05	0.997426	5.99076e-06	0.999747
94	6.8748e-05	0.99741	1.04172e-05	0.999556
95	6.35875e-05	0.997621	6.66009e-06	0.999719
96	6.66793e-05	0.997476	1.29193e-05	0.999454
97	6.51149e-05	0.997544	9.24065e-06	0.999603
98	6.06355e-05	0.997688	7.82052e-06	0.999672
99	6.77086e-05	0.997434	9.15919e-06	0.999609
100	6.61287e-05	0.99751	9.16279e-06	0.999615
1	0.00984559	0.615634	0.00402401	0.853304
2	0.00227209	0.912637	0.000845274	0.969086
3	0.00104179	0.959534	0.000682039	0.974892
4	0.00084977	0.966712	0.000520825	0.98087
5	0.000744762	0.970993	0.000480388	0.982358
6	0.00069373	0.972523	0.000492934	0.981887
7	0.000683178	0.973374	0.000418227	0.984651
8	0.000599371	0.97671	0.00040309	0.98521
9	0.000574305	0.977659	0.000385971	0.985832
10	0.000524087	0.97943	0.000350312	0.987144
11	0.000524306	0.979625	0.000343289	0.987403
12	0.000484038	0.981149	0.000329728	0.987899
13	0.00042655	0.983396	0.000278913	0.989774
14	0.000426301	0.983326	0.000265928	0.990255
15	0.00037738	0.985326	0.000248674	0.990882
16	0.00033645	0.986914	0.00020876	0.992352
17	0.000315816	0.987591	0.00018368	0.993275
18	0.000307256	0.988095	0.000166717	0.993903
19	0.000297811	0.98845	0.000151725	0.994446
20	0.000266298	0.989664	0.000134504	0.995081
21	0.000237994	0.990766	0.000125807	0.995398
22	0.000229411	0.991105	0.000111387	0.995927
23	0.000220373	0.991471	0.000103467	0.996219
24	0.000205051	0.9921	9.72496e-05	0.996445
25	0.00021032	0.991659	0.000113532	0.995837
26	0.000205748	0.991873	0.000104401	0.99617
27	0.000198067	0.992142	8.65224e-05	0.996831
28	0.000176798	0.99305	8.91361e-05	0.996731
29	0.000177477	0.993098	7.24696e-05	0.99735
30	0.000168535	0.993465	6.6745e-05	0.99756
31	0.000153299	0.994035	7.04689e-05	0.997415
32	0.000166864	0.993491	5.99547e-05	0.997806
33	0.00015127	0.994146	5.74588e-05	0.997892
34	0.000174339	0.993171	5.68056e-05	0.997921
35	0.000128796	0.995008	4.82152e-05	0.998243
36	0.000133688	0.994775	4.8787e-05	0.998213
37	0.000121579	0.99521	4.84845e-05	0.998227
38	0.000130167	0.994974	3.95149e-05	0.998556
39	0.000123051	0.995197	3.66416e-05	0.998662
40	0.00011136	0.995642	3.77377e-05	0.998619
41	0.000123819	0.995199	3.34737e-05	0.998775
42	0.000122838	0.995182	4.2709e-05	0.998434
43	0.000108012	0.995832	2.72832e-05	0.999004
44	0.000102787	0.996008	2.61904e-05	0.999042
45	0.000105005	0.995907	2.49006e-05	0.999091
46	9.50098e-05	0.996297	2.56256e-05	0.999067
47	0.000102059	0.996094	4.92922e-05	0.998186
48	0.000113951	0.995532	2.8785e-05	0.998945
49	9.1405e-05	0.996444	2.20891e-05	0.99919
50	0.00010002	0.996096	2.00278e-05	0.999267
51	9.90299e-05	0.996075	2.37766e-05	0.999131
52	0.000100358	0.996087	2.46194e-05	0.999097
53	8.80916e-05	0.996569	1.77104e-05	0.999354
54	9.94125e-05	0.996173	1.76239e-05	0.999356
55	9.56232e-05	0.996285	2.73933e-05	0.998991
56	9.18259e-05	0.99641	1.81489e-05	0.999332
57	8.36192e-05	0.99672	3.0388e-05	0.998876
58	9.47205e-05	0.996266	3.63641e-05	0.998663
59	9.47626e-05	0.996311	1.5909e-05	0.999418
60	8.53143e-05	0.996687	1.95399e-05	0.999279
61	8.87966e-05	0.996475	1.83434e-05	0.999326
62	8.68074e-05	0.996646	1.25782e-05	0.99954
63	8.77386e-05	0.99664	2.16184e-05	0.999204
64	8.19969e-05	0.996767	1.56106e-05	0.999428
65	7.62316e-05	0.997033	1.99549e-05	0.999265
66	9.03356e-05	0.996507	4.17305e-05	0.99846
67	8.80788e-05	0.996529	1.7159e-05	0.99937
68	9.15416e-05	0.996335	1.73709e-05	0.999361
69	8.66912e-05	0.996572	1.34782e-05	0.999505
70	8.25164e-05	0.996768	1.64312e-05	0.999393
71	8.01218e-05	0.996863	1.51055e-05	0.999446
72	7.2587e-05	0.997197	1.28659e-05	0.999532
73	7.34418e-05	0.997154	1.09622e-05	0.999597
74	7.78466e-05	0.996974	1.33916e-05	0.999506
75	7.52933e-05	0.997029	1.64457e-05	0.999397
76	6.74494e-05	0.997383	9.74748e-06	0.999642
77	8.04283e-05	0.99691	1.09331e-05	0.9996
78	6.53236e-05	0.997457	1.03391e-05	0.999618
79	6.53822e-05	0.997438	1.69642e-05	0.999375
80	6.59525e-05	0.997395	1.01821e-05	0.999629
81	6.72923e-05	0.99742	9.28273e-06	0.999656
82	7.05382e-05	0.997306	1.12915e-05	0.999586
83	7.30796e-05	0.997192	4.2391e-05	0.998436
84	8.21017e-05	0.996845	1.38242e-05	0.999491
85	5.77425e-05	0.997771	9.59872e-06	0.999647
86	6.66592e-05	0.997413	1.62498e-05	0.999402
87	6.63446e-05	0.997422	1.50184e-05	0.99945
88	6.716e-05	0.997346	1.52661e-05	0.999436
89	7.47864e-05	0.997026	1.60322e-05	0.999411
90	7.70288e-05	0.997008	1.86096e-05	0.999315
91	6.37351e-05	0.997555	1.10971e-05	0.999593
92	6.97426e-05	0.997283	1.65098e-05	0.999396
93	7.18883e-05	0.997217	1.57751e-05	0.999417
94	6.31853e-05	0.997554	8.16077e-06	0.999702
95	6.85577e-05	0.997365	8.12538e-06	0.999701
96	6.55193e-05	0.997486	9.37191e-06	0.999655
97	5.63119e-05	0.997815	1.0257e-05	0.999622
98	5.62314e-05	0.997816	1.93253e-05	0.99929
99	6.81214e-05	0.997377	9.50939e-06	0.999648
100	5.81018e-05	0.99774	1.8816e-05	0.999308
1	0.00872922	0.653197	0.00396606	0.864834
2	0.00182511	0.928065	0.00108465	0.962997
3	0.000990724	0.959912	0.000594619	0.979683
4	0.00083923	0.966504	0.000538692	0.981621
5	0.000784195	0.968933	0.000515014	0.982435
6	0.000687654	0.972372	0.00048459	0.983472
7	0.000646476	0.974148	0.000450328	0.984641
8	0.000583589	0.976802	0.000429615	0.985349
9	0.000546621	0.978376	0.000394369	0.986547
10	0.000513673	0.979549	0.000367153	0.987475
11	0.000461617	0.98156	0.000326853	0.988856
12	0.000424868	0.983233	0.000296709	0.989893
13	0.000394684	0.984248	0.000277471	0.990543
14	0.000376604	0.984991	0.000257403	0.991226
15	0.000342383	0.986356	0.000221091	0.99247
16	0.000293536	0.988285	0.000193085	0.993423
17	0.000272256	0.989173	0.000173158	0.994103
18	0.000272616	0.989053	0.000170961	0.994158
19	0.000243306	0.990301	0.000139945	0.995224
20	0.000250977	0.989876	0.000128895	0.995599
21	0.000214981	0.991422	0.0001369	0.995323
22	0.000213012	0.991517	0.000110341	0.996239
23	0.000211419	0.991593	0.000101371	0.996536
24	0.000189116	0.992511	0.00010834	0.996294
25	0.000181008	0.992886	9.37726e-05	0.996788
26	0.000171834	0.993129	8.70184e-05	0.997026
27	0.000176816	0.992962	9.3429e-05	0.996803
28	0.000159136	0.993602	8.6491e-05	0.997043
29	0.0001657	0.99342	6.896e-05	0.997647
30	0.00015021	0.993994	7.21841e-05	0.997534
31	0.000151654	0.993936	6.01648e-05	0.997944
32	0.000139629	0.994429	6.50172e-05	0.997776
33	0.000137412	0.994568	5.13367e-05	0.998243
34	0.000128448	0.994925	4.61923e-05	0.998424
35	0.000113186	0.995494	4.14926e-05	0.998582
36	0.000114364	0.995441	4.13041e-05	0.998588
37	0.000124969	0.995022	5.33929e-05	0.998172
38	0.000109771	0.995625	3.97297e-05	0.99864
39	0.000128583	0.994871	0.000109812	0.99624
40	0.000119332	0.995245	4.9114e-05	0.998317
41	0.000103267	0.995946	5.66348e-05	0.998065
42	0.000124848	0.995007	5.19553e-05	0.998221
43	0.000107026	0.995743	2.89932e-05	0.999007
44	8.80505e-05	0.996476	2.34468e-05	0.9992
45	8.59898e-05	0.996597	3.04034e-05	0.998963
46	9.62801e-05	0.996184	2.34708e-05	0.999198
47	0.000103164	0.99588	2.36321e-05	0.999193
48	8.71462e-05	0.996566	4.6087e-05	0.998418
49	9.79613e-05	0.996135	1.89272e-05	0.999355
50	7.97285e-05	0.996797	2.12539e-05	0.999269
51	9.53981e-05	0.996183	2.52153e-05	0.999137
52	9.16161e-05	0.996366	1.82018e-05	0.999379
53	7.80247e-05	0.996946	1.64234e-05	0.99944
54	9.56871e-05	0.996145	1.684e-05	0.999424
55	8.08347e-05	0.996796	1.89755e-05	0.999349
56	8.66373e-05	0.996632	1.47982e-05	0.999496
57	7.70142e-05	0.996944	1.98275e-05	0.999322
58	8.03341e-05	0.996814	2.13786e-05	0.999267
59	9.46074e-05	0.996272	1.48568e-05	0.999494
60	8.54394e-05	0.996696	2.06578e-05	0.999292
61	6.6801e-05	0.997345	3.05473e-05	0.998948
62	7.89994e-05	0.996846	1.66375e-05	0.999433
63	7.30189e-05	0.997075	1.6927e-05	0.999423
64	8.05734e-05	0.996784	1.9591e-05	0.999325
65	7.9222e-05	0.996761	2.25494e-05	0.999228
66	6.71482e-05	0.99728	3.45314e-05	0.998816
67	8.71915e-05	0.996559	1.24141e-05	0.999576
68	7.05568e-05	0.997127	2.21861e-05	0.999246
69	8.86247e-05	0.996486	2.44544e-05	0.999167
70	6.91406e-05	0.997269	1.16584e-05	0.999604
71	7.57573e-05	0.997044	1.61278e-05	0.999452
72	7.38254e-05	0.99707	1.75483e-05	0.999403
73	6.75459e-05	0.997321	1.14049e-05	0.999609
74	6.29241e-05	0.997533	1.12913e-05	0.999616
75	6.31817e-05	0.997474	9.07927e-06	0.999693
76	6.26744e-05	0.997524	1.4225e-05	0.999519
77	6.85844e-05	0.997281	3.66667e-05	0.99874
78	6.47683e-05	0.997471	9.66915e-06	0.999673
79	6.24679e-05	0.997523	1.11844e-05	0.999621
80	6.53155e-05	0.997414	2.1212e-05	0.999284
81	6.17431e-05	0.997549	1.26712e-05	0.999565
82	6.28806e-05	0.997508	9.80675e-06	0.999669
83	6.51847e-05	0.997439	7.64726e-06	0.99974
84	6.07399e-05	0.997584	1.16885e-05	0.999599
85	7.04626e-05	0.997164	1.09455e-05	0.999622
86	5.89807e-05	0.997629	1.57131e-05	0.999465
87	6.44172e-05	0.997476	8.38556e-06	0.999716
88	5.95098e-05	0.99761	9.5672e-06	0.999675
89	5.95899e-05	0.997661	7.0012e-06	0.999762
90	6.98316e-05	0.997225	1.88611e-05	0.999355
91	7.20113e-05	0.997146	1.98747e-05	0.999325
92	6.17257e-05	0.997524	1.02156e-05	0.999649
93	5.21161e-05	0.997905	2.23963e-05	0.999228
94	6.07375e-05	0.997611	1.39728e-05	0.999525
95	6.18323e-05	0.997546	2.58166e-05	0.999113
96	6.78566e-05	0.997275	1.0885e-05	0.999631
97	7.61599e-05	0.996919	1.51497e-05	0.99948
98	6.46606e-05	0.997434	8.03526e-06	0.999726
99	5.09279e-05	0.997994	7.51635e-06	0.999742
100	5.97054e-05	0.997619	2.70908e-05	0.999073
1	0.00937252	0.644088	0.00391003	0.843918
2	0.00229457	0.910792	0.000851534	0.965844
3	0.00100365	0.961986	0.000558725	0.977387
4	0.000889108	0.965702	0.000479516	0.98068
5	0.00075433	0.971079	0.000483497	0.980455
6	0.000737903	0.971888	0.00040736	0.983609
7	0.000646393	0.975458	0.00038188	0.98462
8	0.000649773	0.975151	0.000354992	0.985685
9	0.000571999	0.978145	0.000327217	0.98682
10	0.000528034	0.979933	0.000305935	0.987679
11	0.000509788	0.980554	0.000280959	0.988708
12	0.000487762	0.981524	0.000269333	0.989164
13	0.000434002	0.983406	0.000237503	0.99044
14	0.000404323	0.984626	0.000214402	0.991361
15	0.000369936	0.985919	0.000198555	0.992016
16	0.000348059	0.986702	0.000180674	0.992722
17	0.0003669	0.986073	0.000177107	0.99284
18	0.000312837	0.988064	0.000143885	0.994211
19	0.000282102	0.989256	0.000134119	0.9946
20	0.00027266	0.9897	0.000137836	0.994428
21	0.000265776	0.98993	0.000110848	0.995528
22	0.000256642	0.990255	0.000111586	0.995488
23	0.000232648	0.991133	9.09029e-05	0.996336
24	0.000223614	0.991567	9.86537e-05	0.996006
25	0.000204787	0.992202	8.22174e-05	0.996678
26	0.000201703	0.992271	7.92315e-05	0.996809
27	0.000180548	0.993094	9.18305e-05	0.996291
28	0.00019169	0.992729	0.000105021	0.995723
29	0.000173907	0.99339	7.72639e-05	0.9969
30	0.000181331	0.993057	6.34616e-05	0.997429
31	0.000159025	0.99394	5.78142e-05	0.997658
32	0.000155768	0.994061	5.59576e-05	0.997743
33	0.000149661	0.994298	4.90943e-05	0.998005
34	0.000143626	0.994593	4.60909e-05	0.998136
35	0.000135146	0.994858	4.32902e-05	0.998244
36	0.000139433	0.994698	4.12698e-05	0.998333
37	0.000123445	0.995278	4.01533e-05	0.998369
38	0.000130466	0.995047	4.21758e-05	0.998285
39	0.000129468	0.995007	3.29009e-05	0.998667
40	0.000112616	0.995694	3.7144e-05	0.998495
41	0.000139277	0.994617	4.84955e-05	0.998004
42	0.000125935	0.995271	3.9191e-05	0.998402
43	0.000112331	0.995706	2.57114e-05	0.998964
44	0.000114761	0.995633	2.38462e-05	0.999039
45	0.000115451	0.995698	2.51037e-05	0.998988
46	9.99238e-05	0.996236	2.72852e-05	0.998897
47	0.000110422	0.995864	2.59127e-05	0.998949
48	9.88577e-05	0.996203	2.98212e-05	0.99879
49	9.57313e-05	0.99634	1.86399e-05	0.999247
50	9.1481e-05	0.996516	5.67256e-05	0.997716
51	9.84779e-05	0.996211	1.68158e-05	0.999323
52	0.000104423	0.996135	2.01666e-05	0.999177
53	8.69487e-05	0.996599	1.52579e-05	0.999379
54	8.63457e-05	0.996753	1.53778e-05	0.999377
55	8.17935e-05	0.996819	2.48179e-05	0.999003
56	8.45289e-05	0.996763	1.84375e-05	0.999245
57	8.68104e-05	0.996689	1.85799e-05	0.999251
58	0.000100376	0.996151	1.53509e-05	0.999379
59	8.1075e-05	0.996886	2.05855e-05	0.999157
60	9.36091e-05	0.996468	1.35078e-05	0.999455
61	9.7296e-05	0.996373	3.40408e-05	0.998596
62	9.20186e-05	0.996455	1.43967e-05	0.999405
63	7.9139e-05	0.997004	1.97435e-05	0.999187
64	7.31015e-05	0.997168	1.0972e-05	0.999555
65	6.96546e-05	0.997362	2.34534e-05	0.999038
66	7.70848e-05	0.997047	1.33121e-05	0.999452
67	7.98312e-05	0.996911	1.41867e-05	0.999418
68	8.8693e-05	0.996721	1.41081e-05	0.999421
69	9.35459e-05	0.996379	4.5825e-05	0.998093
70	8.35899e-05	0.996807	1.34428e-05	0.999447
71	7.65635e-05	0.997087	1.36145e-05	0.999434
72	7.45787e-05	0.997156	1.67915e-05	0.999317
73	8.95886e-05	0.996553	1.74331e-05	0.999302
74	8.66906e-05	0.99672	2.02295e-05	0.999167
75	7.84616e-05	0.996991	1.10982e-05	0.999549
76	7.72172e-05	0.997084	1.45349e-05	0.999411
77	6.55252e-05	0.997487	1.19857e-05	0.999504
78	7.33906e-05	0.997197	1.50646e-05	0.999396
79	7.63515e-05	0.997008	2.90056e-05	0.998801
80	7.6489e-05	0.997085	1.02012e-05	0.999585
81	6.8975e-05	0.997337	1.03234e-05	0.999587
82	7.47683e-05	0.997162	1.19616e-05	0.999515
83	7.29322e-05	0.997184	9.8976e-06	0.999596
84	7.56757e-05	0.997112	1.15837e-05	0.999526
85	6.55947e-05	0.997515	1.57803e-05	0.999348
86	7.44827e-05	0.997182	9.44853e-06	0.99962
87	6.50765e-05	0.997519	1.71789e-05	0.999315
88	7.69682e-05	0.99705	9.51344e-06	0.999611
89	8.48273e-05	0.996763	1.38937e-05	0.999431
90	6.23667e-05	0.997642	1.26526e-05	0.999482
91	6.61729e-05	0.997448	1.14418e-05	0.999533
92	7.27285e-05	0.997253	3.43117e-05	0.998593
93	7.03001e-05	0.997333	1.43587e-05	0.999415
94	7.30636e-05	0.997182	1.30249e-05	0.999471
95	6.01041e-05	0.997717	8.29178e-06	0.999664
96	6.66e-05	0.997444	1.23354e-05	0.999512
97	8.44691e-05	0.996754	6.92048e-06	0.999717
98	6.18826e-05	0.997659	7.82175e-06	0.999678
99	6.04766e-05	0.99771	6.6622e-06	0.999728
100	5.29229e-05	0.997997	1.12867e-05	0.999538

## Sheet: AMN_Wt_UB_iML1515
epoch	loss	r2	val_loss	val_r2
1	0.150334	-4.71459	0.0933998	-2.09547
2	0.0524604	-0.860247	0.0103523	0.658776
3	0.0126485	0.555445	0.0105755	0.653065
4	0.0105861	0.632703	0.0102875	0.660642
5	0.0102796	0.643408	0.0100863	0.66516
6	0.0104233	0.6349	0.0101649	0.657284
7	0.0103355	0.639385	0.00968381	0.675832
8	0.00961157	0.666945	0.00890834	0.702908
9	0.00828509	0.714517	0.00725428	0.762414
10	0.00540318	0.812044	0.00312881	0.897006
11	0.00198735	0.930727	0.00151695	0.950323
12	0.00123412	0.958489	0.00110259	0.963783
13	0.000982857	0.966038	0.00097264	0.96814
14	0.000898808	0.968856	0.000923143	0.969756
15	0.00085673	0.970322	0.000893703	0.970728
16	0.000832081	0.971094	0.00086959	0.971523
17	0.000809887	0.971827	0.00084975	0.972176
18	0.000792693	0.972416	0.00083182	0.972765
19	0.000776054	0.973041	0.000814898	0.973325
20	0.000761444	0.973556	0.000798151	0.973875
21	0.000745615	0.97405	0.000782199	0.974398
22	0.000730624	0.974598	0.000766545	0.974911
23	0.00071594	0.975086	0.00075052	0.975435
24	0.000701249	0.975604	0.000734445	0.975961
25	0.000686302	0.976126	0.000718413	0.976485
26	0.00067115	0.976678	0.000701575	0.977036
27	0.000655519	0.97722	0.000684695	0.977589
28	0.000639585	0.977757	0.000665984	0.978204
29	0.000622449	0.978352	0.00064808	0.978791
30	0.000605921	0.978913	0.000629453	0.979403
31	0.000587743	0.979576	0.000610291	0.98003
32	0.000569556	0.980226	0.000590594	0.980674
33	0.000552608	0.980751	0.000570737	0.981325
34	0.000534053	0.981434	0.000550863	0.981976
35	0.000515186	0.98212	0.00053266	0.982563
36	0.000497576	0.982678	0.000512691	0.983222
37	0.000480334	0.983301	0.000493807	0.983835
38	0.000463766	0.983858	0.000475224	0.984435
39	0.000448496	0.98445	0.000458914	0.984968
40	0.000432816	0.985024	0.000443873	0.985457
41	0.000419766	0.985393	0.000428522	0.98595
42	0.000408393	0.985783	0.000416331	0.986343
43	0.000396773	0.986263	0.000404358	0.98673
44	0.000387049	0.986594	0.000394006	0.987062
45	0.000378521	0.986836	0.000386983	0.987292
46	0.000370824	0.987107	0.000377815	0.987586
47	0.000364712	0.987288	0.000371431	0.987786
48	0.00035843	0.987683	0.000363911	0.988033
49	0.000352874	0.987736	0.000358732	0.988192
50	0.000347842	0.987943	0.000354789	0.988316
51	0.000343705	0.988063	0.000348106	0.988537
52	0.000339553	0.988173	0.000343241	0.988697
53	0.000335154	0.988344	0.00033988	0.988804
54	0.00033136	0.988486	0.00033573	0.988934
55	0.000330256	0.988561	0.000335653	0.988942
56	0.000326826	0.988673	0.000331749	0.989057
57	0.000323943	0.988681	0.000327001	0.989221
58	0.000319956	0.988901	0.000323658	0.989329
59	0.000318384	0.988939	0.000327397	0.989201
60	0.000316632	0.989005	0.000318062	0.989504
61	0.000314581	0.989103	0.000316834	0.989552
62	0.000314054	0.989067	0.000317746	0.989507
63	0.000317106	0.988999	0.000312933	0.989682
64	0.000308724	0.989271	0.000310872	0.98975
65	0.000306671	0.989417	0.00030836	0.989825
66	0.000306571	0.989299	0.000307624	0.989849
67	0.000306038	0.989343	0.000306247	0.989894
68	0.000303679	0.989494	0.000303783	0.989973
69	0.00030153	0.989516	0.000302213	0.990019
70	0.000299481	0.989566	0.000306563	0.989885
71	0.000300685	0.98958	0.000302167	0.990021
72	0.000297559	0.989683	0.000300092	0.990096
73	0.00029705	0.989596	0.000298387	0.99015
74	0.000296167	0.989738	0.000297324	0.990182
75	0.000294667	0.989833	0.000296721	0.990206
76	0.000293954	0.989818	0.000294905	0.990265
77	0.000294599	0.989867	0.000295679	0.990239
78	0.000291934	0.989892	0.000294719	0.990269
79	0.000291411	0.989861	0.000292344	0.990348
80	0.000290057	0.989924	0.000292163	0.990356
81	0.000290397	0.989888	0.0002908	0.990402
82	0.000289238	0.989938	0.00028985	0.990429
83	0.000289799	0.989945	0.000294762	0.990257
84	0.000296127	0.98975	0.000293885	0.990295
85	0.000290937	0.989958	0.000288628	0.990479
86	0.000288619	0.990029	0.000290422	0.990403
87	0.000289712	0.98998	0.000290892	0.990401
88	0.00028712	0.990023	0.000291074	0.99038
89	0.000288707	0.990021	0.000286015	0.990549
90	0.000289204	0.989988	0.000287231	0.990527
91	0.000298089	0.989602	0.000303362	0.989989
92	0.000287359	0.99	0.000284695	0.990599
93	0.000283835	0.990173	0.000283462	0.990632
94	0.000284851	0.990101	0.000284901	0.990594
95	0.000282638	0.990252	0.000283722	0.990629
96	0.000282325	0.990174	0.000282359	0.990677
97	0.000285038	0.990105	0.000287235	0.99051
98	0.000282845	0.990184	0.000281634	0.990707
99	0.000280744	0.990283	0.000282364	0.990662
100	0.000282671	0.990225	0.000284296	0.990616
1	0.220656	-6.26428	0.0786214	-1.94244
2	0.033578	-0.171677	0.0219069	0.191673
3	0.0157192	0.480842	0.00921044	0.653192
4	0.0105249	0.648032	0.00834468	0.689015
5	0.00931892	0.682975	0.00744996	0.719853
6	0.00768586	0.741566	0.00552906	0.793563
7	0.00481534	0.836077	0.00266552	0.900186
8	0.00173678	0.941361	0.000974819	0.963905
9	0.000959875	0.96764	0.000769452	0.971593
10	0.000827415	0.972086	0.000759439	0.971971
11	0.000816934	0.972427	0.000745359	0.972494
12	0.000808066	0.972727	0.000739502	0.97271
13	0.000802577	0.972916	0.000734908	0.972879
14	0.000797824	0.973063	0.000730431	0.973045
15	0.000792982	0.973231	0.00072527	0.973235
16	0.000788166	0.973401	0.000720462	0.973412
17	0.000783152	0.973585	0.000716441	0.97356
18	0.000778122	0.973766	0.000710688	0.973772
19	0.000772659	0.973932	0.000705323	0.97397
20	0.000767504	0.974133	0.000700032	0.974164
21	0.000761512	0.974319	0.000694412	0.974371
22	0.000755913	0.974516	0.000689203	0.974563
23	0.000750287	0.974711	0.000683556	0.97477
24	0.000744394	0.974892	0.000677776	0.974983
25	0.000738842	0.975094	0.000672485	0.975178
26	0.00073253	0.975309	0.000666213	0.975408
27	0.000726484	0.975518	0.000660454	0.97562
28	0.000720462	0.975714	0.000654254	0.975848
29	0.000714212	0.975931	0.000648347	0.976065
30	0.000707806	0.976151	0.000642124	0.976293
31	0.000701462	0.976379	0.000636095	0.976515
32	0.000695064	0.976584	0.000630038	0.976737
33	0.000688476	0.976812	0.000623325	0.976984
34	0.000681695	0.977022	0.000617014	0.977215
35	0.000674935	0.977286	0.000610599	0.977451
36	0.00066805	0.977492	0.00060385	0.977699
37	0.000660908	0.977734	0.000596646	0.977964
38	0.000654061	0.977963	0.000589792	0.978215
39	0.000646733	0.97821	0.000582454	0.978484
40	0.000639044	0.978478	0.000575215	0.97875
41	0.000631251	0.978738	0.000567557	0.979032
42	0.000623232	0.979045	0.000559402	0.979331
43	0.00061464	0.979303	0.000551219	0.979631
44	0.00060568	0.979609	0.000542558	0.97995
45	0.000596239	0.979931	0.000532521	0.980318
46	0.000586008	0.980319	0.000522774	0.980677
47	0.000575744	0.980654	0.000512284	0.981062
48	0.000564651	0.981023	0.000501549	0.981456
49	0.000552932	0.98139	0.000489538	0.981897
50	0.000540927	0.981795	0.000478003	0.982321
51	0.000528315	0.982224	0.000465174	0.982792
52	0.000514841	0.982742	0.000451928	0.983279
53	0.000501245	0.983168	0.000439387	0.98374
54	0.000488105	0.983579	0.000426112	0.984227
55	0.000474242	0.984086	0.000412864	0.984713
56	0.000460713	0.984478	0.00039946	0.985204
57	0.000447461	0.984925	0.000386989	0.985662
58	0.000434806	0.985405	0.000376174	0.986055
59	0.000422043	0.985814	0.000362873	0.986545
60	0.000410201	0.986239	0.000352405	0.986927
61	0.0003995	0.986593	0.00034317	0.987264
62	0.000389861	0.986874	0.000333251	0.987627
63	0.000380921	0.987169	0.000326336	0.987879
64	0.000372645	0.987487	0.000318525	0.988164
65	0.000365838	0.987698	0.0003119	0.988406
66	0.000359137	0.987933	0.000309171	0.988505
67	0.000354566	0.988135	0.000302214	0.988757
68	0.00034965	0.988269	0.000297281	0.988938
69	0.000344009	0.988368	0.000293959	0.989058
70	0.000340703	0.988604	0.000289664	0.989214
71	0.000336334	0.988671	0.00028556	0.989366
72	0.000332585	0.988828	0.000282556	0.989476
73	0.000329639	0.988866	0.000280411	0.989553
74	0.000327593	0.98893	0.000278274	0.989631
75	0.000325449	0.989026	0.000274594	0.989766
76	0.000322182	0.989161	0.000272447	0.989844
77	0.000321829	0.989184	0.000273239	0.989812
78	0.000319196	0.989271	0.000270292	0.989922
79	0.000316451	0.989378	0.000267681	0.990018
80	0.000314102	0.989414	0.00026596	0.990081
81	0.000312701	0.989435	0.000264559	0.990131
82	0.000310977	0.989514	0.000262257	0.990217
83	0.000309359	0.989671	0.000261623	0.990238
84	0.000307827	0.989626	0.000261706	0.990236
85	0.000307097	0.989697	0.000259232	0.990326
86	0.000304954	0.989751	0.000257087	0.990406
87	0.000304156	0.989723	0.000257093	0.990403
88	0.000302857	0.989801	0.000255096	0.990479
89	0.000302522	0.989785	0.000253365	0.990543
90	0.000300475	0.989855	0.000253193	0.990548
91	0.000300113	0.989898	0.000253201	0.990547
92	0.000298604	0.989953	0.000251235	0.990619
93	0.000298021	0.989907	0.00025267	0.990566
94	0.000297097	0.99003	0.000250025	0.990663
95	0.000295238	0.990038	0.000248563	0.990718
96	0.000294451	0.990107	0.000248824	0.990709
97	0.000294469	0.990044	0.000250567	0.990642
98	0.00029437	0.990086	0.000248671	0.990713
99	0.000292809	0.990202	0.000244345	0.990874
100	0.0002926	0.990152	0.00024351	0.990904
1	0.300537	-9.4048	0.110478	-2.74036
2	0.0309249	-0.051341	0.0104765	0.648315
3	0.0131598	0.552023	0.0125754	0.583906
4	0.0104205	0.642626	0.0103767	0.64995
5	0.00981017	0.657212	0.00959121	0.680271
6	0.00880594	0.698609	0.00849471	0.715119
7	0.00737671	0.743803	0.00636864	0.786548
8	0.00465894	0.839562	0.00291546	0.902265
9	0.00165756	0.943559	0.00107795	0.963823
10	0.000953317	0.966919	0.000865511	0.971054
11	0.000807107	0.9721	0.00082548	0.972393
12	0.000788356	0.972754	0.000804386	0.9731
13	0.000774176	0.973247	0.000793845	0.973455
14	0.000764587	0.973595	0.000784716	0.973761
15	0.000756136	0.973868	0.000776981	0.974021
16	0.000748977	0.974132	0.000769581	0.97427
17	0.000742164	0.974373	0.000762926	0.974493
18	0.000735964	0.974582	0.000757012	0.974691
19	0.000730509	0.974766	0.000751586	0.974873
20	0.000725429	0.974955	0.000746475	0.975044
21	0.000720856	0.975105	0.000741831	0.975199
22	0.000716497	0.975265	0.000737751	0.975335
23	0.00071269	0.975385	0.000733846	0.975466
24	0.000709077	0.975522	0.00073017	0.975589
25	0.000705719	0.975625	0.000726726	0.975703
26	0.000702327	0.97574	0.000723562	0.97581
27	0.000699265	0.975833	0.00072026	0.97592
28	0.000696214	0.975956	0.000716977	0.97603
29	0.000693256	0.976063	0.000713832	0.976136
30	0.000690167	0.976157	0.000710958	0.976233
31	0.000687127	0.976275	0.000707816	0.976338
32	0.000684181	0.976379	0.000704873	0.976437
33	0.000681551	0.976476	0.000701822	0.97654
34	0.000678433	0.976577	0.000698927	0.976638
35	0.000675578	0.976681	0.000696203	0.976729
36	0.000672699	0.976779	0.000693091	0.976835
37	0.000669972	0.976869	0.000690326	0.976928
38	0.000666903	0.976977	0.000687377	0.977027
39	0.00066416	0.977064	0.000684208	0.977134
40	0.000661244	0.977181	0.000682255	0.977199
41	0.000658612	0.977265	0.000678213	0.977337
42	0.000655365	0.977371	0.000675368	0.977433
43	0.000652659	0.977469	0.000672347	0.977534
44	0.000649742	0.977582	0.000669438	0.977633
45	0.000646752	0.977678	0.000666814	0.977721
46	0.000644076	0.977778	0.000663818	0.977822
47	0.00064128	0.977872	0.000661009	0.977916
48	0.000638409	0.977965	0.000657978	0.978019
49	0.000635692	0.97809	0.000654845	0.978125
50	0.000632695	0.978186	0.000651932	0.978223
51	0.000629652	0.978281	0.000649099	0.978319
52	0.000627217	0.97835	0.000646508	0.978406
53	0.000624211	0.978469	0.000643143	0.978519
54	0.000621197	0.978579	0.000640266	0.978616
55	0.000618269	0.978695	0.000637596	0.978706
56	0.000615583	0.978758	0.000634973	0.978794
57	0.000612775	0.97889	0.000631384	0.978915
58	0.000609651	0.978963	0.000628391	0.979017
59	0.000606948	0.979055	0.000625859	0.979102
60	0.000604136	0.979174	0.000622692	0.979208
61	0.000601222	0.979252	0.000619671	0.97931
62	0.0005986	0.979362	0.000616366	0.979422
63	0.000595156	0.979455	0.000614309	0.97949
64	0.000592463	0.979566	0.000611431	0.979587
65	0.000589566	0.979661	0.000607093	0.979734
66	0.000586103	0.979796	0.000604419	0.979825
67	0.000582723	0.979903	0.000600722	0.979949
68	0.000579424	0.980019	0.00059731	0.980064
69	0.00057627	0.980127	0.000594353	0.980164
70	0.000573326	0.980233	0.000591466	0.98026
71	0.000570212	0.980356	0.000587682	0.980388
72	0.000566753	0.980473	0.000584147	0.980508
73	0.000563374	0.9806	0.000580496	0.98063
74	0.000559851	0.980722	0.000577868	0.980718
75	0.000556935	0.980851	0.000575452	0.980799
76	0.000553534	0.980912	0.000570328	0.980973
77	0.000549941	0.981049	0.000567673	0.981061
78	0.000545998	0.981158	0.000562738	0.981228
79	0.000542329	0.981297	0.000558785	0.981363
80	0.000538579	0.981457	0.000555507	0.981471
81	0.000534795	0.981565	0.000551052	0.981621
82	0.000530619	0.981733	0.000546813	0.981764
83	0.000527014	0.981868	0.000543079	0.981889
84	0.000522752	0.981988	0.000538654	0.982039
85	0.000518967	0.982124	0.000534831	0.982166
86	0.000514778	0.982288	0.000530049	0.982328
87	0.000510181	0.982407	0.000525729	0.982473
88	0.000505872	0.982612	0.000521058	0.982631
89	0.000501352	0.98274	0.000516747	0.982775
90	0.000496846	0.982913	0.000511896	0.982939
91	0.000492647	0.983	0.000507603	0.983082
92	0.000487967	0.983227	0.00050224	0.983263
93	0.000482777	0.983389	0.000497739	0.983414
94	0.000478499	0.983504	0.000493014	0.983572
95	0.000473652	0.983682	0.000487432	0.983759
96	0.000468645	0.983817	0.0004829	0.983912
97	0.000464007	0.984072	0.000477421	0.984094
98	0.000458865	0.984218	0.000472518	0.984258
99	0.000454093	0.9844	0.000467449	0.984427
100	0.000449123	0.984518	0.000462767	0.984583
1	0.15528	-4.21499	0.0280678	0.0272365
2	0.0179094	0.359053	0.00992669	0.651726
3	0.00945588	0.677942	0.0102676	0.635957
4	0.00748102	0.738067	0.00748491	0.736399
5	0.00523232	0.820929	0.00462426	0.839623
6	0.00318666	0.890622	0.00237549	0.917954
7	0.00152673	0.947721	0.0010169	0.964757
8	0.00092032	0.968414	0.000861703	0.970144
9	0.000864216	0.970359	0.000824717	0.971411
10	0.000834778	0.971413	0.000812321	0.971825
11	0.000828971	0.971584	0.000808021	0.97198
12	0.000824569	0.971758	0.000804652	0.9721
13	0.000820939	0.971864	0.000801198	0.972222
14	0.000817432	0.971994	0.000797874	0.972339
15	0.000813789	0.972087	0.000794344	0.972463
16	0.000810061	0.972241	0.000790975	0.972582
17	0.000805861	0.972391	0.000786505	0.972739
18	0.000801306	0.972565	0.000782002	0.972897
19	0.000796711	0.9727	0.000777218	0.973065
20	0.000791453	0.972888	0.000772408	0.973235
21	0.000785764	0.973081	0.000766414	0.973445
22	0.00077935	0.973307	0.000760208	0.973664
23	0.000772492	0.973543	0.000753306	0.973906
24	0.000764867	0.97381	0.00074569	0.974174
25	0.000756361	0.974106	0.000737158	0.974474
26	0.000747001	0.974437	0.000727828	0.974802
27	0.000736316	0.974812	0.00071677	0.97519
28	0.000724223	0.975223	0.000704961	0.975605
29	0.000710737	0.975694	0.000691096	0.976092
30	0.000695268	0.976234	0.000675705	0.976631
31	0.000678265	0.976856	0.000658526	0.977234
32	0.000658717	0.97751	0.000639055	0.977915
33	0.00063652	0.978256	0.000617138	0.978683
34	0.000612066	0.979093	0.000592972	0.979527
35	0.000585308	0.980043	0.00056717	0.980427
36	0.000556404	0.981011	0.000540103	0.981368
37	0.000526962	0.982059	0.000513368	0.982296
38	0.000497954	0.983006	0.000487917	0.983173
39	0.000470477	0.983961	0.000466241	0.983916
40	0.000447627	0.984712	0.000446807	0.984578
41	0.000427226	0.985431	0.000432299	0.985068
42	0.000411234	0.986047	0.000419939	0.985484
43	0.000398227	0.986446	0.000410015	0.985816
44	0.000386602	0.986788	0.000400825	0.986129
45	0.000376491	0.987126	0.000392931	0.986397
46	0.000367594	0.98745	0.000384862	0.986672
47	0.000359235	0.987794	0.000378107	0.986903
48	0.000351441	0.987996	0.00037192	0.987117
49	0.000344855	0.988236	0.000366446	0.987303
50	0.000338742	0.988405	0.000362302	0.987443
51	0.00033273	0.988604	0.000356184	0.987654
52	0.000327226	0.988826	0.000351709	0.987807
53	0.000322241	0.988961	0.000347695	0.987943
54	0.000317594	0.989086	0.000343407	0.988091
55	0.000313438	0.989336	0.000339867	0.988211
56	0.000309317	0.989442	0.000336441	0.98833
57	0.000305424	0.989531	0.000333111	0.988443
58	0.000301434	0.989703	0.000329791	0.988561
59	0.000298149	0.989807	0.000326657	0.988666
60	0.000294696	0.989889	0.000324155	0.988755
61	0.000291746	0.990052	0.000321908	0.988827
62	0.000288929	0.990139	0.000318338	0.988954
63	0.000286039	0.990213	0.000317414	0.988985
64	0.000283279	0.990336	0.000313793	0.989109
65	0.000281165	0.990407	0.000312407	0.989159
66	0.000278616	0.990452	0.000309843	0.989246
67	0.00027661	0.990623	0.000308527	0.989293
68	0.000274322	0.990661	0.000306165	0.989373
69	0.000272387	0.990652	0.00030464	0.989424
70	0.000270733	0.990727	0.000303487	0.989462
71	0.000269879	0.990779	0.000304983	0.989411
72	0.000268227	0.990748	0.000300804	0.989558
73	0.000266614	0.990917	0.000299818	0.989589
74	0.000265364	0.990898	0.000298444	0.989638
75	0.000264483	0.990944	0.000297648	0.989668
76	0.00026362	0.991012	0.000296858	0.989693
77	0.000262676	0.991003	0.000296334	0.989707
78	0.000261536	0.991143	0.00029562	0.989734
79	0.000260865	0.991072	0.000295112	0.989751
80	0.000260093	0.991155	0.000294731	0.989763
81	0.000259675	0.991092	0.00029339	0.989815
82	0.000258888	0.991184	0.000293221	0.989814
83	0.000258366	0.991132	0.000292765	0.989831
84	0.000257791	0.991185	0.000293131	0.989816
85	0.000257857	0.991219	0.000291782	0.989867
86	0.000257067	0.99123	0.000291784	0.989869
87	0.000256366	0.991264	0.000291642	0.989866
88	0.000256233	0.99123	0.000291031	0.989889
89	0.000255867	0.991254	0.000292287	0.989848
90	0.00025563	0.991234	0.000290055	0.989927
91	0.000255331	0.991264	0.000290433	0.989912
92	0.000254513	0.991206	0.000289351	0.98995
93	0.00025469	0.991262	0.000290611	0.989905
94	0.000254618	0.991299	0.000289052	0.989962
95	0.000253563	0.991297	0.000288401	0.989983
96	0.000253469	0.991351	0.000288656	0.989971
97	0.000253091	0.991322	0.000287865	0.990001
98	0.000252899	0.991368	0.000287558	0.990015
99	0.000252805	0.99134	0.000288004	0.989999
100	0.000252166	0.991413	0.000287879	0.989997
1	0.563731	-19.9466	0.192713	-5.66462
2	0.0448781	-0.520535	0.0242425	0.16223
3	0.0148799	0.479667	0.0107357	0.635493
4	0.0111115	0.620845	0.0106847	0.637222
5	0.0102829	0.645606	0.0104546	0.644245
6	0.0102916	0.645687	0.0103134	0.649548
7	0.0101864	0.651157	0.0102454	0.651822
8	0.0100912	0.654729	0.0101452	0.655182
9	0.00995993	0.659287	0.00997007	0.661198
10	0.00978153	0.660293	0.00957534	0.674496
11	0.00912017	0.687772	0.00866919	0.705458
12	0.00766726	0.737259	0.00635205	0.784032
13	0.00450087	0.846198	0.00239387	0.918709
14	0.00157789	0.945605	0.00120128	0.959246
15	0.000982007	0.966481	0.000916289	0.96871
16	0.000873989	0.970019	0.000862565	0.970522
17	0.000837847	0.971288	0.000837278	0.971372
18	0.000817344	0.971987	0.000820394	0.971937
19	0.000803717	0.972397	0.000808058	0.972354
20	0.000792796	0.972789	0.000797343	0.972716
21	0.00078351	0.973125	0.000788308	0.973022
22	0.0007749	0.973415	0.000779074	0.973333
23	0.000767252	0.973641	0.00077044	0.973623
24	0.000759767	0.97393	0.000763601	0.973859
25	0.000752737	0.974115	0.000755594	0.974128
26	0.000746111	0.97436	0.000749205	0.974347
27	0.000739612	0.974617	0.000742359	0.97458
28	0.000733559	0.974826	0.000735896	0.974802
29	0.000727699	0.97499	0.000729379	0.975021
30	0.00072177	0.975244	0.000723447	0.975225
31	0.000716109	0.975398	0.000717997	0.975412
32	0.000710178	0.975589	0.000712206	0.975612
33	0.000705041	0.975798	0.000706948	0.975792
34	0.000700018	0.975963	0.000703738	0.975905
35	0.000695044	0.976161	0.000696577	0.976147
36	0.000689291	0.976353	0.000690901	0.976346
37	0.000683759	0.976537	0.000684886	0.976546
38	0.000678718	0.976707	0.000680174	0.976711
39	0.000673441	0.97688	0.000674882	0.976892
40	0.000668454	0.977065	0.000669648	0.977071
41	0.000663439	0.977231	0.000664657	0.977243
42	0.00065848	0.977416	0.000659991	0.977403
43	0.000653859	0.977556	0.000654649	0.977585
44	0.00064903	0.977742	0.000649876	0.977749
45	0.000644343	0.977887	0.000645453	0.977906
46	0.000639484	0.978055	0.00064031	0.97808
47	0.000634791	0.978202	0.000635932	0.978229
48	0.000630444	0.978369	0.000631469	0.978387
49	0.000625441	0.978567	0.000626636	0.97855
50	0.000621189	0.97868	0.000622561	0.97869
51	0.000616459	0.978877	0.000617685	0.978858
52	0.000611893	0.978999	0.00061318	0.979015
53	0.000607543	0.97919	0.000607668	0.9792
54	0.000602795	0.97935	0.00060425	0.979321
55	0.000598543	0.97946	0.000598956	0.9795
56	0.000594298	0.979612	0.000594516	0.979654
57	0.000589466	0.979791	0.0005905	0.979796
58	0.000585058	0.979959	0.000586191	0.97994
59	0.000581157	0.980086	0.00058157	0.9801
60	0.000577088	0.980236	0.000578337	0.980216
61	0.000572651	0.980389	0.000573131	0.980388
62	0.00056908	0.980487	0.000570213	0.980495
63	0.000564617	0.980651	0.000564872	0.98067
64	0.000560449	0.980779	0.000561367	0.980793
65	0.000556649	0.980885	0.000558213	0.980909
66	0.000552755	0.981035	0.000553501	0.981065
67	0.000549333	0.981186	0.000549845	0.981186
68	0.000545455	0.981291	0.000545441	0.98134
69	0.000541015	0.981475	0.000542431	0.981449
70	0.000537575	0.981583	0.000538822	0.981574
71	0.000533906	0.981694	0.000534853	0.981707
72	0.000530188	0.98182	0.000531153	0.981832
73	0.000526963	0.981941	0.000528959	0.981916
74	0.000523277	0.982109	0.000524697	0.982056
75	0.000520395	0.982193	0.000521581	0.982168
76	0.000517138	0.982266	0.000519336	0.982242
77	0.000516306	0.982312	0.000515365	0.982376
78	0.000512032	0.982431	0.000513524	0.982435
79	0.000508157	0.982578	0.000508621	0.982612
80	0.000504452	0.982718	0.000505925	0.9827
81	0.000501211	0.98282	0.000503089	0.982803
82	0.000497533	0.982921	0.000498252	0.982962
83	0.000494617	0.98304	0.000497009	0.983016
84	0.00049204	0.983123	0.000493111	0.983146
85	0.000488454	0.983343	0.000491619	0.983193
86	0.00048614	0.983328	0.000487878	0.983327
87	0.000483023	0.983455	0.000485814	0.983401
88	0.000480044	0.983551	0.000481206	0.983551
89	0.000477834	0.983632	0.00047981	0.983604
90	0.000475295	0.983745	0.000479336	0.983618
91	0.000473061	0.983789	0.000475155	0.983766
92	0.000471412	0.983897	0.000472338	0.983859
93	0.000468133	0.983954	0.000468599	0.983982
94	0.000465344	0.98405	0.000467984	0.984002
95	0.00046287	0.984164	0.000463475	0.984163
96	0.000459651	0.984235	0.00046098	0.984247
97	0.00045747	0.984303	0.000458699	0.984326
98	0.00045515	0.984365	0.000458446	0.984342
99	0.000452868	0.984502	0.00045443	0.984471
100	0.000451064	0.984531	0.000453623	0.984501

[truncated: 1 more sheets: ANN_UB_iML1515]
