# Supplementary material for: A neural-mechanistic hybrid approach improving the predictive power of genome-scale metabolic models
Source: Nat Commun. 2023 Aug 3;14:4669. doi: 10.1038/s41467-023-40380-0 (PMC10400647; doi:10.1038/s41467-023-40380-0)
Supplement: Supplementary file 4 — Source data [file 41467_2023_40380_MOESM4_ESM.zip › Data_Fig3.xlsx]

## Sheet: Fig3
GR_AVG	Wt1	Wt2	Wt3	Wt_avr	Wt_std	LP1	LP2	LP3	LP_avr	LP_std	QP1	QP2	QP3	QP_avr	QP_std
0.169588	0.195991	0.190838	0.178992	0.188607	0.00871609	0.211645	0.189617	0.196727	0.19933	0.0112423	0.183375	0.207809	0.205885	0.199023	0.0135855		Wt
0.134014	0.15785	0.136646	0.179909	0.158135	0.0216329	0.144818	0.147539	0.135086	0.142481	0.00654688	0.114369	0.143419	0.157789	0.138526	0.0221197
0.18857	0.231823	0.167473	0.21495	0.204749	0.0333658	0.19167	0.17216	0.162763	0.175531	0.0147452	0.192055	0.15341	0.163828	0.169765	0.0199947		Regression Statistics
0.198977	0.148392	0.0836036	0.1333	0.121765	0.0338996	0.131341	0.15813	0.147103	0.145525	0.0134637	0.140208	0.142193	0.147435	0.143279	0.00373386		Multiple R	0.880403
0.0719878	0.0877892	0.0623221	0.0904573	0.0801895	0.0155311	0.123765	0.117953	0.115773	0.119164	0.00413173	0.105302	0.114551	0.0981604	0.106004	0.00821809		R Square	0.775109
0.0924183	0.114707	0.055737	0.0986445	0.0896962	0.0304864	0.0816452	0.0673137	0.0671966	0.0720519	0.00830832	0.0601243	0.0733958	0.0736013	0.0690405	0.00772232		Adjusted R Square	0.773027
0.0881278	0.116489	0.0653732	0.0739967	0.0852864	0.0273643	0.0768334	0.0505669	0.0687341	0.0653781	0.013451	0.0933831	0.0424254	0.0729982	0.0696022	0.025648		Standard Error	0.0353216
0.0899828	0.192415	0.150036	0.18595	0.176134	0.0228313	0.157069	0.125503	0.13265	0.138407	0.016552	0.153158	0.150047	0.154644	0.152616	0.00234587		Observations	110
0.198853	0.197589	0.208261	0.202838	0.202896	0.00533591	0.160153	0.166345	0.182035	0.169511	0.0112796	0.148947	0.147882	0.171171	0.156	0.0131492
0.105388	0.171323	0.142585	0.157597	0.157168	0.0143737	0.168775	0.180127	0.148552	0.165818	0.0159939	0.115226	0.163194	0.160363	0.146261	0.0269146
0.268063	0.233143	0.226388	0.223366	0.227632	0.00500559	0.251797	0.24108	0.253955	0.248944	0.00689543	0.257022	0.234269	0.260621	0.250638	0.0142896		QP
0.157565	0.17343	0.090126	0.164125	0.14256	0.0456472	0.149337	0.158875	0.168358	0.158857	0.00951068	0.150651	0.166271	0.140418	0.152447	0.0130201
0.120922	0.132321	0.187952	0.109471	0.143248	0.0403654	0.16198	0.188184	0.161076	0.170413	0.0153966	0.134614	0.175751	0.167795	0.159387	0.0218194		Regression Statistics
0.272873	0.274589	0.204519	0.265824	0.24831	0.0381771	0.282153	0.252704	0.253702	0.262853	0.016722	0.259103	0.252021	0.236044	0.249056	0.0118116		Multiple R	0.940814
0.294497	0.310788	0.239126	0.272762	0.274225	0.0358531	0.272936	0.258791	0.261768	0.264499	0.0074574	0.26087	0.253031	0.256909	0.256936	0.00391967		R Square	0.88513
0.238557	0.155579	0.188065	0.177505	0.173716	0.0165709	0.254364	0.228734	0.247668	0.243589	0.0132932	0.262798	0.238665	0.248378	0.249947	0.0121425		Adjusted R Square	0.884067
0.253055	0.194385	0.194584	0.204978	0.197982	0.0060593	0.194553	0.188855	0.189633	0.191013	0.00308971	0.156875	0.210086	0.21512	0.194027	0.0322732		Standard Error	0.0252439
0.260576	0.315888	0.254092	0.294485	0.288155	0.0313807	0.307811	0.327851	0.304	0.313221	0.012813	0.317563	0.325085	0.335044	0.325897	0.00876849		Observations	110
0.281626	0.284858	0.247297	0.234043	0.255399	0.0263582	0.261204	0.2502	0.247531	0.252979	0.00724758	0.26351	0.23969	0.242014	0.248405	0.0131331
0.135055	0.128768	0.176019	0.119845	0.141544	0.0301876	0.161577	0.181582	0.17332	0.17216	0.0100529	0.171272	0.150592	0.171764	0.164543	0.0120845
0.144891	0.178721	0.117445	0.133017	0.143061	0.031849	0.13959	0.120737	0.140643	0.133657	0.0112011	0.134538	0.159223	0.129154	0.140972	0.0160338		LP
0.240853	0.283428	0.227223	0.245645	0.252099	0.0286529	0.27357	0.279846	0.26816	0.273858	0.00584851	0.272271	0.259054	0.258857	0.263394	0.00768857
0.243727	0.273003	0.220491	0.229441	0.240978	0.0280925	0.277317	0.267597	0.26339	0.269434	0.00714331	0.271859	0.285913	0.252207	0.269993	0.0169299		Regression Statistics
0.10593	0.0735091	0.0208193	0.0577036	0.0506773	0.0270385	0.102644	0.0730168	0.0921118	0.0892574	0.0150182	0.103039	0.100076	0.0644221	0.0891791	0.0214912		Multiple R	0.943427
0.108237	0.0922931	0.147371	0.130695	0.123453	0.0282442	0.137514	0.15343	0.126136	0.139026	0.0137096	0.142754	0.180434	0.137796	0.153661	0.0233177		R Square	0.890054
0.245113	0.314111	0.280896	0.29508	0.296695	0.0166665	0.317868	0.269832	0.296057	0.294585	0.0240518	0.304284	0.287978	0.257445	0.283236	0.0237768		Adjusted R Square	0.889036
0.309901	0.250914	0.280627	0.29817	0.27657	0.0238875	0.280529	0.326378	0.291806	0.299571	0.0238906	0.303759	0.309707	0.290047	0.301171	0.0100822		Standard Error	0.024697
0.19995	0.248574	0.257413	0.246862	0.25095	0.0056628	0.269499	0.266089	0.240514	0.258701	0.0158423	0.254417	0.275967	0.278677	0.269687	0.0132936		Observations	110
0.207729	0.213912	0.1707	0.18118	0.188597	0.0225407	0.188938	0.190852	0.184253	0.188014	0.00339512	0.193316	0.172402	0.189327	0.185015	0.0111034
0.383663	0.359452	0.319608	0.336823	0.338628	0.0199835	0.369714	0.320937	0.312109	0.334253	0.0310254	0.36013	0.355015	0.330343	0.348496	0.0159278
0.224679	0.243004	0.200818	0.181697	0.208506	0.031368	0.223549	0.232616	0.239849	0.232005	0.0081672	0.224872	0.227072	0.225092	0.225678	0.001212
0.351974	0.304541	0.301251	0.295789	0.300527	0.00442088	0.374019	0.334345	0.387532	0.365299	0.0276449	0.336562	0.356405	0.345305	0.34609	0.0099446
0.225549	0.200654	0.201878	0.197745	0.200092	0.00212272	0.196585	0.208443	0.20557	0.203533	0.0061858	0.203295	0.195601	0.206244	0.201713	0.00549494
0.133984	0.190683	0.188236	0.209387	0.196102	0.0115703	0.171062	0.169424	0.192566	0.177684	0.0129143	0.15177	0.174254	0.184153	0.170059	0.0165945
0.239696	0.261553	0.247827	0.276901	0.262093	0.0145445	0.232617	0.231043	0.227504	0.230388	0.00261851	0.227718	0.215495	0.203368	0.215527	0.0121753
0.365383	0.372633	0.354892	0.369657	0.365727	0.00950097	0.354543	0.354203	0.430785	0.379844	0.0441168	0.353866	0.347512	0.449503	0.383627	0.0571386
0.186276	0.226784	0.19534	0.237813	0.219979	0.0220388	0.192786	0.196099	0.224445	0.204443	0.017401	0.188497	0.182896	0.239823	0.203738	0.0313751
0.161186	0.229314	0.195191	0.23151	0.218672	0.0203645	0.238261	0.236402	0.255923	0.243529	0.0107743	0.217725	0.269618	0.259753	0.249032	0.0275577
0.344171	0.322425	0.307203	0.317744	0.315791	0.00779678	0.323686	0.29043	0.286681	0.300265	0.0203691	0.307119	0.308694	0.307026	0.307613	0.000936947
0.296364	0.353614	0.29539	0.33944	0.329481	0.0303628	0.332945	0.302261	0.309364	0.314857	0.0160627	0.332439	0.320808	0.305329	0.319525	0.0136007
0.413457	0.347233	0.302768	0.329138	0.32638	0.0223602	0.366374	0.362927	0.373648	0.36765	0.00547313	0.393406	0.392197	0.345882	0.377162	0.0270957
0.256083	0.260516	0.28381	0.313135	0.28582	0.0263668	0.265897	0.28353	0.303201	0.284209	0.0186614	0.275441	0.293446	0.301782	0.290223	0.0134631
0.394897	0.404635	0.364207	0.402134	0.390325	0.0226536	0.41157	0.374247	0.421659	0.402492	0.024976	0.435251	0.427769	0.373348	0.412123	0.0337878
0.420538	0.291979	0.300388	0.313774	0.302047	0.010992	0.330145	0.317088	0.330494	0.325909	0.00764108	0.337414	0.300969	0.322761	0.320381	0.0183383
0.304988	0.302325	0.27367	0.289615	0.288537	0.0143579	0.295768	0.301753	0.329522	0.309014	0.0180103	0.275137	0.301361	0.334906	0.303801	0.029959
0.231505	0.151461	0.20337	0.175045	0.176625	0.0259907	0.187342	0.193966	0.184758	0.188689	0.00474909	0.208118	0.207348	0.183876	0.19978	0.0137791
0.270816	0.242727	0.247365	0.249791	0.246627	0.00358901	0.215472	0.262924	0.288143	0.255513	0.0368981	0.240973	0.271321	0.277011	0.263102	0.0193739
0.335099	0.323436	0.257402	0.286913	0.28925	0.0330789	0.267002	0.292702	0.271728	0.277144	0.0136794	0.250262	0.268874	0.294199	0.271112	0.0220536
0.27849	0.237318	0.201555	0.230742	0.223205	0.0190354	0.220832	0.214099	0.228497	0.221142	0.00720406	0.227874	0.196134	0.225209	0.216406	0.0176061
0.0765294	0.158399	0.103962	0.108796	0.123719	0.0301309	0.140998	0.0827053	0.151035	0.124913	0.0368956	0.144108	0.105528	0.142973	0.13087	0.0219541
0.0703664	0.132338	0.110989	0.0834114	0.108913	0.0245293	0.101454	0.110936	0.11263	0.10834	0.00602294	0.107558	0.127979	0.112357	0.115965	0.0106779
0.209536	0.152573	0.18314	0.23181	0.189174	0.0399618	0.230296	0.249442	0.22543	0.235056	0.012694	0.230225	0.256424	0.233581	0.240077	0.0142562
0.113544	0.121112	0.177608	0.172072	0.156931	0.0311432	0.138178	0.156975	0.12685	0.140668	0.0152163	0.147828	0.164	0.153413	0.15508	0.00821394
0.219319	0.292082	0.235944	0.25434	0.260788	0.0286194	0.272149	0.293073	0.282212	0.282478	0.0104646	0.288046	0.271636	0.305492	0.288391	0.016931
0.331565	0.251926	0.281333	0.258401	0.263887	0.015452	0.31967	0.308106	0.289345	0.305707	0.0153044	0.287191	0.299619	0.316011	0.30094	0.0144555
0.136775	0.136442	0.189845	0.155017	0.160435	0.0271104	0.13247	0.119862	0.130084	0.127472	0.00669728	0.113871	0.101226	0.146197	0.120431	0.0231919
0.136225	0.155177	0.09318	0.118623	0.122327	0.0311642	0.142276	0.146218	0.148396	0.14563	0.00310202	0.137247	0.139934	0.155086	0.144089	0.00961826
0.107383	0.169848	0.0989406	0.169574	0.146121	0.0408595	0.128574	0.132489	0.130881	0.130648	0.00196803	0.136327	0.13123	0.13248	0.133346	0.00265634
0.227682	0.220271	0.188043	0.202438	0.203584	0.0161446	0.218866	0.211773	0.22446	0.218366	0.00635805	0.215656	0.227871	0.245165	0.229564	0.0148272
0.202067	0.148533	0.19773	0.18513	0.177131	0.0255551	0.158757	0.165583	0.183565	0.169302	0.0128153	0.166119	0.170155	0.171227	0.169167	0.00269347
0.227545	0.264214	0.21578	0.252316	0.244103	0.0252396	0.225558	0.230264	0.244226	0.23335	0.00970906	0.229483	0.227817	0.234704	0.230668	0.00359314
0.213108	0.241737	0.150087	0.196575	0.196133	0.0458269	0.222847	0.217592	0.2334	0.224613	0.00805078	0.226737	0.230583	0.221795	0.226371	0.00440547
0.262443	0.178456	0.171745	0.194209	0.18147	0.0115312	0.174999	0.176026	0.13797	0.162998	0.0216811	0.171034	0.159634	0.169385	0.166684	0.0061613
0.186209	0.206698	0.141146	0.200672	0.182839	0.0362322	0.190474	0.177294	0.170667	0.179478	0.0100827	0.18555	0.185694	0.185414	0.185553	0.000139915
0.168769	0.236648	0.217737	0.223202	0.225862	0.00973201	0.193743	0.187628	0.200552	0.193974	0.00646484	0.18634	0.17972	0.18358	0.183213	0.0033256
0.362094	0.317076	0.263984	0.323103	0.301388	0.0325324	0.311389	0.336007	0.331514	0.326304	0.0131101	0.325457	0.32151	0.301491	0.316153	0.01285
0.254917	0.258648	0.269863	0.282186	0.270232	0.0117733	0.246744	0.248666	0.269471	0.25496	0.0126029	0.248234	0.237747	0.251672	0.245884	0.00725391
0.24292	0.234833	0.225431	0.269049	0.243104	0.0229553	0.204668	0.241504	0.239598	0.22859	0.0207387	0.226122	0.246966	0.247664	0.240251	0.0122409
0.193611	0.255522	0.206562	0.237657	0.233247	0.0247766	0.222901	0.20769	0.220413	0.217002	0.00815954	0.213529	0.22086	0.208911	0.214434	0.00602588
0.336104	0.277388	0.264225	0.303147	0.281587	0.0197974	0.301611	0.299624	0.27913	0.293455	0.0124458	0.309998	0.335515	0.285534	0.310349	0.0249919
0.368835	0.328947	0.296071	0.302535	0.309184	0.0174177	0.352047	0.352104	0.36216	0.355437	0.00582278	0.368484	0.372393	0.36774	0.369539	0.00249913
0.176528	0.132116	0.0559648	0.0926397	0.0935736	0.0380843	0.160734	0.121095	0.137339	0.139722	0.019927	0.153334	0.151204	0.168672	0.157737	0.00952999
0.158459	0.137597	0.121918	0.139252	0.132923	0.00956577	0.141166	0.0900526	0.0933752	0.108198	0.0285997	0.109179	0.13001	0.11909	0.119427	0.0104196
0.153838	0.167616	0.118005	0.0993191	0.128313	0.035296	0.175351	0.163982	0.161245	0.16686	0.0074803	0.162516	0.173843	0.17093	0.169096	0.00588174
0.188703	0.240357	0.250557	0.230344	0.240419	0.0101064	0.212395	0.247562	0.221405	0.227121	0.0182667	0.217223	0.227108	0.22277	0.222367	0.00495467
0.165469	0.250123	0.211101	0.215606	0.22561	0.021348	0.200396	0.219766	0.20443	0.208197	0.0102197	0.196881	0.203805	0.216905	0.205864	0.0101695
0.170605	0.290149	0.250804	0.256902	0.265952	0.021176	0.237578	0.199847	0.262309	0.233245	0.0314556	0.248009	0.239411	0.298062	0.261827	0.0316733
0.215476	0.197153	0.164981	0.203369	0.188501	0.0206051	0.232769	0.231812	0.230958	0.231846	0.000906086	0.228589	0.217274	0.233837	0.226567	0.00846464
0.154912	0.150314	0.110303	0.088789	0.116468	0.0312223	0.133154	0.100642	0.105633	0.113143	0.0175086	0.12006	0.103618	0.125143	0.116274	0.011251
0.30222	0.231669	0.264477	0.263461	0.253202	0.0186554	0.254899	0.271856	0.262627	0.263128	0.00848969	0.243711	0.254635	0.250148	0.249498	0.00549115
0.270567	0.32267	0.295603	0.333289	0.317187	0.0194319	0.301945	0.295581	0.328482	0.308669	0.0174511	0.276752	0.311433	0.306441	0.298209	0.0187488
0.240512	0.283593	0.248991	0.275759	0.269448	0.0181436	0.226839	0.196075	0.219122	0.214012	0.0160059	0.220466	0.22512	0.232531	0.226039	0.00608469
0.336185	0.331745	0.299235	0.317334	0.316105	0.0162898	0.29043	0.280853	0.292691	0.287992	0.00628456	0.322257	0.291924	0.344127	0.319436	0.0262158
0.302655	0.338551	0.290084	0.315985	0.314873	0.0242526	0.357286	0.33468	0.341653	0.34454	0.0115761	0.347161	0.331846	0.331292	0.336767	0.00900619
0.192364	0.221454	0.170469	0.200404	0.197442	0.0256214	0.209369	0.216493	0.20475	0.210204	0.00591567	0.230611	0.213578	0.224704	0.222964	0.00864882
0.16739	0.159758	0.134547	0.143127	0.145811	0.0128182	0.22153	0.224004	0.258639	0.234724	0.0207476	0.222895	0.208944	0.251412	0.22775	0.021646
0.325535	0.325909	0.332326	0.324724	0.327653	0.00409006	0.360317	0.347238	0.38818	0.365245	0.020911	0.348234	0.334823	0.384969	0.356009	0.0259616
0.251884	0.242479	0.25789	0.245162	0.24851	0.0082327	0.246087	0.243029	0.229481	0.239532	0.00883796	0.219442	0.24203	0.240968	0.234147	0.0127457
0.335469	0.393859	0.387908	0.395854	0.392541	0.00413395	0.346937	0.400634	0.433601	0.393724	0.0437431	0.373181	0.373122	0.416807	0.387703	0.0252043
0.291909	0.300915	0.277159	0.254981	0.277685	0.0229719	0.334369	0.341257	0.344719	0.340115	0.00526848	0.339207	0.365618	0.338357	0.347727	0.0154998
0.304847	0.348392	0.276841	0.30187	0.309034	0.0363099	0.295081	0.327444	0.340174	0.3209	0.023248	0.319758	0.347106	0.346827	0.337897	0.0157094
0.237017	0.236219	0.192484	0.189456	0.206053	0.0261681	0.224801	0.222873	0.209011	0.218895	0.0086138	0.194737	0.233047	0.211567	0.213117	0.0192022
0.297719	0.231285	0.224558	0.294606	0.25015	0.0386466	0.240288	0.250551	0.257539	0.24946	0.00867679	0.282696	0.244649	0.261919	0.263088	0.0190501
0.246086	0.247298	0.230678	0.206773	0.22825	0.0203717	0.195608	0.187846	0.205805	0.19642	0.00900688	0.206528	0.196811	0.19683	0.200056	0.00560493
0.230977	0.294119	0.240406	0.273494	0.26934	0.0270966	0.264282	0.270983	0.26967	0.268312	0.00355091	0.24887	0.250439	0.271529	0.256946	0.0126537
0.203747	0.222159	0.183013	0.202395	0.202522	0.0195733	0.191275	0.19252	0.19539	0.193062	0.00211025	0.194785	0.222905	0.210546	0.209412	0.0140947
0.340187	0.31594	0.229885	0.282963	0.276263	0.0434171	0.278739	0.290518	0.302313	0.290523	0.0117871	0.294581	0.299596	0.308461	0.300879	0.00702851
0.204087	0.235615	0.155816	0.229964	0.207132	0.0445306	0.218827	0.225632	0.2056	0.216686	0.0101862	0.205087	0.233088	0.234012	0.224062	0.0164395
0.166474	0.173045	0.176968	0.173948	0.174654	0.00205425	0.157337	0.137498	0.183821	0.159552	0.023241	0.160579	0.138637	0.173146	0.157454	0.0174655
0.131987	0.174097	0.156948	0.15525	0.162098	0.0104255	0.150688	0.179693	0.149742	0.160041	0.0170258	0.170304	0.182445	0.18044	0.17773	0.00650898
0.273118	0.227083	0.284119	0.27846	0.26322	0.0314238	0.229147	0.2529	0.248571	0.243539	0.0126509	0.261902	0.247978	0.252793	0.254224	0.00707163
0.378455	0.39469	0.298049	0.439931	0.377557	0.072476	0.384642	0.426357	0.465262	0.42542	0.0403181	0.377216	0.395002	0.469628	0.413948	0.0490329
0.232106	0.262472	0.248805	0.242889	0.251389	0.0100437	0.223613	0.230652	0.224084	0.226116	0.00393491	0.218003	0.216037	0.237873	0.223971	0.0120796
0.367485	0.362965	0.298417	0.333783	0.331722	0.0323233	0.333291	0.36954	0.383336	0.362056	0.0258485	0.375302	0.406284	0.390572	0.390719	0.0154913
0.27124	0.268183	0.173587	0.203641	0.215137	0.0483344	0.275682	0.275674	0.235077	0.262144	0.0234408	0.263994	0.260515	0.246863	0.257124	0.0090551
0.260965	0.244826	0.220928	0.199775	0.221843	0.0225396	0.192633	0.196819	0.204351	0.197935	0.00593818	0.209457	0.193249	0.197569	0.200092	0.00839338
0.246907	0.22434	0.179546	0.223894	0.20926	0.0257337	0.215503	0.216244	0.213892	0.215213	0.00120252	0.209909	0.226945	0.218729	0.218528	0.00851973
0.392929	0.378073	0.401697	0.356306	0.378692	0.0227019	0.376863	0.357307	0.356795	0.363655	0.0114416	0.350827	0.361691	0.38336	0.365292	0.016563
0.363026	0.315098	0.373775	0.384469	0.35778	0.0373489	0.33556	0.359759	0.361416	0.352245	0.0144731	0.393657	0.356086	0.348565	0.366102	0.0241572
0.194883	0.175814	0.192734	0.146163	0.17157	0.0235738	0.192186	0.184595	0.178299	0.185026	0.00695336	0.190996	0.198422	0.194872	0.194763	0.0037142
