# Supplementary material for: A neural-mechanistic hybrid approach improving the predictive power of genome-scale metabolic models
Source: Nat Commun. 2023 Aug 3;14:4669. doi: 10.1038/s41467-023-40380-0 (PMC10400647; doi:10.1038/s41467-023-40380-0)
Supplement: Supplementary file 4 — Source data [file 41467_2023_40380_MOESM4_ESM.zip › Data_Fig4.xlsx]

## Sheet: Training set
EX_nh4_e_i	EX_pi_e_i	EX_co2_e_i	EX_fe3_e_i	EX_h_e_i	EX_mn2_e_i	EX_fe2_e_i	EX_zn2_e_i	EX_mg2_e_i	EX_ca2_e_i	EX_ni2_e_i	EX_cu2_e_i	EX_sel_e_i	EX_cobalt2_e_i	EX_h2o_e_i	EX_mobd_e_i	EX_so4_e_i	EX_k_e_i	EX_na1_e_i	EX_cl_e_i	EX_o2_e_i	EX_tungs_e_i	EX_slnt_e_i	EX_12ppd__R_e_i	EX_12ppd__S_e_i	EX_ac_e_i	EX_acac_e_i	EX_acgal_e_i	EX_acgam_e_i	EX_acmana_e_i	EX_acnam_e_i	EX_ade_e_i	EX_adn_e_i	EX_agm_e_i	EX_ala__D_e_i	EX_ala__L_e_i	EX_all__D_e_i	EX_alltn_e_i	EX_arab__L_e_i	EX_arbt_e_i	EX_arg__L_e_i	EX_asn__L_e_i	EX_asp__L_e_i	EX_btn_e_i	EX_but_e_i	EX_butso3_e_i	EX_cellb_e_i	EX_chol_e_i	EX_cit_e_i	EX_crn__D_e_i
10	10	50	10	50	10	10	10	10	10	10	10	10	10	50	10	10	10	10	10	10	10	10	0	0	0	0	0	0	0	0	0	0	0	0	0	0	0	0	0	0	0	0	0	0	0	0	0	0	0
10	10	50	10	50	10	10	10	10	10	10	10	10	10	50	10	10	10	10	10	10	10	10	0	0	0	0	0	0	0	0	0	0	0	0	0	0	0	0	0	0	0	0	0	0	0	0	0	0	0
10	10	50	10	50	10	10	10	10	10	10	10	10	10	50	10	10	10	10	10	10	10	10	0	0	0	0	0	0	0	0	0	0	0	0	0	0	0	0	0	0	0	0	0	0	0	0	0	0	0
10	10	50	10	50	10	10	10	10	10	10	10	10	10	50	10	10	10	10	10	10	10	10	0	0	0	0	0	0	0	0	0	0	0	0	0	0	0	0	0	0	0	0	0	0	0	0	0	0	0
10	10	50	10	50	10	10	10	10	10	10	10	10	10	50	10	10	10	10	10	10	10	10	0	0	0	0	0	0	0	0	0	0	0	0	0	0	0	0	0	0	0	0	0	0	0	0	0	0	0
10	10	50	10	50	10	10	10	10	10	10	10	10	10	50	10	10	10	10	10	10	10	10	0	0	0	0	0	0	0	0	0	0	0	0	0	0	0	0	0	0	0	0	0	0	0	0	0	0	0
10	10	50	10	50	10	10	10	10	10	10	10	10	10	50	10	10	10	10	10	10	10	10	0	0	0	0	0	0	0	0	0	0	0	0	0	0	0	0	0	0	0	0	0	0	0	0	0	0	0
10	10	50	10	50	10	10	10	10	10	10	10	10	10	50	10	10	10	10	10	10	10	10	0	0	0	0	0	0	0	0	0	0	0	0	0	0	0	0	0	0	0	0	0	0	0	0	0	0	0
10	10	50	10	50	10	10	10	10	10	10	10	10	10	50	10	10	10	10	10	10	10	10	0	0	0	0	0	0	0	0	0	0	0	0	0	0	0	0	0	0	0	0	0	0	0	0	0	0	0
10	10	50	10	50	10	10	10	10	10	10	10	10	10	50	10	10	10	10	10	10	10	10	0	0	0	0	0	0	0	0	0	0	0	0	0	0	0	0	0	0	0	0	0	0	0	0	0	0	0
10	10	50	10	50	10	10	10	10	10	10	10	10	10	50	10	10	10	10	10	10	10	10	0	0	0	0	0	0	0	0	0	0	0	0	0	0	0	0	0	0	0	0	0	0	0	0	0	0	0
10	10	50	10	50	10	10	10	10	10	10	10	10	10	50	10	10	10	10	10	10	10	10	0	0	0	0	0	0	0	0	0	0	0	0	0	0	0	0	0	0	0	0	0	0	0	0	0	0	0
10	10	50	10	50	10	10	10	10	10	10	10	10	10	50	10	10	10	10	10	10	10	10	0	0	0	0	0	0	0	0	0	0	0	0	0	0	0	0	0	0	0	0	0	0	0	0	0	0	0
10	10	50	10	50	10	10	10	10	10	10	10	10	10	50	10	10	10	10	10	10	10	10	0	0	0	0	0	0	0	0	0	0	0	0	0	0	0	0	0	0	0	0	0	0	0	0	0	0	0
10	10	50	10	50	10	10	10	10	10	10	10	10	10	50	10	10	10	10	10	10	10	10	0	0	0	0	0	0	0	0	0	0	0	0	0	0	0	0	0	0	0	0	0	0	0	0	0	0	0
10	10	50	10	50	10	10	10	10	10	10	10	10	10	50	10	10	10	10	10	10	10	10	0	0	0	0	0	0	0	0	0	0	0	0	0	0	0	0	0	0	0	0	0	0	0	0	0	0	0
10	10	50	10	50	10	10	10	10	10	10	10	10	10	50	10	10	10	10	10	10	10	10	0	0	0	0	0	0	0	0	0	0	0	0	0	0	0	0	0	0	0	0	0	0	0	0	0	0	0
10	10	50	10	50	10	10	10	10	10	10	10	10	10	50	10	10	10	10	10	10	10	10	0	0	0	0	0	0	0	0	0	0	0	0	0	0	0	0	0	0	0	0	0	0	0	0	0	0	0
10	10	50	10	50	10	10	10	10	10	10	10	10	10	50	10	10	10	10	10	10	10	10	0	0	0	0	0	0	0	0	0	0	0	0	0	0	0	0	0	0	0	0	0	0	0	0	0	0	0
10	10	50	10	50	10	10	10	10	10	10	10	10	10	50	10	10	10	10	10	10	10	10	0	0	0	0	0	0	0	0	0	0	0	0	0	0	0	0	0	0	0	0	0	0	0	0	0	0	0
10	10	50	10	50	10	10	10	10	10	10	10	10	10	50	10	10	10	10	10	10	10	10	0	0	0	0	0	0	0	0	0	0	0	0	0	0	0	0	0	0	0	0	0	0	0	0	0	0	0
10	10	50	10	50	10	10	10	10	10	10	10	10	10	50	10	10	10	10	10	10	10	10	0	0	0	0	0	0	0	0	0	0	0	0	0	0	0	0	0	0	0	0	0	0	0	0	0	0	0
10	10	50	10	50	10	10	10	10	10	10	10	10	10	50	10	10	10	10	10	10	10	10	0	0	0	0	0	0	0	0	0	0	0	0	0	0	0	0	0	0	0	0	0	0	0	0	0	0	0
10	10	50	10	50	10	10	10	10	10	10	10	10	10	50	10	10	10	10	10	10	10	10	0	0	0	0	0	0	0	0	0	0	0	0	0	0	0	0	0	0	0	0	0	0	0	0	0	0	0
10	10	50	10	50	10	10	10	10	10	10	10	10	10	50	10	10	10	10	10	10	10	10	0	0	0	0	0	0	0	0	0	0	0	0	0	0	0	0	0	0	0	0	0	0	0	0	0	0	0
10	10	50	10	50	10	10	10	10	10	10	10	10	10	50	10	10	10	10	10	10	10	10	0	0	0	0	0	0	0	0	0	0	0	0	0	0	0	0	0	0	0	0	0	0	0	0	0	0	0
10	10	50	10	50	10	10	10	10	10	10	10	10	10	50	10	10	10	10	10	10	10	10	0	0	0	0	0	0	0	0	0	0	0	0	0	0	0	0	0	0	0	0	0	0	0	0	0	0	0
10	10	50	10	50	10	10	10	10	10	10	10	10	10	50	10	10	10	10	10	10	10	10	0	0	0	0	0	0	0	0	0	0	0	0	0	0	0	0	0	0	0	0	0	0	0	0	0	0	0
10	10	50	10	50	10	10	10	10	10	10	10	10	10	50	10	10	10	10	10	10	10	10	0	0	0	0	0	0	0	0	0	0	0	0	0	0	0	0	0	0	0	0	0	0	0	0	0	0	0
10	10	50	10	50	10	10	10	10	10	10	10	10	10	50	10	10	10	10	10	10	10	10	0	0	0	0	0	0	0	0	0	0	0	0	0	0	0	0	0	0	0	0	0	0	0	0	0	0	0
10	10	50	10	50	10	10	10	10	10	10	10	10	10	50	10	10	10	10	10	10	10	10	0	0	0	0	0	0	0	0	0	0	0	0	0	0	0	0	0	0	0	0	0	0	0	0	0	0	0
10	10	50	10	50	10	10	10	10	10	10	10	10	10	50	10	10	10	10	10	10	10	10	0	0	0	0	0	0	0	0	0	0	0	0	0	0	0	0	0	0	0	0	0	0	0	0	0	0	0
10	10	50	10	50	10	10	10	10	10	10	10	10	10	50	10	10	10	10	10	10	10	10	0	0	0	0	0	0	0	0	0	0	0	0	0	0	0	0	0	0	0	0	0	0	0	0	0	0	0
10	10	50	10	50	10	10	10	10	10	10	10	10	10	50	10	10	10	10	10	10	10	10	0	0	0	0	0	0	0	0	0	0	0	0	0	0	0	0	0	0	0	0	0	0	0	0	0	0	0
10	10	50	10	50	10	10	10	10	10	10	10	10	10	50	10	10	10	10	10	10	10	10	0	0	0	0	0	0	0	0	0	0	0	0	0	0	0	0	0	0	0	0	0	0	0	0	0	0	0
10	10	50	10	50	10	10	10	10	10	10	10	10	10	50	10	10	10	10	10	10	10	10	0	0	0	0	0	0	0	0	0	0	0	0	0	0	0	0	0	0	0	0	0	0	0	0	0	0	0
10	10	50	10	50	10	10	10	10	10	10	10	10	10	50	10	10	10	10	10	10	10	10	0	0	0	0	0	0	0	0	0	0	0	0	0	0	0	0	0	0	0	0	0	0	0	0	0	0	0
10	10	50	10	50	10	10	10	10	10	10	10	10	10	50	10	10	10	10	10	10	10	10	0	0	0	0	0	0	0	0	0	0	0	0	0	0	0	0	0	0	0	0	0	0	0	0	0	0	0
10	10	50	10	50	10	10	10	10	10	10	10	10	10	50	10	10	10	10	10	10	10	10	0	0	0	0	0	0	0	0	0	0	0	0	0	0	0	0	0	0	0	0	0	0	0	0	0	0	0
10	10	50	10	50	10	10	10	10	10	10	10	10	10	50	10	10	10	10	10	10	10	10	0	0	0	0	0	0	0	0	0	0	0	0	0	0	0	0	0	0	0	0	0	0	0	0	0	0	0
10	10	50	10	50	10	10	10	10	10	10	10	10	10	50	10	10	10	10	10	10	10	10	0	0	0	0	0	0	0	0	0	0	0	0	0	0	0	0	0	0	0	0	0	0	0	0	0	0	0
10	10	50	10	50	10	10	10	10	10	10	10	10	10	50	10	10	10	10	10	10	10	10	0	0	0	0	0	0	0	0	0	0	0	0	0	0	0	0	0	0	0	0	0	0	0	0	0	0	0
10	10	50	10	50	10	10	10	10	10	10	10	10	10	50	10	10	10	10	10	10	10	10	0	0	0	0	0	0	0	0	0	0	0	0	0	0	0	0	0	0	0	0	0	0	0	0	0	0	0
10	10	50	10	50	10	10	10	10	10	10	10	10	10	50	10	10	10	10	10	10	10	10	0	0	0	0	0	0	0	0	0	0	0	0	0	0	0	0	0	0	0	0	0	0	0	0	0	0	0
10	10	50	10	50	10	10	10	10	10	10	10	10	10	50	10	10	10	10	10	10	10	10	0	0	0	0	0	0	0	0	0	0	0	0	0	0	0	0	0	0	0	0	0	0	0	0	0	0	0
10	10	50	10	50	10	10	10	10	10	10	10	10	10	50	10	10	10	10	10	10	10	10	0	0	0	0	0	0	0	0	0	0	0	0	0	0	0	0	0	0	0	0	0	0	0	0	0	0	0
10	10	50	10	50	10	10	10	10	10	10	10	10	10	50	10	10	10	10	10	10	10	10	0	0	0	0	0	0	0	0	0	0	0	0	0	0	0	0	0	0	0	0	0	0	0	0	0	0	0
10	10	50	10	50	10	10	10	10	10	10	10	10	10	50	10	10	10	10	10	10	10	10	0	0	0	0	0	0	0	0	0	0	0	0	0	0	0	0	0	0	0	0	0	0	0	0	0	0	0
10	10	50	10	50	10	10	10	10	10	10	10	10	10	50	10	10	10	10	10	10	10	10	0	0	0	0	0	0	0	0	0	0	0	0	0	0	0	0	0	0	0	0	0	0	0	0	0	0	0
10	10	50	10	50	10	10	10	10	10	10	10	10	10	50	10	10	10	10	10	10	10	10	0	0	0	0	0	0	0	0	0	0	0	0	0	0	0	0	0	0	0	0	0	0	0	0	0	0	0
10	10	50	10	50	10	10	10	10	10	10	10	10	10	50	10	10	10	10	10	10	10	10	0	0	0	0	0	0	0	0	0	0	0	0	0	0	0	0	0	0	0	0	0	0	0	0	0	0	0
10	10	50	10	50	10	10	10	10	10	10	10	10	10	50	10	10	10	10	10	10	10	10	0	0	0	0	0	0	0	0	0	0	0	0	0	0	0	0	0	0	0	0	0	0	0	0	0	0	0
10	10	50	10	50	10	10	10	10	10	10	10	10	10	50	10	10	10	10	10	10	10	10	0	0	0	0	0	0	0	0	0	0	0	0	0	0	0	0	0	0	0	0	0	0	0	0	0	0	0
10	10	50	10	50	10	10	10	10	10	10	10	10	10	50	10	10	10	10	10	10	10	10	0	0	0	0	0	0	0	0	0	0	0	0	0	0	0	0	0	0	0	0	0	0	0	0	0	0	0
10	10	50	10	50	10	10	10	10	10	10	10	10	10	50	10	10	10	10	10	10	10	10	0	0	0	0	0	0	0	0	0	0	0	0	0	0	0	0	0	0	0	0	0	0	0	0	0	0	0
10	10	50	10	50	10	10	10	10	10	10	10	10	10	50	10	10	10	10	10	10	10	10	0	0	0	0	0	0	0	0	0	0	0	0	0	0	0	0	0	0	0	0	0	0	0	0	0	0	0
10	10	50	10	50	10	10	10	10	10	10	10	10	10	50	10	10	10	10	10	10	10	10	0	0	0	0	0	0	0	0	0	0	0	0	0	0	0	0	0	0	0	0	0	0	0	0	0	0	0
10	10	50	10	50	10	10	10	10	10	10	10	10	10	50	10	10	10	10	10	10	10	10	0	0	0	0	0	0	0	0	0	0	0	0	0	0	0	0	0	0	0	0	0	0	0	0	0	0	0
10	10	50	10	50	10	10	10	10	10	10	10	10	10	50	10	10	10	10	10	10	10	10	0	0	0	0	0	0	0	0	0	0	0	0	0	0	0	0	0	0	0	0	0	0	0	0	0	0	0
10	10	50	10	50	10	10	10	10	10	10	10	10	10	50	10	10	10	10	10	10	10	10	0	0	0	0	0	0	0	0	0	0	0	0	0	0	0	0	0	0	0	0	0	0	0	0	0	0	0
10	10	50	10	50	10	10	10	10	10	10	10	10	10	50	10	10	10	10	10	10	10	10	0	0	0	0	0	0	0	0	0	0	0	0	0	0	0	0	0	0	0	0	0	0	0	0	0	0	0
10	10	50	10	50	10	10	10	10	10	10	10	10	10	50	10	10	10	10	10	10	10	10	0	0	0	0	0	0	0	0	0	0	0	0	0	0	0	0	0	0	0	0	0	0	0	0	0	0	0
10	10	50	10	50	10	10	10	10	10	10	10	10	10	50	10	10	10	10	10	10	10	10	0	0	0	0	0	0	0	0	0	0	0	0	0	0	0	0	0	0	0	0	0	0	0	0	0	0	0
10	10	50	10	50	10	10	10	10	10	10	10	10	10	50	10	10	10	10	10	10	10	10	0	0	0	0	0	0	0	0	0	0	0	0	0	0	0	0	0	0	0	0	0	0	0	0	0	0	0
10	10	50	10	50	10	10	10	10	10	10	10	10	10	50	10	10	10	10	10	10	10	10	0	0	0	0	0	0	0	0	0	0	0	0	0	0	0	0	0	0	0	0	0	0	0	0	0	0	0
10	10	50	10	50	10	10	10	10	10	10	10	10	10	50	10	10	10	10	10	10	10	10	0	0	0	0	0	0	0	0	0	0	0	0	0	0	0	0	0	0	0	0	0	0	0	0	0	0	0
10	10	50	10	50	10	10	10	10	10	10	10	10	10	50	10	10	10	10	10	10	10	10	0	0	0	0	0	0	0	0	0	0	0	0	0	0	0	0	0	0	0	0	0	0	0	0	0	0	0
10	10	50	10	50	10	10	10	10	10	10	10	10	10	50	10	10	10	10	10	10	10	10	0	0	0	0	0	0	0	0	0	0	0	0	0	0	0	0	0	0	0	0	0	0	0	0	0	0	0
10	10	50	10	50	10	10	10	10	10	10	10	10	10	50	10	10	10	10	10	10	10	10	0	0	0	0	0	0	0	0	0	0	0	0	0	0	0	0	0	0	0	0	0	0	0	0	0	0	0
10	10	50	10	50	10	10	10	10	10	10	10	10	10	50	10	10	10	10	10	10	10	10	0	0	0	0	0	0	0	0	0	0	0	0	0	0	0	0	0	0	0	0	0	0	0	0	0	0	0
10	10	50	10	50	10	10	10	10	10	10	10	10	10	50	10	10	10	10	10	10	10	10	0	0	0	0	0	0	0	0	0	0	0	0	0	0	0	0	0	0	0	0	0	0	0	0	0	0	0
10	10	50	10	50	10	10	10	10	10	10	10	10	10	50	10	10	10	10	10	10	10	10	0	0	0	0	0	0	0	0	0	0	0	0	0	0	0	0	0	0	0	0	0	0	0	0	0	0	0
10	10	50	10	50	10	10	10	10	10	10	10	10	10	50	10	10	10	10	10	10	10	10	0	0	0	0	0	0	0	0	0	0	0	0	0	0	0	0	0	0	0	0	0	0	0	0	0	0	0
10	10	50	10	50	10	10	10	10	10	10	10	10	10	50	10	10	10	10	10	10	10	10	0	0	0	0	0	0	0	0	0	0	0	0	0	0	0	0	0	0	0	0	0	0	0	0	0	0	0
10	10	50	10	50	10	10	10	10	10	10	10	10	10	50	10	10	10	10	10	10	10	10	0	0	0	0	0	0	0	0	0	0	0	0	0	0	0	0	0	0	0	0	0	0	0	0	0	0	0
10	10	50	10	50	10	10	10	10	10	10	10	10	10	50	10	10	10	10	10	10	10	10	0	0	0	0	0	0	0	0	0	0	0	0	0	0	0	0	0	0	0	0	0	0	0	0	0	0	0
10	10	50	10	50	10	10	10	10	10	10	10	10	10	50	10	10	10	10	10	10	10	10	0	0	0	0	0	0	0	0	0	0	0	0	0	0	0	0	0	0	0	0	0	0	0	0	0	0	0
10	10	50	10	50	10	10	10	10	10	10	10	10	10	50	10	10	10	10	10	10	10	10	0	0	0	0	0	0	0	0	0	0	0	0	0	0	0	0	0	0	0	0	0	0	0	0	0	0	0
10	10	50	10	50	10	10	10	10	10	10	10	10	10	50	10	10	10	10	10	10	10	10	0	0	0	0	0	0	0	0	0	0	0	0	0	0	0	0	0	0	0	0	0	0	0	0	0	0	0
10	10	50	10	50	10	10	10	10	10	10	10	10	10	50	10	10	10	10	10	10	10	10	0	0	0	0	0	0	0	0	0	0	0	0	0	0	0	0	0	0	0	0	0	0	0	0	0	0	0
10	10	50	10	50	10	10	10	10	10	10	10	10	10	50	10	10	10	10	10	10	10	10	0	0	0	0	0	0	0	0	0	0	0	0	0	0	0	0	0	0	0	0	0	0	0	0	0	0	0
10	10	50	10	50	10	10	10	10	10	10	10	10	10	50	10	10	10	10	10	10	10	10	0	0	0	0	0	0	0	0	0	0	0	0	0	0	0	0	0	0	0	0	0	0	0	0	0	0	0
10	10	50	10	50	10	10	10	10	10	10	10	10	10	50	10	10	10	10	10	10	10	10	0	0	0	0	0	0	0	0	0	0	0	0	0	0	0	0	0	0	0	0	0	0	0	0	0	0	0
10	10	50	10	50	10	10	10	10	10	10	10	10	10	50	10	10	10	10	10	10	10	10	0	0	0	0	0	0	0	0	0	0	0	0	0	0	0	0	0	0	0	0	0	0	0	0	0	0	0
10	10	50	10	50	10	10	10	10	10	10	10	10	10	50	10	10	10	10	10	10	10	10	0	0	0	0	0	0	0	0	0	0	0	0	0	0	0	0	0	0	0	0	0	0	0	0	0	0	0
10	10	50	10	50	10	10	10	10	10	10	10	10	10	50	10	10	10	10	10	10	10	10	0	0	0	0	0	0	0	0	0	0	0	0	0	0	0	0	0	0	0	0	0	0	0	0	0	0	0
10	10	50	10	50	10	10	10	10	10	10	10	10	10	50	10	10	10	10	10	10	10	10	0	0	0	0	0	0	0	0	0	0	0	0	0	0	0	0	0	0	0	0	0	0	0	0	0	0	0
10	10	50	10	50	10	10	10	10	10	10	10	10	10	50	10	10	10	10	10	10	10	10	0	0	0	0	0	0	0	0	0	0	0	0	0	0	0	0	0	0	0	0	0	0	0	0	0	0	0
10	10	50	10	50	10	10	10	10	10	10	10	10	10	50	10	10	10	10	10	10	10	10	0	0	0	0	0	0	0	0	0	0	0	0	0	0	0	0	0	0	0	0	0	0	0	0	0	0	0
10	10	50	10	50	10	10	10	10	10	10	10	10	10	50	10	10	10	10	10	10	10	10	0	0	0	0	0	0	0	0	0	0	0	0	0	0	0	0	0	0	0	0	0	0	0	0	0	0	0
10	10	50	10	50	10	10	10	10	10	10	10	10	10	50	10	10	10	10	10	10	10	10	0	0	0	0	0	0	0	0	0	0	0	0	0	0	0	0	0	0	0	0	0	0	0	0	0	0	0
10	10	50	10	50	10	10	10	10	10	10	10	10	10	50	10	10	10	10	10	10	10	10	0	0	0	0	0	0	0	0	0	0	0	0	0	0	0	0	0	0	0	0	0	0	0	0	0	0	0
10	10	50	10	50	10	10	10	10	10	10	10	10	10	50	10	10	10	10	10	10	10	10	0	0	0	0	0	0	0	0	0	0	0	0	0	0	0	0	0	0	0	0	0	0	0	0	0	0	0
10	10	50	10	50	10	10	10	10	10	10	10	10	10	50	10	10	10	10	10	10	10	10	0	0	0	0	0	0	0	0	0	0	0	0	0	0	0	0	0	0	0	0	0	0	0	0	0	0	0
10	10	50	10	50	10	10	10	10	10	10	10	10	10	50	10	10	10	10	10	10	10	10	0	0	0	0	0	0	0	0	0	0	0	0	0	0	0	0	0	0	0	0	0	0	0	0	0	0	0
10	10	50	10	50	10	10	10	10	10	10	10	10	10	50	10	10	10	10	10	10	10	10	0	0	0	0	0	0	0	0	0	0	0	0	0	0	0	0	0	0	0	0	0	0	0	0	0	0	0
10	10	50	10	50	10	10	10	10	10	10	10	10	10	50	10	10	10	10	10	10	10	10	0	0	0	0	0	0	0	0	0	0	0	0	0	0	0	0	0	0	0	0	0	0	0	0	0	0	0
10	10	50	10	50	10	10	10	10	10	10	10	10	10	50	10	10	10	10	10	10	10	10	0	0	0	0	0	0	0	0	0	0	0	0	0	0	0	0	0	0	0	0	0	0	0	0	0	0	0
10	10	50	10	50	10	10	10	10	10	10	10	10	10	50	10	10	10	10	10	10	10	10	0	0	0	0	0	0	0	0	0	0	0	0	0	0	0	0	0	0	0	0	0	0	0	0	0	0	0
10	10	50	10	50	10	10	10	10	10	10	10	10	10	50	10	10	10	10	10	10	10	10	0	0	0	0	0	0	0	0	0	0	0	0	0	0	0	0	0	0	0	0	0	0	0	0	0	0	0
10	10	50	10	50	10	10	10	10	10	10	10	10	10	50	10	10	10	10	10	10	10	10	0	0	0	0	0	0	0	0	0	0	0	0	0	0	0	0	0	0	0	0	0	0	0	0	0	0	0
10	10	50	10	50	10	10	10	10	10	10	10	10	10	50	10	10	10	10	10	10	10	10	0	0	0	0	0	0	0	0	0	0	0	0	0	0	0	0	0	0	0	0	0	0	0	0	0	0	0
10	10	50	10	50	10	10	10	10	10	10	10	10	10	50	10	10	10	10	10	10	10	10	0	0	0	0	0	0	0	0	0	0	0	0	0	0	0	0	0	0	0	0	0	0	0	0	0	0	0
10	10	50	10	50	10	10	10	10	10	10	10	10	10	50	10	10	10	10	10	10	10	10	0	0	0	0	0	0	0	0	0	0	0	0	0	0	0	0	0	0	0	0	0	0	0	0	0	0	0
10	10	50	10	50	10	10	10	10	10	10	10	10	10	50	10	10	10	10	10	10	10	10	0	0	0	0	0	0	0	0	0	0	0	0	0	0	0	0	0	0	0	0	0	0	0	0	0	0	0
10	10	50	10	50	10	10	10	10	10	10	10	10	10	50	10	10	10	10	10	10	10	10	0	0	0	0	0	0	0	0	0	0	0	0	0	0	0	0	0	0	0	0	0	0	0	0	0	0	0
10	10	50	10	50	10	10	10	10	10	10	10	10	10	50	10	10	10	10	10	10	10	10	0	0	0	0	0	0	0	0	0	0	0	0	0	0	0	0	0	0	0	0	0	0	0	0	0	0	0
10	10	50	10	50	10	10	10	10	10	10	10	10	10	50	10	10	10	10	10	10	10	10	0	0	0	0	0	0	0	0	0	0	0	0	0	0	0	0	0	0	0	0	0	0	0	0	0	0	0
10	10	50	10	50	10	10	10	10	10	10	10	10	10	50	10	10	10	10	10	10	10	10	0	0	0	0	0	0	0	0	0	0	0	0	0	0	0	0	0	0	0	0	0	0	0	0	0	0	0
10	10	50	10	50	10	10	10	10	10	10	10	10	10	50	10	10	10	10	10	10	10	10	0	0	0	0	0	0	0	0	0	0	0	0	0	0	0	0	0	0	0	0	0	0	0	0	0	0	0
10	10	50	10	50	10	10	10	10	10	10	10	10	10	50	10	10	10	10	10	10	10	10	0	0	0	0	0	0	0	0	0	0	0	0	0	0	0	0	0	0	0	0	0	0	0	0	0	0	0
10	10	50	10	50	10	10	10	10	10	10	10	10	10	50	10	10	10	10	10	10	10	10	0	0	0	0	0	0	0	0	0	0	0	0	0	0	0	0	0	0	0	0	0	0	0	0	0	0	0
10	10	50	10	50	10	10	10	10	10	10	10	10	10	50	10	10	10	10	10	10	10	10	0	0	0	0	0	0	0	0	0	0	0	0	0	0	0	0	0	0	0	0	0	0	0	0	0	0	0
10	10	50	10	50	10	10	10	10	10	10	10	10	10	50	10	10	10	10	10	10	10	10	0	0	0	0	0	0	0	0	0	0	0	0	0	0	0	0	0	0	0	0	0	0	0	0	0	0	0
10	10	50	10	50	10	10	10	10	10	10	10	10	10	50	10	10	10	10	10	10	10	10	0	0	0	0	0	0	0	0	0	0	0	0	0	0	0	0	0	0	0	0	0	0	0	0	0	0	0
10	10	50	10	50	10	10	10	10	10	10	10	10	10	50	10	10	10	10	10	10	10	10	0	0	0	0	0	0	0	0	0	0	0	0	0	0	0	0	0	0	0	0	0	0	0	0	0	0	0
10	10	50	10	50	10	10	10	10	10	10	10	10	10	50	10	10	10	10	10	10	10	10	0	0	0	0	0	0	0	0	0	0	0	0	0	0	0	0	0	0	0	0	0	0	0	0	0	0	0
10	10	50	10	50	10	10	10	10	10	10	10	10	10	50	10	10	10	10	10	10	10	10	0	0	0	0	0	0	0	0	0	0	0	0	0	0	0	0	0	0	0	0	0	0	0	0	0	0	0
10	10	50	10	50	10	10	10	10	10	10	10	10	10	50	10	10	10	10	10	10	10	10	0	0	0	0	0	0	0	0	0	0	0	0	0	0	0	0	0	0	0	0	0	0	0	0	0	0	0
10	10	50	10	50	10	10	10	10	10	10	10	10	10	50	10	10	10	10	10	10	10	10	1	1	0	0	0	0	0	0	0	0	0	0	0	0	0	0	0	0	0	0	0	0	0	0	0	0	0
10	10	50	10	50	10	10	10	10	10	10	10	10	10	50	10	10	10	10	10	10	10	10	1	1	0	0	0	0	0	0	0	0	0	0	0	0	0	0	0	0	0	0	0	0	0	0	0	0	0
10	10	50	10	50	10	10	10	10	10	10	10	10	10	50	10	10	10	10	10	10	10	10	1	1	0	0	0	0	0	0	0	0	0	0	0	0	0	0	0	0	0	0	0	0	0	0	0	0	0
10	10	50	10	50	10	10	10	10	10	10	10	10	10	50	10	10	10	10	10	10	10	10	1	1	0	0	0	0	0	0	0	0	0	0	0	0	0	0	0	0	0	0	0	0	0	0	0	0	0
10	10	50	10	50	10	10	10	10	10	10	10	10	10	50	10	10	10	10	10	10	10	10	1	1	0	0	0	0	0	0	0	0	0	0	0	0	0	0	0	0	0	0	0	0	0	0	0	0	0
10	10	50	10	50	10	10	10	10	10	10	10	10	10	50	10	10	10	10	10	10	10	10	1	1	0	0	0	0	0	0	0	0	0	0	0	0	0	0	0	0	0	0	0	0	0	0	0	0	0
10	10	50	10	50	10	10	10	10	10	10	10	10	10	50	10	10	10	10	10	10	10	10	1	1	0	0	0	0	0	0	0	0	0	0	0	0	0	0	0	0	0	0	0	0	0	0	0	0	0
10	10	50	10	50	10	10	10	10	10	10	10	10	10	50	10	10	10	10	10	10	10	10	1	1	0	0	0	0	0	0	0	0	0	0	0	0	0	0	0	0	0	0	0	0	0	0	0	0	0
10	10	50	10	50	10	10	10	10	10	10	10	10	10	50	10	10	10	10	10	10	10	10	1	1	0	0	0	0	0	0	0	0	0	0	0	0	0	0	0	0	0	0	0	0	0	0	0	0	0
10	10	50	10	50	10	10	10	10	10	10	10	10	10	50	10	10	10	10	10	10	10	10	1	1	0	0	0	0	0	0	0	0	0	0	0	0	0	0	0	0	0	0	0	0	0	0	0	0	0
10	10	50	10	50	10	10	10	10	10	10	10	10	10	50	10	10	10	10	10	10	10	10	1	1	0	0	0	0	0	0	0	0	0	0	0	0	0	0	0	0	0	0	0	0	0	0	0	0	0
10	10	50	10	50	10	10	10	10	10	10	10	10	10	50	10	10	10	10	10	10	10	10	1	1	0	0	0	0	0	0	0	0	0	0	0	0	0	0	0	0	0	0	0	0	0	0	0	0	0
10	10	50	10	50	10	10	10	10	10	10	10	10	10	50	10	10	10	10	10	10	10	10	1	1	0	0	0	0	0	0	0	0	0	0	0	0	0	0	0	0	0	0	0	0	0	0	0	0	0
10	10	50	10	50	10	10	10	10	10	10	10	10	10	50	10	10	10	10	10	10	10	10	1	1	0	0	0	0	0	0	0	0	0	0	0	0	0	0	0	0	0	0	0	0	0	0	0	0	0
10	10	50	10	50	10	10	10	10	10	10	10	10	10	50	10	10	10	10	10	10	10	10	1	1	0	0	0	0	0	0	0	0	0	0	0	0	0	0	0	0	0	0	0	0	0	0	0	0	0
10	10	50	10	50	10	10	10	10	10	10	10	10	10	50	10	10	10	10	10	10	10	10	1	1	0	0	0	0	0	0	0	0	0	0	0	0	0	0	0	0	0	0	0	0	0	0	0	0	0
10	10	50	10	50	10	10	10	10	10	10	10	10	10	50	10	10	10	10	10	10	10	10	1	1	0	0	0	0	0	0	0	0	0	0	0	0	0	0	0	0	0	0	0	0	0	0	0	0	0
10	10	50	10	50	10	10	10	10	10	10	10	10	10	50	10	10	10	10	10	10	10	10	1	1	0	0	0	0	0	0	0	0	0	0	0	0	0	0	0	0	0	0	0	0	0	0	0	0	0
10	10	50	10	50	10	10	10	10	10	10	10	10	10	50	10	10	10	10	10	10	10	10	1	1	0	0	0	0	0	0	0	0	0	0	0	0	0	0	0	0	0	0	0	0	0	0	0	0	0
10	10	50	10	50	10	10	10	10	10	10	10	10	10	50	10	10	10	10	10	10	10	10	1	1	0	0	0	0	0	0	0	0	0	0	0	0	0	0	0	0	0	0	0	0	0	0	0	0	0
10	10	50	10	50	10	10	10	10	10	10	10	10	10	50	10	10	10	10	10	10	10	10	1	1	0	0	0	0	0	0	0	0	0	0	0	0	0	0	0	0	0	0	0	0	0	0	0	0	0
10	10	50	10	50	10	10	10	10	10	10	10	10	10	50	10	10	10	10	10	10	10	10	1	1	0	0	0	0	0	0	0	0	0	0	0	0	0	0	0	0	0	0	0	0	0	0	0	0	0
10	10	50	10	50	10	10	10	10	10	10	10	10	10	50	10	10	10	10	10	10	10	10	1	1	0	0	0	0	0	0	0	0	0	0	0	0	0	0	0	0	0	0	0	0	0	0	0	0	0
10	10	50	10	50	10	10	10	10	10	10	10	10	10	50	10	10	10	10	10	10	10	10	1	1	0	0	0	0	0	0	0	0	0	0	0	0	0	0	0	0	0	0	0	0	0	0	0	0	0
10	10	50	10	50	10	10	10	10	10	10	10	10	10	50	10	10	10	10	10	10	10	10	1	1	0	0	0	0	0	0	0	0	0	0	0	0	0	0	0	0	0	0	0	0	0	0	0	0	0
10	10	50	10	50	10	10	10	10	10	10	10	10	10	50	10	10	10	10	10	10	10	10	1	1	0	0	0	0	0	0	0	0	0	0	0	0	0	0	0	0	0	0	0	0	0	0	0	0	0
10	10	50	10	50	10	10	10	10	10	10	10	10	10	50	10	10	10	10	10	10	10	10	1	1	0	0	0	0	0	0	0	0	0	0	0	0	0	0	0	0	0	0	0	0	0	0	0	0	0
10	10	50	10	50	10	10	10	10	10	10	10	10	10	50	10	10	10	10	10	10	10	10	1	1	0	0	0	0	0	0	0	0	0	0	0	0	0	0	0	0	0	0	0	0	0	0	0	0	0
10	10	50	10	50	10	10	10	10	10	10	10	10	10	50	10	10	10	10	10	10	10	10	1	1	0	0	0	0	0	0	0	0	0	0	0	0	0	0	0	0	0	0	0	0	0	0	0	0	0
10	10	50	10	50	10	10	10	10	10	10	10	10	10	50	10	10	10	10	10	10	10	10	1	1	0	0	0	0	0	0	0	0	0	0	0	0	0	0	0	0	0	0	0	0	0	0	0	0	0
10	10	50	10	50	10	10	10	10	10	10	10	10	10	50	10	10	10	10	10	10	10	10	1	1	0	0	0	0	0	0	0	0	0	0	0	0	0	0	0	0	0	0	0	0	0	0	0	0	0
10	10	50	10	50	10	10	10	10	10	10	10	10	10	50	10	10	10	10	10	10	10	10	1	1	0	0	0	0	0	0	0	0	0	0	0	0	0	0	0	0	0	0	0	0	0	0	0	0	0
10	10	50	10	50	10	10	10	10	10	10	10	10	10	50	10	10	10	10	10	10	10	10	1	1	0	0	0	0	0	0	0	0	0	0	0	0	0	0	0	0	0	0	0	0	0	0	0	0	0
10	10	50	10	50	10	10	10	10	10	10	10	10	10	50	10	10	10	10	10	10	10	10	1	1	0	0	0	0	0	0	0	0	0	0	0	0	0	0	0	0	0	0	0	0	0	0	0	0	0
10	10	50	10	50	10	10	10	10	10	10	10	10	10	50	10	10	10	10	10	10	10	10	1	1	0	0	0	0	0	0	0	0	0	0	0	0	0	0	0	0	0	0	0	0	0	0	0	0	0
10	10	50	10	50	10	10	10	10	10	10	10	10	10	50	10	10	10	10	10	10	10	10	1	1	0	0	0	0	0	0	0	0	0	0	0	0	0	0	0	0	0	0	0	0	0	0	0	0	0
10	10	50	10	50	10	10	10	10	10	10	10	10	10	50	10	10	10	10	10	10	10	10	1	1	0	0	0	0	0	0	0	0	0	0	0	0	0	0	0	0	0	0	0	0	0	0	0	0	0
10	10	50	10	50	10	10	10	10	10	10	10	10	10	50	10	10	10	10	10	10	10	10	1	1	0	0	0	0	0	0	0	0	0	0	0	0	0	0	0	0	0	0	0	0	0	0	0	0	0
10	10	50	10	50	10	10	10	10	10	10	10	10	10	50	10	10	10	10	10	10	10	10	1	1	0	0	0	0	0	0	0	0	0	0	0	0	0	0	0	0	0	0	0	0	0	0	0	0	0
10	10	50	10	50	10	10	10	10	10	10	10	10	10	50	10	10	10	10	10	10	10	10	1	1	0	0	0	0	0	0	0	0	0	0	0	0	0	0	0	0	0	0	0	0	0	0	0	0	0
10	10	50	10	50	10	10	10	10	10	10	10	10	10	50	10	10	10	10	10	10	10	10	1	1	0	0	0	0	0	0	0	0	0	0	0	0	0	0	0	0	0	0	0	0	0	0	0	0	0
10	10	50	10	50	10	10	10	10	10	10	10	10	10	50	10	10	10	10	10	10	10	10	1	1	0	0	0	0	0	0	0	0	0	0	0	0	0	0	0	0	0	0	0	0	0	0	0	0	0
10	10	50	10	50	10	10	10	10	10	10	10	10	10	50	10	10	10	10	10	10	10	10	1	1	0	0	0	0	0	0	0	0	0	0	0	0	0	0	0	0	0	0	0	0	0	0	0	0	0
10	10	50	10	50	10	10	10	10	10	10	10	10	10	50	10	10	10	10	10	10	10	10	1	1	0	0	0	0	0	0	0	0	0	0	0	0	0	0	0	0	0	0	0	0	0	0	0	0	0
10	10	50	10	50	10	10	10	10	10	10	10	10	10	50	10	10	10	10	10	10	10	10	1	1	0	0	0	0	0	0	0	0	0	0	0	0	0	0	0	0	0	0	0	0	0	0	0	0	0
10	10	50	10	50	10	10	10	10	10	10	10	10	10	50	10	10	10	10	10	10	10	10	1	1	0	0	0	0	0	0	0	0	0	0	0	0	0	0	0	0	0	0	0	0	0	0	0	0	0
10	10	50	10	50	10	10	10	10	10	10	10	10	10	50	10	10	10	10	10	10	10	10	1	1	0	0	0	0	0	0	0	0	0	0	0	0	0	0	0	0	0	0	0	0	0	0	0	0	0
10	10	50	10	50	10	10	10	10	10	10	10	10	10	50	10	10	10	10	10	10	10	10	1	1	0	0	0	0	0	0	0	0	0	0	0	0	0	0	0	0	0	0	0	0	0	0	0	0	0
10	10	50	10	50	10	10	10	10	10	10	10	10	10	50	10	10	10	10	10	10	10	10	1	1	0	0	0	0	0	0	0	0	0	0	0	0	0	0	0	0	0	0	0	0	0	0	0	0	0
10	10	50	10	50	10	10	10	10	10	10	10	10	10	50	10	10	10	10	10	10	10	10	1	1	0	0	0	0	0	0	0	0	0	0	0	0	0	0	0	0	0	0	0	0	0	0	0	0	0
10	10	50	10	50	10	10	10	10	10	10	10	10	10	50	10	10	10	10	10	10	10	10	1	1	0	0	0	0	0	0	0	0	0	0	0	0	0	0	0	0	0	0	0	0	0	0	0	0	0
10	10	50	10	50	10	10	10	10	10	10	10	10	10	50	10	10	10	10	10	10	10	10	1	1	0	0	0	0	0	0	0	0	0	0	0	0	0	0	0	0	0	0	0	0	0	0	0	0	0
10	10	50	10	50	10	10	10	10	10	10	10	10	10	50	10	10	10	10	10	10	10	10	1	1	0	0	0	0	0	0	0	0	0	0	0	0	0	0	0	0	0	0	0	0	0	0	0	0	0
10	10	50	10	50	10	10	10	10	10	10	10	10	10	50	10	10	10	10	10	10	10	10	1	1	0	0	0	0	0	0	0	0	0	0	0	0	0	0	0	0	0	0	0	0	0	0	0	0	0
10	10	50	10	50	10	10	10	10	10	10	10	10	10	50	10	10	10	10	10	10	10	10	1	1	0	0	0	0	0	0	0	0	0	0	0	0	0	0	0	0	0	0	0	0	0	0	0	0	0
10	10	50	10	50	10	10	10	10	10	10	10	10	10	50	10	10	10	10	10	10	10	10	1	1	0	0	0	0	0	0	0	0	0	0	0	0	0	0	0	0	0	0	0	0	0	0	0	0	0
10	10	50	10	50	10	10	10	10	10	10	10	10	10	50	10	10	10	10	10	10	10	10	1	1	0	0	0	0	0	0	0	0	0	0	0	0	0	0	0	0	0	0	0	0	0	0	0	0	0
10	10	50	10	50	10	10	10	10	10	10	10	10	10	50	10	10	10	10	10	10	10	10	1	1	0	0	0	0	0	0	0	0	0	0	0	0	0	0	0	0	0	0	0	0	0	0	0	0	0
10	10	50	10	50	10	10	10	10	10	10	10	10	10	50	10	10	10	10	10	10	10	10	1	1	0	0	0	0	0	0	0	0	0	0	0	0	0	0	0	0	0	0	0	0	0	0	0	0	0
10	10	50	10	50	10	10	10	10	10	10	10	10	10	50	10	10	10	10	10	10	10	10	1	1	0	0	0	0	0	0	0	0	0	0	0	0	0	0	0	0	0	0	0	0	0	0	0	0	0
10	10	50	10	50	10	10	10	10	10	10	10	10	10	50	10	10	10	10	10	10	10	10	1	1	0	0	0	0	0	0	0	0	0	0	0	0	0	0	0	0	0	0	0	0	0	0	0	0	0
10	10	50	10	50	10	10	10	10	10	10	10	10	10	50	10	10	10	10	10	10	10	10	1	1	0	0	0	0	0	0	0	0	0	0	0	0	0	0	0	0	0	0	0	0	0	0	0	0	0
10	10	50	10	50	10	10	10	10	10	10	10	10	10	50	10	10	10	10	10	10	10	10	1	1	0	0	0	0	0	0	0	0	0	0	0	0	0	0	0	0	0	0	0	0	0	0	0	0	0
10	10	50	10	50	10	10	10	10	10	10	10	10	10	50	10	10	10	10	10	10	10	10	1	1	0	0	0	0	0	0	0	0	0	0	0	0	0	0	0	0	0	0	0	0	0	0	0	0	0
10	10	50	10	50	10	10	10	10	10	10	10	10	10	50	10	10	10	10	10	10	10	10	1	1	0	0	0	0	0	0	0	0	0	0	0	0	0	0	0	0	0	0	0	0	0	0	0	0	0
10	10	50	10	50	10	10	10	10	10	10	10	10	10	50	10	10	10	10	10	10	10	10	1	1	0	0	0	0	0	0	0	0	0	0	0	0	0	0	0	0	0	0	0	0	0	0	0	0	0
10	10	50	10	50	10	10	10	10	10	10	10	10	10	50	10	10	10	10	10	10	10	10	1	1	0	0	0	0	0	0	0	0	0	0	0	0	0	0	0	0	0	0	0	0	0	0	0	0	0
10	10	50	10	50	10	10	10	10	10	10	10	10	10	50	10	10	10	10	10	10	10	10	1	1	0	0	0	0	0	0	0	0	0	0	0	0	0	0	0	0	0	0	0	0	0	0	0	0	0
10	10	50	10	50	10	10	10	10	10	10	10	10	10	50	10	10	10	10	10	10	10	10	1	1	0	0	0	0	0	0	0	0	0	0	0	0	0	0	0	0	0	0	0	0	0	0	0	0	0
10	10	50	10	50	10	10	10	10	10	10	10	10	10	50	10	10	10	10	10	10	10	10	1	1	0	0	0	0	0	0	0	0	0	0	0	0	0	0	0	0	0	0	0	0	0	0	0	0	0
10	10	50	10	50	10	10	10	10	10	10	10	10	10	50	10	10	10	10	10	10	10	10	1	1	0	0	0	0	0	0	0	0	0	0	0	0	0	0	0	0	0	0	0	0	0	0	0	0	0
10	10	50	10	50	10	10	10	10	10	10	10	10	10	50	10	10	10	10	10	10	10	10	1	1	0	0	0	0	0	0	0	0	0	0	0	0	0	0	0	0	0	0	0	0	0	0	0	0	0
10	10	50	10	50	10	10	10	10	10	10	10	10	10	50	10	10	10	10	10	10	10	10	1	1	0	0	0	0	0	0	0	0	0	0	0	0	0	0	0	0	0	0	0	0	0	0	0	0	0
10	10	50	10	50	10	10	10	10	10	10	10	10	10	50	10	10	10	10	10	10	10	10	1	1	0	0	0	0	0	0	0	0	0	0	0	0	0	0	0	0	0	0	0	0	0	0	0	0	0
10	10	50	10	50	10	10	10	10	10	10	10	10	10	50	10	10	10	10	10	10	10	10	1	1	0	0	0	0	0	0	0	0	0	0	0	0	0	0	0	0	0	0	0	0	0	0	0	0	0
10	10	50	10	50	10	10	10	10	10	10	10	10	10	50	10	10	10	10	10	10	10	10	1	1	0	0	0	0	0	0	0	0	0	0	0	0	0	0	0	0	0	0	0	0	0	0	0	0	0
10	10	50	10	50	10	10	10	10	10	10	10	10	10	50	10	10	10	10	10	10	10	10	1	1	0	0	0	0	0	0	0	0	0	0	0	0	0	0	0	0	0	0	0	0	0	0	0	0	0
10	10	50	10	50	10	10	10	10	10	10	10	10	10	50	10	10	10	10	10	10	10	10	1	1	0	0	0	0	0	0	0	0	0	0	0	0	0	0	0	0	0	0	0	0	0	0	0	0	0
10	10	50	10	50	10	10	10	10	10	10	10	10	10	50	10	10	10	10	10	10	10	10	1	1	0	0	0	0	0	0	0	0	0	0	0	0	0	0	0	0	0	0	0	0	0	0	0	0	0
10	10	50	10	50	10	10	10	10	10	10	10	10	10	50	10	10	10	10	10	10	10	10	1	1	0	0	0	0	0	0	0	0	0	0	0	0	0	0	0	0	0	0	0	0	0	0	0	0	0
10	10	50	10	50	10	10	10	10	10	10	10	10	10	50	10	10	10	10	10	10	10	10	1	1	0	0	0	0	0	0	0	0	0	0	0	0	0	0	0	0	0	0	0	0	0	0	0	0	0
10	10	50	10	50	10	10	10	10	10	10	10	10	10	50	10	10	10	10	10	10	10	10	1	1	0	0	0	0	0	0	0	0	0	0	0	0	0	0	0	0	0	0	0	0	0	0	0	0	0
10	10	50	10	50	10	10	10	10	10	10	10	10	10	50	10	10	10	10	10	10	10	10	1	1	0	0	0	0	0	0	0	0	0	0	0	0	0	0	0	0	0	0	0	0	0	0	0	0	0
10	10	50	10	50	10	10	10	10	10	10	10	10	10	50	10	10	10	10	10	10	10	10	1	1	0	0	0	0	0	0	0	0	0	0	0	0	0	0	0	0	0	0	0	0	0	0	0	0	0
10	10	50	10	50	10	10	10	10	10	10	10	10	10	50	10	10	10	10	10	10	10	10	1	1	0	0	0	0	0	0	0	0	0	0	0	0	0	0	0	0	0	0	0	0	0	0	0	0	0
10	10	50	10	50	10	10	10	10	10	10	10	10	10	50	10	10	10	10	10	10	10	10	1	1	0	0	0	0	0	0	0	0	0	0	0	0	0	0	0	0	0	0	0	0	0	0	0	0	0
10	10	50	10	50	10	10	10	10	10	10	10	10	10	50	10	10	10	10	10	10	10	10	1	1	0	0	0	0	0	0	0	0	0	0	0	0	0	0	0	0	0	0	0	0	0	0	0	0	0
10	10	50	10	50	10	10	10	10	10	10	10	10	10	50	10	10	10	10	10	10	10	10	1	1	0	0	0	0	0	0	0	0	0	0	0	0	0	0	0	0	0	0	0	0	0	0	0	0	0
10	10	50	10	50	10	10	10	10	10	10	10	10	10	50	10	10	10	10	10	10	10	10	1	1	0	0	0	0	0	0	0	0	0	0	0	0	0	0	0	0	0	0	0	0	0	0	0	0	0
10	10	50	10	50	10	10	10	10	10	10	10	10	10	50	10	10	10	10	10	10	10	10	1	1	0	0	0	0	0	0	0	0	0	0	0	0	0	0	0	0	0	0	0	0	0	0	0	0	0
10	10	50	10	50	10	10	10	10	10	10	10	10	10	50	10	10	10	10	10	10	10	10	1	1	0	0	0	0	0	0	0	0	0	0	0	0	0	0	0	0	0	0	0	0	0	0	0	0	0
10	10	50	10	50	10	10	10	10	10	10	10	10	10	50	10	10	10	10	10	10	10	10	1	1	0	0	0	0	0	0	0	0	0	0	0	0	0	0	0	0	0	0	0	0	0	0	0	0	0
10	10	50	10	50	10	10	10	10	10	10	10	10	10	50	10	10	10	10	10	10	10	10	1	1	0	0	0	0	0	0	0	0	0	0	0	0	0	0	0	0	0	0	0	0	0	0	0	0	0
10	10	50	10	50	10	10	10	10	10	10	10	10	10	50	10	10	10	10	10	10	10	10	1	1	0	0	0	0	0	0	0	0	0	0	0	0	0	0	0	0	0	0	0	0	0	0	0	0	0
10	10	50	10	50	10	10	10	10	10	10	10	10	10	50	10	10	10	10	10	10	10	10	1	1	0	0	0	0	0	0	0	0	0	0	0	0	0	0	0	0	0	0	0	0	0	0	0	0	0
10	10	50	10	50	10	10	10	10	10	10	10	10	10	50	10	10	10	10	10	10	10	10	1	1	0	0	0	0	0	0	0	0	0	0	0	0	0	0	0	0	0	0	0	0	0	0	0	0	0
10	10	50	10	50	10	10	10	10	10	10	10	10	10	50	10	10	10	10	10	10	10	10	1	1	0	0	0	0	0	0	0	0	0	0	0	0	0	0	0	0	0	0	0	0	0	0	0	0	0
10	10	50	10	50	10	10	10	10	10	10	10	10	10	50	10	10	10	10	10	10	10	10	1	1	0	0	0	0	0	0	0	0	0	0	0	0	0	0	0	0	0	0	0	0	0	0	0	0	0
10	10	50	10	50	10	10	10	10	10	10	10	10	10	50	10	10	10	10	10	10	10	10	1	1	0	0	0	0	0	0	0	0	0	0	0	0	0	0	0	0	0	0	0	0	0	0	0	0	0
10	10	50	10	50	10	10	10	10	10	10	10	10	10	50	10	10	10	10	10	10	10	10	1	1	0	0	0	0	0	0	0	0	0	0	0	0	0	0	0	0	0	0	0	0	0	0	0	0	0
10	10	50	10	50	10	10	10	10	10	10	10	10	10	50	10	10	10	10	10	10	10	10	1	1	0	0	0	0	0	0	0	0	0	0	0	0	0	0	0	0	0	0	0	0	0	0	0	0	0
10	10	50	10	50	10	10	10	10	10	10	10	10	10	50	10	10	10	10	10	10	10	10	1	1	0	0	0	0	0	0	0	0	0	0	0	0	0	0	0	0	0	0	0	0	0	0	0	0	0
10	10	50	10	50	10	10	10	10	10	10	10	10	10	50	10	10	10	10	10	10	10	10	1	1	0	0	0	0	0	0	0	0	0	0	0	0	0	0	0	0	0	0	0	0	0	0	0	0	0
10	10	50	10	50	10	10	10	10	10	10	10	10	10	50	10	10	10	10	10	10	10	10	1	1	0	0	0	0	0	0	0	0	0	0	0	0	0	0	0	0	0	0	0	0	0	0	0	0	0
10	10	50	10	50	10	10	10	10	10	10	10	10	10	50	10	10	10	10	10	10	10	10	1	1	0	0	0	0	0	0	0	0	0	0	0	0	0	0	0	0	0	0	0	0	0	0	0	0	0
10	10	50	10	50	10	10	10	10	10	10	10	10	10	50	10	10	10	10	10	10	10	10	1	1	0	0	0	0	0	0	0	0	0	0	0	0	0	0	0	0	0	0	0	0	0	0	0	0	0
10	10	50	10	50	10	10	10	10	10	10	10	10	10	50	10	10	10	10	10	10	10	10	1	1	0	0	0	0	0	0	0	0	0	0	0	0	0	0	0	0	0	0	0	0	0	0	0	0	0
10	10	50	10	50	10	10	10	10	10	10	10	10	10	50	10	10	10	10	10	10	10	10	1	1	0	0	0	0	0	0	0	0	0	0	0	0	0	0	0	0	0	0	0	0	0	0	0	0	0
10	10	50	10	50	10	10	10	10	10	10	10	10	10	50	10	10	10	10	10	10	10	10	1	1	0	0	0	0	0	0	0	0	0	0	0	0	0	0	0	0	0	0	0	0	0	0	0	0	0
10	10	50	10	50	10	10	10	10	10	10	10	10	10	50	10	10	10	10	10	10	10	10	1	1	0	0	0	0	0	0	0	0	0	0	0	0	0	0	0	0	0	0	0	0	0	0	0	0	0
10	10	50	10	50	10	10	10	10	10	10	10	10	10	50	10	10	10	10	10	10	10	10	1	1	0	0	0	0	0	0	0	0	0	0	0	0	0	0	0	0	0	0	0	0	0	0	0	0	0
10	10	50	10	50	10	10	10	10	10	10	10	10	10	50	10	10	10	10	10	10	10	10	1	1	0	0	0	0	0	0	0	0	0	0	0	0	0	0	0	0	0	0	0	0	0	0	0	0	0
10	10	50	10	50	10	10	10	10	10	10	10	10	10	50	10	10	10	10	10	10	10	10	1	1	0	0	0	0	0	0	0	0	0	0	0	0	0	0	0	0	0	0	0	0	0	0	0	0	0
10	10	50	10	50	10	10	10	10	10	10	10	10	10	50	10	10	10	10	10	10	10	10	1	1	0	0	0	0	0	0	0	0	0	0	0	0	0	0	0	0	0	0	0	0	0	0	0	0	0
10	10	50	10	50	10	10	10	10	10	10	10	10	10	50	10	10	10	10	10	10	10	10	1	1	0	0	0	0	0	0	0	0	0	0	0	0	0	0	0	0	0	0	0	0	0	0	0	0	0
10	10	50	10	50	10	10	10	10	10	10	10	10	10	50	10	10	10	10	10	10	10	10	1	1	0	0	0	0	0	0	0	0	0	0	0	0	0	0	0	0	0	0	0	0	0	0	0	0	0
10	10	50	10	50	10	10	10	10	10	10	10	10	10	50	10	10	10	10	10	10	10	10	1	1	0	0	0	0	0	0	0	0	0	0	0	0	0	0	0	0	0	0	0	0	0	0	0	0	0
10	10	50	10	50	10	10	10	10	10	10	10	10	10	50	10	10	10	10	10	10	10	10	1	1	0	0	0	0	0	0	0	0	0	0	0	0	0	0	0	0	0	0	0	0	0	0	0	0	0
10	10	50	10	50	10	10	10	10	10	10	10	10	10	50	10	10	10	10	10	10	10	10	1	1	0	0	0	0	0	0	0	0	0	0	0	0	0	0	0	0	0	0	0	0	0	0	0	0	0
10	10	50	10	50	10	10	10	10	10	10	10	10	10	50	10	10	10	10	10	10	10	10	1	1	0	0	0	0	0	0	0	0	0	0	0	0	0	0	0	0	0	0	0	0	0	0	0	0	0
10	10	50	10	50	10	10	10	10	10	10	10	10	10	50	10	10	10	10	10	10	10	10	0	0	0	0	0	0	0	0	0	0	0	0	0	0	0	0	0	0	0	0	0	0	0	0	0	0	0
10	10	50	10	50	10	10	10	10	10	10	10	10	10	50	10	10	10	10	10	10	10	10	0	0	0	0	0	0	0	0	0	0	0	0	0	0	0	0	0	0	0	0	0	0	0	0	0	0	0
10	10	50	10	50	10	10	10	10	10	10	10	10	10	50	10	10	10	10	10	10	10	10	0	0	0	0	0	0	0	0	0	0	0	0	0	0	0	0	0	0	0	0	0	0	0	0	0	0	0
10	10	50	10	50	10	10	10	10	10	10	10	10	10	50	10	10	10	10	10	10	10	10	0	0	0	0	0	0	0	0	0	0	0	0	0	0	0	0	0	0	0	0	0	0	0	0	0	0	0
10	10	50	10	50	10	10	10	10	10	10	10	10	10	50	10	10	10	10	10	10	10	10	0	0	0	0	0	0	0	0	0	0	0	0	0	0	0	0	0	0	0	0	0	0	0	0	0	0	0
10	10	50	10	50	10	10	10	10	10	10	10	10	10	50	10	10	10	10	10	10	10	10	0	0	0	0	0	0	0	0	0	0	0	0	0	0	0	0	0	0	0	0	0	0	0	0	0	0	0
10	10	50	10	50	10	10	10	10	10	10	10	10	10	50	10	10	10	10	10	10	10	10	0	0	0	0	0	0	0	0	0	0	0	0	0	0	0	0	0	0	0	0	0	0	0	0	0	0	0
10	10	50	10	50	10	10	10	10	10	10	10	10	10	50	10	10	10	10	10	10	10	10	0	0	0	0	0	0	0	0	0	0	0	0	0	0	0	0	0	0	0	0	0	0	0	0	0	0	0
10	10	50	10	50	10	10	10	10	10	10	10	10	10	50	10	10	10	10	10	10	10	10	0	0	0	0	0	0	0	0	0	0	0	0	0	0	0	0	0	0	0	0	0	0	0	0	0	0	0
10	10	50	10	50	10	10	10	10	10	10	10	10	10	50	10	10	10	10	10	10	10	10	0	0	0	0	0	0	0	0	0	0	0	0	0	0	0	0	0	0	0	0	0	0	0	0	0	0	0
10	10	50	10	50	10	10	10	10	10	10	10	10	10	50	10	10	10	10	10	10	10	10	0	0	0	0	0	0	0	0	0	0	0	0	0	0	0	0	0	0	0	0	0	0	0	0	0	0	0
10	10	50	10	50	10	10	10	10	10	10	10	10	10	50	10	10	10	10	10	10	10	10	0	0	0	0	0	0	0	0	0	0	0	0	0	0	0	0	0	0	0	0	0	0	0	0	0	0	0
10	10	50	10	50	10	10	10	10	10	10	10	10	10	50	10	10	10	10	10	10	10	10	0	0	0	0	0	0	0	0	0	0	0	0	0	0	0	0	0	0	0	0	0	0	0	0	0	0	0
10	10	50	10	50	10	10	10	10	10	10	10	10	10	50	10	10	10	10	10	10	10	10	0	0	0	0	0	0	0	0	0	0	0	0	0	0	0	0	0	0	0	0	0	0	0	0	0	0	0
10	10	50	10	50	10	10	10	10	10	10	10	10	10	50	10	10	10	10	10	10	10	10	0	0	0	0	0	0	0	0	0	0	0	0	0	0	0	0	0	0	0	0	0	0	0	0	0	0	0
10	10	50	10	50	10	10	10	10	10	10	10	10	10	50	10	10	10	10	10	10	10	10	0	0	0	0	0	0	0	0	0	0	0	0	0	0	0	0	0	0	0	0	0	0	0	0	0	0	0
10	10	50	10	50	10	10	10	10	10	10	10	10	10	50	10	10	10	10	10	10	10	10	0	0	0	0	0	0	0	0	0	0	0	0	0	0	0	0	0	0	0	0	0	0	0	0	0	0	0
10	10	50	10	50	10	10	10	10	10	10	10	10	10	50	10	10	10	10	10	10	10	10	0	0	0	0	0	0	0	0	0	0	0	0	0	0	0	0	0	0	0	0	0	0	0	0	0	0	0
10	10	50	10	50	10	10	10	10	10	10	10	10	10	50	10	10	10	10	10	10	10	10	0	0	0	0	0	0	0	0	0	0	0	0	0	0	0	0	0	0	0	0	0	0	0	0	0	0	0
10	10	50	10	50	10	10	10	10	10	10	10	10	10	50	10	10	10	10	10	10	10	10	0	0	0	0	0	0	0	0	0	0	0	0	0	0	0	0	0	0	0	0	0	0	0	0	0	0	0
10	10	50	10	50	10	10	10	10	10	10	10	10	10	50	10	10	10	10	10	10	10	10	0	0	0	0	0	0	0	0	0	0	0	0	0	0	0	0	0	0	0	0	0	0	0	0	0	0	0
10	10	50	10	50	10	10	10	10	10	10	10	10	10	50	10	10	10	10	10	10	10	10	0	0	0	0	0	0	0	0	0	0	0	0	0	0	0	0	0	0	0	0	0	0	0	0	0	0	0
10	10	50	10	50	10	10	10	10	10	10	10	10	10	50	10	10	10	10	10	10	10	10	0	0	0	0	0	0	0	0	0	0	0	0	0	0	0	0	0	0	0	0	0	0	0	0	0	0	0
10	10	50	10	50	10	10	10	10	10	10	10	10	10	50	10	10	10	10	10	10	10	10	0	0	0	0	0	0	0	0	0	0	0	0	0	0	0	0	0	0	0	0	0	0	0	0	0	0	0
10	10	50	10	50	10	10	10	10	10	10	10	10	10	50	10	10	10	10	10	10	10	10	0	0	0	0	0	0	0	0	0	0	0	0	0	0	0	0	0	0	0	0	0	0	0	0	0	0	0
10	10	50	10	50	10	10	10	10	10	10	10	10	10	50	10	10	10	10	10	10	10	10	0	0	0	0	0	0	0	0	0	0	0	0	0	0	0	0	0	0	0	0	0	0	0	0	0	0	0
10	10	50	10	50	10	10	10	10	10	10	10	10	10	50	10	10	10	10	10	10	10	10	0	0	0	0	0	0	0	0	0	0	0	0	0	0	0	0	0	0	0	0	0	0	0	0	0	0	0
10	10	50	10	50	10	10	10	10	10	10	10	10	10	50	10	10	10	10	10	10	10	10	0	0	0	0	0	0	0	0	0	0	0	0	0	0	0	0	0	0	0	0	0	0	0	0	0	0	0
10	10	50	10	50	10	10	10	10	10	10	10	10	10	50	10	10	10	10	10	10	10	10	0	0	0	0	0	0	0	0	0	0	0	0	0	0	0	0	0	0	0	0	0	0	0	0	0	0	0
10	10	50	10	50	10	10	10	10	10	10	10	10	10	50	10	10	10	10	10	10	10	10	0	0	0	0	0	0	0	0	0	0	0	0	0	0	0	0	0	0	0	0	0	0	0	0	0	0	0
10	10	50	10	50	10	10	10	10	10	10	10	10	10	50	10	10	10	10	10	10	10	10	0	0	0	0	0	0	0	0	0	0	0	0	0	0	0	0	0	0	0	0	0	0	0	0	0	0	0
10	10	50	10	50	10	10	10	10	10	10	10	10	10	50	10	10	10	10	10	10	10	10	0	0	0	0	0	0	0	0	0	0	0	0	0	0	0	0	0	0	0	0	0	0	0	0	0	0	0
10	10	50	10	50	10	10	10	10	10	10	10	10	10	50	10	10	10	10	10	10	10	10	0	0	0	0	0	0	0	0	0	0	0	0	0	0	0	0	0	0	0	0	0	0	0	0	0	0	0
10	10	50	10	50	10	10	10	10	10	10	10	10	10	50	10	10	10	10	10	10	10	10	0	0	0	0	0	0	0	0	0	0	0	0	0	0	0	0	0	0	0	0	0	0	0	0	0	0	0
10	10	50	10	50	10	10	10	10	10	10	10	10	10	50	10	10	10	10	10	10	10	10	0	0	0	0	0	0	0	0	0	0	0	0	0	0	0	0	0	0	0	0	0	0	0	0	0	0	0
10	10	50	10	50	10	10	10	10	10	10	10	10	10	50	10	10	10	10	10	10	10	10	0	0	0	0	0	0	0	0	0	0	0	0	0	0	0	0	0	0	0	0	0	0	0	0	0	0	0
10	10	50	10	50	10	10	10	10	10	10	10	10	10	50	10	10	10	10	10	10	10	10	0	0	0	0	0	0	0	0	0	0	0	0	0	0	0	0	0	0	0	0	0	0	0	0	0	0	0
10	10	50	10	50	10	10	10	10	10	10	10	10	10	50	10	10	10	10	10	10	10	10	0	0	0	0	0	0	0	0	0	0	0	0	0	0	0	0	0	0	0	0	0	0	0	0	0	0	0
10	10	50	10	50	10	10	10	10	10	10	10	10	10	50	10	10	10	10	10	10	10	10	0	0	0	0	0	0	0	0	0	0	0	0	0	0	0	0	0	0	0	0	0	0	0	0	0	0	0
10	10	50	10	50	10	10	10	10	10	10	10	10	10	50	10	10	10	10	10	10	10	10	0	0	0	0	0	0	0	0	0	0	0	0	0	0	0	0	0	0	0	0	0	0	0	0	0	0	0
10	10	50	10	50	10	10	10	10	10	10	10	10	10	50	10	10	10	10	10	10	10	10	0	0	0	0	0	0	0	0	0	0	0	0	0	0	0	0	0	0	0	0	0	0	0	0	0	0	0
10	10	50	10	50	10	10	10	10	10	10	10	10	10	50	10	10	10	10	10	10	10	10	0	0	0	0	0	0	0	0	0	0	0	0	0	0	0	0	0	0	0	0	0	0	0	0	0	0	0
10	10	50	10	50	10	10	10	10	10	10	10	10	10	50	10	10	10	10	10	10	10	10	0	0	0	0	0	0	0	0	0	0	0	0	0	0	0	0	0	0	0	0	0	0	0	0	0	0	0
10	10	50	10	50	10	10	10	10	10	10	10	10	10	50	10	10	10	10	10	10	10	10	0	0	0	0	0	0	0	0	0	0	0	0	0	0	0	0	0	0	0	0	0	0	0	0	0	0	0
10	10	50	10	50	10	10	10	10	10	10	10	10	10	50	10	10	10	10	10	10	10	10	0	0	0	0	0	0	0	0	0	0	0	0	0	0	0	0	0	0	0	0	0	0	0	0	0	0	0
10	10	50	10	50	10	10	10	10	10	10	10	10	10	50	10	10	10	10	10	10	10	10	0	0	0	0	0	0	0	0	0	0	0	0	0	0	0	0	0	0	0	0	0	0	0	0	0	0	0
10	10	50	10	50	10	10	10	10	10	10	10	10	10	50	10	10	10	10	10	10	10	10	0	0	0	0	0	0	0	0	0	0	0	0	0	0	0	0	0	0	0	0	0	0	0	0	0	0	0
10	10	50	10	50	10	10	10	10	10	10	10	10	10	50	10	10	10	10	10	10	10	10	0	0	0	0	0	0	0	0	0	0	0	0	0	0	0	0	0	0	0	0	0	0	0	0	0	0	0
10	10	50	10	50	10	10	10	10	10	10	10	10	10	50	10	10	10	10	10	10	10	10	0	0	0	0	0	0	0	0	0	0	0	0	0	0	0	0	0	0	0	0	0	0	0	0	0	0	0
10	10	50	10	50	10	10	10	10	10	10	10	10	10	50	10	10	10	10	10	10	10	10	0	0	0	0	0	0	0	0	0	0	0	0	0	0	0	0	0	0	0	0	0	0	0	0	0	0	0
10	10	50	10	50	10	10	10	10	10	10	10	10	10	50	10	10	10	10	10	10	10	10	0	0	0	0	0	0	0	0	0	0	0	0	0	0	0	0	0	0	0	0	0	0	0	0	0	0	0
10	10	50	10	50	10	10	10	10	10	10	10	10	10	50	10	10	10	10	10	10	10	10	0	0	0	0	0	0	0	0	0	0	0	0	0	0	0	0	0	0	0	0	0	0	0	0	0	0	0
10	10	50	10	50	10	10	10	10	10	10	10	10	10	50	10	10	10	10	10	10	10	10	0	0	0	0	0	0	0	0	0	0	0	0	0	0	0	0	0	0	0	0	0	0	0	0	0	0	0
10	10	50	10	50	10	10	10	10	10	10	10	10	10	50	10	10	10	10	10	10	10	10	0	0	0	0	0	0	0	0	0	0	0	0	0	0	0	0	0	0	0	0	0	0	0	0	0	0	0
10	10	50	10	50	10	10	10	10	10	10	10	10	10	50	10	10	10	10	10	10	10	10	0	0	0	0	0	0	0	0	0	0	0	0	0	0	0	0	0	0	0	0	0	0	0	0	0	0	0
10	10	50	10	50	10	10	10	10	10	10	10	10	10	50	10	10	10	10	10	10	10	10	0	0	0	0	0	0	0	0	0	0	0	0	0	0	0	0	0	0	0	0	0	0	0	0	0	0	0
10	10	50	10	50	10	10	10	10	10	10	10	10	10	50	10	10	10	10	10	10	10	10	0	0	0	0	0	0	0	0	0	0	0	0	0	0	0	0	0	0	0	0	0	0	0	0	0	0	0
10	10	50	10	50	10	10	10	10	10	10	10	10	10	50	10	10	10	10	10	10	10	10	0	0	0	0	0	0	0	0	0	0	0	0	0	0	0	0	0	0	0	0	0	0	0	0	0	0	0
10	10	50	10	50	10	10	10	10	10	10	10	10	10	50	10	10	10	10	10	10	10	10	0	0	0	0	0	0	0	0	0	0	0	0	0	0	0	0	0	0	0	0	0	0	0	0	0	0	0
10	10	50	10	50	10	10	10	10	10	10	10	10	10	50	10	10	10	10	10	10	10	10	0	0	0	0	0	0	0	0	0	0	0	0	0	0	0	0	0	0	0	0	0	0	0	0	0	0	0
10	10	50	10	50	10	10	10	10	10	10	10	10	10	50	10	10	10	10	10	10	10	10	0	0	0	0	0	0	0	0	0	0	0	0	0	0	0	0	0	0	0	0	0	0	0	0	0	0	0
10	10	50	10	50	10	10	10	10	10	10	10	10	10	50	10	10	10	10	10	10	10	10	0	0	0	0	0	0	0	0	0	0	0	0	0	0	0	0	0	0	0	0	0	0	0	0	0	0	0
10	10	50	10	50	10	10	10	10	10	10	10	10	10	50	10	10	10	10	10	10	10	10	0	0	0	0	0	0	0	0	0	0	0	0	0	0	0	0	0	0	0	0	0	0	0	0	0	0	0
10	10	50	10	50	10	10	10	10	10	10	10	10	10	50	10	10	10	10	10	10	10	10	0	0	0	0	0	0	0	0	0	0	0	0	0	0	0	0	0	0	0	0	0	0	0	0	0	0	0
10	10	50	10	50	10	10	10	10	10	10	10	10	10	50	10	10	10	10	10	10	10	10	0	0	0	0	0	0	0	0	0	0	0	0	0	0	0	0	0	0	0	0	0	0	0	0	0	0	0
10	10	50	10	50	10	10	10	10	10	10	10	10	10	50	10	10	10	10	10	10	10	10	0	0	0	0	0	0	0	0	0	0	0	0	0	0	0	0	0	0	0	0	0	0	0	0	0	0	0
10	10	50	10	50	10	10	10	10	10	10	10	10	10	50	10	10	10	10	10	10	10	10	0	0	0	0	0	0	0	0	0	0	0	0	0	0	0	0	0	0	0	0	0	0	0	0	0	0	0
10	10	50	10	50	10	10	10	10	10	10	10	10	10	50	10	10	10	10	10	10	10	10	0	0	0	0	0	0	0	0	0	0	0	0	0	0	0	0	0	0	0	0	0	0	0	0	0	0	0
10	10	50	10	50	10	10	10	10	10	10	10	10	10	50	10	10	10	10	10	10	10	10	0	0	0	0	0	0	0	0	0	0	0	0	0	0	0	0	0	0	0	0	0	0	0	0	0	0	0
10	10	50	10	50	10	10	10	10	10	10	10	10	10	50	10	10	10	10	10	10	10	10	0	0	0	0	0	0	0	0	0	0	0	0	0	0	0	0	0	0	0	0	0	0	0	0	0	0	0
10	10	50	10	50	10	10	10	10	10	10	10	10	10	50	10	10	10	10	10	10	10	10	0	0	0	0	0	0	0	0	0	0	0	0	0	0	0	0	0	0	0	0	0	0	0	0	0	0	0
10	10	50	10	50	10	10	10	10	10	10	10	10	10	50	10	10	10	10	10	10	10	10	0	0	0	0	0	0	0	0	0	0	0	0	0	0	0	0	0	0	0	0	0	0	0	0	0	0	0
10	10	50	10	50	10	10	10	10	10	10	10	10	10	50	10	10	10	10	10	10	10	10	0	0	0	0	0	0	0	0	0	0	0	0	0	0	0	0	0	0	0	0	0	0	0	0	0	0	0
10	10	50	10	50	10	10	10	10	10	10	10	10	10	50	10	10	10	10	10	10	10	10	0	0	0	0	0	0	0	0	0	0	0	0	0	0	0	0	0	0	0	0	0	0	0	0	0	0	0
10	10	50	10	50	10	10	10	10	10	10	10	10	10	50	10	10	10	10	10	10	10	10	0	0	0	0	0	0	0	0	0	0	0	0	0	0	0	0	0	0	0	0	0	0	0	0	0	0	0
10	10	50	10	50	10	10	10	10	10	10	10	10	10	50	10	10	10	10	10	10	10	10	0	0	0	0	0	0	0	0	0	0	0	0	0	0	0	0	0	0	0	0	0	0	0	0	0	0	0
10	10	50	10	50	10	10	10	10	10	10	10	10	10	50	10	10	10	10	10	10	10	10	0	0	0	0	0	0	0	0	0	0	0	0	0	0	0	0	0	0	0	0	0	0	0	0	0	0	0
10	10	50	10	50	10	10	10	10	10	10	10	10	10	50	10	10	10	10	10	10	10	10	0	0	0	0	0	0	0	0	0	0	0	0	0	0	0	0	0	0	0	0	0	0	0	0	0	0	0
10	10	50	10	50	10	10	10	10	10	10	10	10	10	50	10	10	10	10	10	10	10	10	0	0	0	0	0	0	0	0	0	0	0	0	0	0	0	0	0	0	0	0	0	0	0	0	0	0	0
10	10	50	10	50	10	10	10	10	10	10	10	10	10	50	10	10	10	10	10	10	10	10	0	0	0	0	0	0	0	0	0	0	0	0	0	0	0	0	0	0	0	0	0	0	0	0	0	0	0
10	10	50	10	50	10	10	10	10	10	10	10	10	10	50	10	10	10	10	10	10	10	10	0	0	0	0	0	0	0	0	0	0	0	0	0	0	0	0	0	0	0	0	0	0	0	0	0	0	0
10	10	50	10	50	10	10	10	10	10	10	10	10	10	50	10	10	10	10	10	10	10	10	0	0	0	0	0	0	0	0	0	0	0	0	0	0	0	0	0	0	0	0	0	0	0	0	0	0	0
10	10	50	10	50	10	10	10	10	10	10	10	10	10	50	10	10	10	10	10	10	10	10	0	0	0	0	0	0	0	0	0	0	0	0	0	0	0	0	0	0	0	0	0	0	0	0	0	0	0
10	10	50	10	50	10	10	10	10	10	10	10	10	10	50	10	10	10	10	10	10	10	10	0	0	0	0	0	0	0	0	0	0	0	0	0	0	0	0	0	0	0	0	0	0	0	0	0	0	0
10	10	50	10	50	10	10	10	10	10	10	10	10	10	50	10	10	10	10	10	10	10	10	0	0	0	0	0	0	0	0	0	0	0	0	0	0	0	0	0	0	0	0	0	0	0	0	0	0	0
10	10	50	10	50	10	10	10	10	10	10	10	10	10	50	10	10	10	10	10	10	10	10	0	0	0	0	0	0	0	0	0	0	0	0	0	0	0	0	0	0	0	0	0	0	0	0	0	0	0
10	10	50	10	50	10	10	10	10	10	10	10	10	10	50	10	10	10	10	10	10	10	10	0	0	0	0	0	0	0	0	0	0	0	0	0	0	0	0	0	0	0	0	0	0	0	0	0	0	0
10	10	50	10	50	10	10	10	10	10	10	10	10	10	50	10	10	10	10	10	10	10	10	0	0	0	0	0	0	0	0	0	0	0	0	0	0	0	0	0	0	0	0	0	0	0	0	0	0	0
10	10	50	10	50	10	10	10	10	10	10	10	10	10	50	10	10	10	10	10	10	10	10	0	0	0	0	0	0	0	0	0	0	0	0	0	0	0	0	0	0	0	0	0	0	0	0	0	0	0
10	10	50	10	50	10	10	10	10	10	10	10	10	10	50	10	10	10	10	10	10	10	10	0	0	0	0	0	0	0	0	0	0	0	0	0	0	0	0	0	0	0	0	0	0	0	0	0	0	0
10	10	50	10	50	10	10	10	10	10	10	10	10	10	50	10	10	10	10	10	10	10	10	0	0	0	0	0	0	0	0	0	0	0	0	0	0	0	0	0	0	0	0	0	0	0	0	0	0	0
10	10	50	10	50	10	10	10	10	10	10	10	10	10	50	10	10	10	10	10	10	10	10	0	0	0	0	0	0	0	0	0	0	0	0	0	0	0	0	0	0	0	0	0	0	0	0	0	0	0
10	10	50	10	50	10	10	10	10	10	10	10	10	10	50	10	10	10	10	10	10	10	10	0	0	0	0	0	0	0	0	0	0	0	0	0	0	0	0	0	0	0	0	0	0	0	0	0	0	0
10	10	50	10	50	10	10	10	10	10	10	10	10	10	50	10	10	10	10	10	10	10	10	0	0	0	0	0	0	0	0	0	0	0	0	0	0	0	0	0	0	0	0	0	0	0	0	0	0	0
10	10	50	10	50	10	10	10	10	10	10	10	10	10	50	10	10	10	10	10	10	10	10	0	0	0	0	0	0	0	0	0	0	0	0	0	0	0	0	0	0	0	0	0	0	0	0	0	0	0
10	10	50	10	50	10	10	10	10	10	10	10	10	10	50	10	10	10	10	10	10	10	10	0	0	0	0	0	0	0	0	0	0	0	0	0	0	0	0	0	0	0	0	0	0	0	0	0	0	0
10	10	50	10	50	10	10	10	10	10	10	10	10	10	50	10	10	10	10	10	10	10	10	0	0	0	0	0	0	0	0	0	0	0	0	0	0	0	0	0	0	0	0	0	0	0	0	0	0	0
10	10	50	10	50	10	10	10	10	10	10	10	10	10	50	10	10	10	10	10	10	10	10	0	0	0	0	0	0	0	0	0	0	0	0	0	0	0	0	0	0	0	0	0	0	0	0	0	0	0
10	10	50	10	50	10	10	10	10	10	10	10	10	10	50	10	10	10	10	10	10	10	10	0	0	0	0	0	0	0	0	0	0	0	0	0	0	0	0	0	0	0	0	0	0	0	0	0	0	0
10	10	50	10	50	10	10	10	10	10	10	10	10	10	50	10	10	10	10	10	10	10	10	0	0	0	0	0	0	0	0	0	0	0	0	0	0	0	0	0	0	0	0	0	0	0	0	0	0	0
10	10	50	10	50	10	10	10	10	10	10	10	10	10	50	10	10	10	10	10	10	10	10	0	0	0	0	0	0	0	0	0	0	0	0	0	0	0	0	0	0	0	0	0	0	0	0	0	0	0
10	10	50	10	50	10	10	10	10	10	10	10	10	10	50	10	10	10	10	10	10	10	10	0	0	0	0	0	0	0	0	0	0	0	0	0	0	0	0	0	0	0	0	0	0	0	0	0	0	0
10	10	50	10	50	10	10	10	10	10	10	10	10	10	50	10	10	10	10	10	10	10	10	0	0	0	0	0	0	0	0	0	0	0	0	0	0	0	0	0	0	0	0	0	0	0	0	0	0	0
10	10	50	10	50	10	10	10	10	10	10	10	10	10	50	10	10	10	10	10	10	10	10	0	0	0	0	0	0	0	0	0	0	0	0	0	0	0	0	0	0	0	0	0	0	0	0	0	0	0
10	10	50	10	50	10	10	10	10	10	10	10	10	10	50	10	10	10	10	10	10	10	10	0	0	0	0	0	0	0	0	0	0	0	0	0	0	0	0	0	0	0	0	0	0	0	0	0	0	0
10	10	50	10	50	10	10	10	10	10	10	10	10	10	50	10	10	10	10	10	10	10	10	0	0	0	0	0	0	0	0	0	0	0	0	0	0	0	0	0	0	0	0	0	0	0	0	0	0	0
10	10	50	10	50	10	10	10	10	10	10	10	10	10	50	10	10	10	10	10	10	10	10	0	0	0	0	0	0	0	0	0	0	0	0	0	0	0	0	0	0	0	0	0	0	0	0	0	0	0
10	10	50	10	50	10	10	10	10	10	10	10	10	10	50	10	10	10	10	10	10	10	10	0	0	0	0	0	0	0	0	0	0	0	0	0	0	0	0	0	0	0	0	0	0	0	0	0	0	0
10	10	50	10	50	10	10	10	10	10	10	10	10	10	50	10	10	10	10	10	10	10	10	0	0	0	0	0	0	0	0	0	0	0	0	0	0	0	0	0	0	0	0	0	0	0	0	0	0	0
10	10	50	10	50	10	10	10	10	10	10	10	10	10	50	10	10	10	10	10	10	10	10	0	0	0	0	0	0	0	0	0	0	0	0	0	0	0	0	0	0	0	0	0	0	0	0	0	0	0
10	10	50	10	50	10	10	10	10	10	10	10	10	10	50	10	10	10	10	10	10	10	10	0	0	0	0	0	0	0	0	0	0	0	0	0	0	0	0	0	0	0	0	0	0	0	0	0	0	0
10	10	50	10	50	10	10	10	10	10	10	10	10	10	50	10	10	10	10	10	10	10	10	0	0	0	0	0	0	0	0	0	0	0	0	0	0	0	0	0	0	0	0	0	0	0	0	0	0	0
10	10	50	10	50	10	10	10	10	10	10	10	10	10	50	10	10	10	10	10	10	10	10	0	0	0	0	0	0	0	0	0	0	0	0	0	0	0	0	0	0	0	0	0	0	0	0	0	0	0
10	10	50	10	50	10	10	10	10	10	10	10	10	10	50	10	10	10	10	10	10	10	10	0	0	0	0	0	0	0	0	0	0	0	0	0	0	0	0	0	0	0	0	0	0	0	0	0	0	0
10	10	50	10	50	10	10	10	10	10	10	10	10	10	50	10	10	10	10	10	10	10	10	0	0	0	0	0	0	0	0	0	0	0	0	0	0	0	0	0	0	0	0	0	0	0	0	0	0	0
10	10	50	10	50	10	10	10	10	10	10	10	10	10	50	10	10	10	10	10	10	10	10	0	0	0	0	0	0	0	0	0	0	0	0	0	0	0	0	0	0	0	0	0	0	0	0	0	0	0
10	10	50	10	50	10	10	10	10	10	10	10	10	10	50	10	10	10	10	10	10	10	10	0	0	0	0	0	0	0	0	0	0	0	0	0	0	0	0	0	0	0	0	0	0	0	0	0	0	0
10	10	50	10	50	10	10	10	10	10	10	10	10	10	50	10	10	10	10	10	10	10	10	0	0	0	0	0	0	0	0	0	0	0	0	0	0	0	0	0	0	0	0	0	0	0	0	0	0	0
10	10	50	10	50	10	10	10	10	10	10	10	10	10	50	10	10	10	10	10	10	10	10	0	0	0	0	0	0	0	0	0	0	0	0	0	0	0	0	0	0	0	0	0	0	0	0	0	0	0
10	10	50	10	50	10	10	10	10	10	10	10	10	10	50	10	10	10	10	10	10	10	10	0	0	0	0	0	0	0	0	0	0	0	0	0	0	0	0	0	0	0	0	0	0	0	0	0	0	0
10	10	50	10	50	10	10	10	10	10	10	10	10	10	50	10	10	10	10	10	10	10	10	0	0	0	0	0	0	0	0	0	0	0	0	0	0	0	0	0	0	0	0	0	0	0	0	0	0	0
10	10	50	10	50	10	10	10	10	10	10	10	10	10	50	10	10	10	10	10	10	10	10	0	0	0	0	0	0	0	0	0	0	0	0	0	0	0	0	0	0	0	0	0	0	0	0	0	0	0
10	10	50	10	50	10	10	10	10	10	10	10	10	10	50	10	10	10	10	10	10	10	10	0	0	0	0	0	0	0	0	0	0	0	0	0	0	0	0	0	0	0	0	0	0	0	0	0	0	0
10	10	50	10	50	10	10	10	10	10	10	10	10	10	50	10	10	10	10	10	10	10	10	0	0	0	0	0	0	0	0	0	0	0	0	0	0	0	0	0	0	0	0	0	0	0	0	0	0	0
10	10	50	10	50	10	10	10	10	10	10	10	10	10	50	10	10	10	10	10	10	10	10	0	0	0	0	0	0	0	0	0	0	0	0	0	0	0	0	0	0	0	0	0	0	0	0	0	0	0
10	10	50	10	50	10	10	10	10	10	10	10	10	10	50	10	10	10	10	10	10	10	10	0	0	0	0	0	0	0	0	0	0	0	0	0	0	0	0	0	0	0	0	0	0	0	0	0	0	0
10	10	50	10	50	10	10	10	10	10	10	10	10	10	50	10	10	10	10	10	10	10	10	0	0	0	0	0	0	0	0	0	0	0	0	0	0	0	0	0	0	0	0	0	0	0	0	0	0	0
10	10	50	10	50	10	10	10	10	10	10	10	10	10	50	10	10	10	10	10	10	10	10	0	0	0	0	0	0	0	0	0	0	0	0	0	0	0	0	0	0	0	0	0	0	0	0	0	0	0
10	10	50	10	50	10	10	10	10	10	10	10	10	10	50	10	10	10	10	10	10	10	10	0	0	0	0	0	0	0	0	0	0	0	0	0	0	0	0	0	0	0	0	0	0	0	0	0	0	0
10	10	50	10	50	10	10	10	10	10	10	10	10	10	50	10	10	10	10	10	10	10	10	0	0	0	0	0	0	0	0	0	0	0	0	0	0	0	0	0	0	0	0	0	0	0	0	0	0	0
10	10	50	10	50	10	10	10	10	10	10	10	10	10	50	10	10	10	10	10	10	10	10	0	0	0	0	0	0	0	0	0	0	0	0	0	0	0	0	0	0	0	0	0	0	0	0	0	0	0
10	10	50	10	50	10	10	10	10	10	10	10	10	10	50	10	10	10	10	10	10	10	10	0	0	0	0	0	0	0	0	0	0	0	0	0	0	0	0	0	0	0	0	0	0	0	0	0	0	0
10	10	50	10	50	10	10	10	10	10	10	10	10	10	50	10	10	10	10	10	10	10	10	0	0	0	0	0	0	0	0	0	0	0	0	0	0	0	0	0	0	0	0	0	0	0	0	0	0	0
10	10	50	10	50	10	10	10	10	10	10	10	10	10	50	10	10	10	10	10	10	10	10	0	0	0	0	0	0	0	0	0	0	0	0	0	0	0	0	0	0	0	0	0	0	0	0	0	0	0
10	10	50	10	50	10	10	10	10	10	10	10	10	10	50	10	10	10	10	10	10	10	10	0	0	0	0	0	0	0	0	0	0	0	0	0	0	0	0	0	0	0	0	0	0	0	0	0	0	0
10	10	50	10	50	10	10	10	10	10	10	10	10	10	50	10	10	10	10	10	10	10	10	0	0	0	0	0	0	0	0	0	0	0	0	0	0	0	0	0	0	0	0	0	0	0	0	0	0	0
10	10	50	10	50	10	10	10	10	10	10	10	10	10	50	10	10	10	10	10	10	10	10	0	0	0	0	0	0	0	0	0	0	0	0	0	0	0	0	0	0	0	0	0	0	0	0	0	0	0
10	10	50	10	50	10	10	10	10	10	10	10	10	10	50	10	10	10	10	10	10	10	10	0	0	0	0	0	0	0	0	0	0	0	0	0	0	0	0	0	0	0	0	0	0	0	0	0	0	0
10	10	50	10	50	10	10	10	10	10	10	10	10	10	50	10	10	10	10	10	10	10	10	0	0	0	0	0	0	0	0	0	0	0	0	0	0	0	0	0	0	0	0	0	0	0	0	0	0	0
10	10	50	10	50	10	10	10	10	10	10	10	10	10	50	10	10	10	10	10	10	10	10	0	0	0	0	0	0	0	0	0	0	0	0	0	0	0	0	0	0	0	0	0	0	0	0	0	0	0
10	10	50	10	50	10	10	10	10	10	10	10	10	10	50	10	10	10	10	10	10	10	10	0	0	0	0	0	0	0	0	0	0	0	0	0	0	0	0	0	0	0	0	0	0	0	0	0	0	0
10	10	50	10	50	10	10	10	10	10	10	10	10	10	50	10	10	10	10	10	10	10	10	0	0	0	0	0	0	0	0	0	0	0	0	0	0	0	0	0	0	0	0	0	0	0	0	0	0	0
10	10	50	10	50	10	10	10	10	10	10	10	10	10	50	10	10	10	10	10	10	10	10	0	0	0	0	0	0	0	0	0	0	0	0	0	0	0	0	0	0	0	0	0	0	0	0	0	0	0
10	10	50	10	50	10	10	10	10	10	10	10	10	10	50	10	10	10	10	10	10	10	10	0	0	0	0	0	0	0	0	0	0	0	0	0	0	0	0	0	0	0	0	0	0	0	0	0	0	0
10	10	50	10	50	10	10	10	10	10	10	10	10	10	50	10	10	10	10	10	10	10	10	0	0	0	0	0	0	0	0	0	0	0	0	0	0	0	0	0	0	0	0	0	0	0	0	0	0	0
10	10	50	10	50	10	10	10	10	10	10	10	10	10	50	10	10	10	10	10	10	10	10	0	0	0	0	0	0	0	0	0	0	0	0	0	0	0	0	0	0	0	0	0	0	0	0	0	0	0
10	10	50	10	50	10	10	10	10	10	10	10	10	10	50	10	10	10	10	10	10	10	10	0	0	0	0	0	0	0	0	0	0	0	0	0	0	0	0	0	0	0	0	0	0	0	0	0	0	0
10	10	50	10	50	10	10	10	10	10	10	10	10	10	50	10	10	10	10	10	10	10	10	0	0	0	0	0	0	0	0	0	0	0	0	0	0	0	0	0	0	0	0	0	0	0	0	0	0	0
10	10	50	10	50	10	10	10	10	10	10	10	10	10	50	10	10	10	10	10	10	10	10	0	0	0	0	0	0	0	0	0	0	0	0	0	0	0	0	0	0	0	0	0	0	0	0	0	0	0
10	10	50	10	50	10	10	10	10	10	10	10	10	10	50	10	10	10	10	10	10	10	10	0	0	0	0	0	0	0	0	0	0	0	0	0	0	0	0	0	0	0	0	0	0	0	0	0	0	0
10	10	50	10	50	10	10	10	10	10	10	10	10	10	50	10	10	10	10	10	10	10	10	0	0	0	0	0	0	0	0	0	0	0	0	0	0	0	0	0	0	0	0	0	0	0	0	0	0	0
10	10	50	10	50	10	10	10	10	10	10	10	10	10	50	10	10	10	10	10	10	10	10	0	0	0	0	0	0	0	0	0	0	0	0	0	0	0	0	0	0	0	0	0	0	0	0	0	0	0
10	10	50	10	50	10	10	10	10	10	10	10	10	10	50	10	10	10	10	10	10	10	10	0	0	0	0	0	0	0	0	0	0	0	0	0	0	0	0	0	0	0	0	0	0	0	0	0	0	0
10	10	50	10	50	10	10	10	10	10	10	10	10	10	50	10	10	10	10	10	10	10	10	0	0	0	0	0	0	0	0	0	0	0	0	0	0	0	0	0	0	0	0	0	0	0	0	0	0	0
10	10	50	10	50	10	10	10	10	10	10	10	10	10	50	10	10	10	10	10	10	10	10	0	0	0	0	0	0	0	0	0	0	0	0	0	0	0	0	0	0	0	0	0	0	0	0	0	0	0
10	10	50	10	50	10	10	10	10	10	10	10	10	10	50	10	10	10	10	10	10	10	10	0	0	0	0	0	0	0	0	0	0	0	0	0	0	0	0	0	0	0	0	0	0	0	0	0	0	0
10	10	50	10	50	10	10	10	10	10	10	10	10	10	50	10	10	10	10	10	10	10	10	0	0	0	0	0	0	0	0	0	0	0	0	0	0	0	0	0	0	0	0	0	0	0	0	0	0	0
10	10	50	10	50	10	10	10	10	10	10	10	10	10	50	10	10	10	10	10	10	10	10	0	0	0	0	0	0	0	0	0	0	0	0	0	0	0	0	0	0	0	0	0	0	0	0	0	0	0
10	10	50	10	50	10	10	10	10	10	10	10	10	10	50	10	10	10	10	10	10	10	10	0	0	0	0	0	0	0	0	0	0	0	0	0	0	0	0	0	0	0	0	0	0	0	0	0	0	0
10	10	50	10	50	10	10	10	10	10	10	10	10	10	50	10	10	10	10	10	10	10	10	0	0	0	0	0	0	0	0	0	0	0	0	0	0	0	0	0	0	0	0	0	0	0	0	0	0	0
10	10	50	10	50	10	10	10	10	10	10	10	10	10	50	10	10	10	10	10	10	10	10	0	0	0	0	0	0	0	0	0	0	0	0	0	0	0	0	0	0	0	0	0	0	0	0	0	0	0
10	10	50	10	50	10	10	10	10	10	10	10	10	10	50	10	10	10	10	10	10	10	10	0	0	0	0	0	0	0	0	0	0	0	0	0	0	0	0	0	0	0	0	0	0	0	0	0	0	0
10	10	50	10	50	10	10	10	10	10	10	10	10	10	50	10	10	10	10	10	10	10	10	0	0	0	0	0	0	0	0	0	0	0	0	0	0	0	0	0	0	0	0	0	0	0	0	0	0	0
10	10	50	10	50	10	10	10	10	10	10	10	10	10	50	10	10	10	10	10	10	10	10	0	0	0	0	0	0	0	0	0	0	0	0	0	0	0	0	0	0	0	0	0	0	0	0	0	0	0
10	10	50	10	50	10	10	10	10	10	10	10	10	10	50	10	10	10	10	10	10	10	10	0	0	0	0	0	0	0	0	0	0	0	0	0	0	0	0	0	0	0	0	0	0	0	0	0	0	0
10	10	50	10	50	10	10	10	10	10	10	10	10	10	50	10	10	10	10	10	10	10	10	0	0	0	0	0	0	0	0	0	0	0	0	0	0	0	0	0	0	0	0	0	0	0	0	0	0	0
10	10	50	10	50	10	10	10	10	10	10	10	10	10	50	10	10	10	10	10	10	10	10	0	0	0	0	0	0	0	0	0	0	0	0	0	0	0	0	0	0	0	0	0	0	0	0	0	0	0
10	10	50	10	50	10	10	10	10	10	10	10	10	10	50	10	10	10	10	10	10	10	10	0	0	0	0	0	0	0	0	0	0	0	0	0	0	0	0	0	0	0	0	0	0	0	0	0	0	0
10	10	50	10	50	10	10	10	10	10	10	10	10	10	50	10	10	10	10	10	10	10	10	0	0	0	0	0	0	0	0	0	0	0	0	0	0	0	0	0	0	0	0	0	0	0	0	0	0	0
10	10	50	10	50	10	10	10	10	10	10	10	10	10	50	10	10	10	10	10	10	10	10	0	0	0	0	0	0	0	0	0	0	0	0	0	0	0	0	0	0	0	0	0	0	0	0	0	0	0
10	10	50	10	50	10	10	10	10	10	10	10	10	10	50	10	10	10	10	10	10	10	10	0	0	0	0	0	0	0	0	0	0	0	0	0	0	0	0	0	0	0	0	0	0	0	0	0	0	0
10	10	50	10	50	10	10	10	10	10	10	10	10	10	50	10	10	10	10	10	10	10	10	0	0	0	0	0	0	0	0	0	0	0	0	0	0	0	0	0	0	0	0	0	0	0	0	0	0	0
10	10	50	10	50	10	10	10	10	10	10	10	10	10	50	10	10	10	10	10	10	10	10	0	0	0	0	0	0	0	0	0	0	0	0	0	0	0	0	0	0	0	0	0	0	0	0	0	0	0
10	10	50	10	50	10	10	10	10	10	10	10	10	10	50	10	10	10	10	10	10	10	10	0	0	0	0	0	0	0	0	0	0	0	0	0	0	0	0	0	0	0	0	0	0	0	0	0	0	0
10	10	50	10	50	10	10	10	10	10	10	10	10	10	50	10	10	10	10	10	10	10	10	0	0	0	0	0	0	0	0	0	0	0	0	0	0	0	0	0	0	0	0	0	0	0	0	0	0	0
10	10	50	10	50	10	10	10	10	10	10	10	10	10	50	10	10	10	10	10	10	10	10	0	0	0	0	0	0	0	0	0	0	0	0	0	0	0	0	0	0	0	0	0	0	0	0	0	0	0
10	10	50	10	50	10	10	10	10	10	10	10	10	10	50	10	10	10	10	10	10	10	10	0	0	0	0	0	0	0	0	0	0	0	0	0	0	0	0	0	0	0	0	0	0	0	0	0	0	0
10	10	50	10	50	10	10	10	10	10	10	10	10	10	50	10	10	10	10	10	10	10	10	0	0	0	0	0	0	0	0	0	0	0	0	0	0	0	0	0	0	0	0	0	0	0	0	0	0	0
10	10	50	10	50	10	10	10	10	10	10	10	10	10	50	10	10	10	10	10	10	10	10	0	0	0	0	0	0	0	0	0	0	0	0	0	0	0	0	0	0	0	0	0	0	0	0	0	0	0
10	10	50	10	50	10	10	10	10	10	10	10	10	10	50	10	10	10	10	10	10	10	10	0	0	0	0	0	0	0	0	0	0	0	0	0	0	0	0	0	0	0	0	0	0	0	0	0	0	0
10	10	50	10	50	10	10	10	10	10	10	10	10	10	50	10	10	10	10	10	10	10	10	0	0	0	0	0	0	0	0	0	0	0	0	0	0	0	0	0	0	0	0	0	0	0	0	0	0	0
10	10	50	10	50	10	10	10	10	10	10	10	10	10	50	10	10	10	10	10	10	10	10	0	0	0	0	0	0	0	0	0	0	0	0	0	0	0	0	0	0	0	0	0	0	0	0	0	0	0
10	10	50	10	50	10	10	10	10	10	10	10	10	10	50	10	10	10	10	10	10	10	10	0	0	0	0	0	0	0	0	0	0	0	0	0	0	0	0	0	0	0	0	0	0	0	0	0	0	0
10	10	50	10	50	10	10	10	10	10	10	10	10	10	50	10	10	10	10	10	10	10	10	0	0	0	0	0	0	0	0	0	0	0	0	0	0	0	0	0	0	0	0	0	0	0	0	0	0	0
10	10	50	10	50	10	10	10	10	10	10	10	10	10	50	10	10	10	10	10	10	10	10	0	0	0	0	0	0	0	0	0	0	0	0	0	0	0	0	0	0	0	0	0	0	0	0	0	0	0
10	10	50	10	50	10	10	10	10	10	10	10	10	10	50	10	10	10	10	10	10	10	10	0	0	0	0	0	0	0	0	0	0	0	0	0	0	0	0	0	0	0	0	0	0	0	0	0	0	0
10	10	50	10	50	10	10	10	10	10	10	10	10	10	50	10	10	10	10	10	10	10	10	0	0	0	0	0	0	0	0	0	0	0	0	0	0	0	0	0	0	0	0	0	0	0	0	0	0	0
10	10	50	10	50	10	10	10	10	10	10	10	10	10	50	10	10	10	10	10	10	10	10	0	0	0	0	0	0	0	0	0	0	0	0	0	0	0	0	0	0	0	0	0	0	0	0	0	0	0
10	10	50	10	50	10	10	10	10	10	10	10	10	10	50	10	10	10	10	10	10	10	10	0	0	0	0	0	0	0	0	0	0	0	0	0	0	0	0	0	0	0	0	0	0	0	0	0	0	0
10	10	50	10	50	10	10	10	10	10	10	10	10	10	50	10	10	10	10	10	10	10	10	0	0	0	0	0	0	0	0	0	0	0	0	0	0	0	0	0	0	0	0	0	0	0	0	0	0	0
10	10	50	10	50	10	10	10	10	10	10	10	10	10	50	10	10	10	10	10	10	10	10	0	0	0	0	0	0	0	0	0	0	0	0	0	0	0	0	0	0	0	0	0	0	0	0	0	0	0
10	10	50	10	50	10	10	10	10	10	10	10	10	10	50	10	10	10	10	10	10	10	10	0	0	0	0	0	0	0	0	0	0	0	0	0	0	0	0	0	0	0	0	0	0	0	0	0	0	0
10	10	50	10	50	10	10	10	10	10	10	10	10	10	50	10	10	10	10	10	10	10	10	0	0	0	0	0	0	0	0	0	0	0	0	0	0	0	0	0	0	0	0	0	0	0	0	0	0	0
10	10	50	10	50	10	10	10	10	10	10	10	10	10	50	10	10	10	10	10	10	10	10	0	0	0	0	0	0	0	0	0	0	0	0	0	0	0	0	0	0	0	0	0	0	0	0	0	0	0
10	10	50	10	50	10	10	10	10	10	10	10	10	10	50	10	10	10	10	10	10	10	10	0	0	0	0	0	0	0	0	0	0	0	0	0	0	0	0	0	0	0	0	0	0	0	0	0	0	0
10	10	50	10	50	10	10	10	10	10	10	10	10	10	50	10	10	10	10	10	10	10	10	0	0	0	0	0	0	0	0	0	0	0	0	0	0	0	0	0	0	0	0	0	0	0	0	0	0	0
10	10	50	10	50	10	10	10	10	10	10	10	10	10	50	10	10	10	10	10	10	10	10	0	0	0	0	0	0	0	0	0	0	0	0	0	0	0	0	0	0	0	0	0	0	0	0	0	0	0
10	10	50	10	50	10	10	10	10	10	10	10	10	10	50	10	10	10	10	10	10	10	10	0	0	0	0	0	0	0	0	0	0	0	0	0	0	0	0	0	0	0	0	0	0	0	0	0	0	0
10	10	50	10	50	10	10	10	10	10	10	10	10	10	50	10	10	10	10	10	10	10	10	0	0	0	0	0	0	0	0	0	0	0	0	0	0	0	0	0	0	0	0	0	0	0	0	0	0	0
10	10	50	10	50	10	10	10	10	10	10	10	10	10	50	10	10	10	10	10	10	10	10	0	0	0	0	0	0	0	0	0	0	0	0	0	0	0	0	0	0	0	0	0	0	0	0	0	0	0
10	10	50	10	50	10	10	10	10	10	10	10	10	10	50	10	10	10	10	10	10	10	10	0	0	0	0	0	0	0	0	0	0	0	0	0	0	0	0	0	0	0	0	0	0	0	0	0	0	0
10	10	50	10	50	10	10	10	10	10	10	10	10	10	50	10	10	10	10	10	10	10	10	0	0	0	0	0	0	0	0	0	0	0	0	0	0	0	0	0	0	0	0	0	0	0	0	0	0	0
10	10	50	10	50	10	10	10	10	10	10	10	10	10	50	10	10	10	10	10	10	10	10	0	0	0	0	0	0	0	0	0	0	0	0	0	0	0	0	0	0	0	0	0	0	0	0	0	0	0
10	10	50	10	50	10	10	10	10	10	10	10	10	10	50	10	10	10	10	10	10	10	10	0	0	0	0	0	0	0	0	0	0	0	0	0	0	0	0	0	0	0	0	0	0	0	0	0	0	0
10	10	50	10	50	10	10	10	10	10	10	10	10	10	50	10	10	10	10	10	10	10	10	0	0	0	0	0	0	0	0	0	0	0	0	0	0	0	0	0	0	0	0	0	0	0	0	0	0	0
10	10	50	10	50	10	10	10	10	10	10	10	10	10	50	10	10	10	10	10	10	10	10	0	0	0	0	0	0	0	0	0	0	0	0	0	0	0	0	0	0	0	0	0	0	0	0	0	0	0
10	10	50	10	50	10	10	10	10	10	10	10	10	10	50	10	10	10	10	10	10	10	10	0	0	0	0	0	0	0	0	0	0	0	0	0	0	0	0	0	0	0	0	0	0	0	0	0	0	0
10	10	50	10	50	10	10	10	10	10	10	10	10	10	50	10	10	10	10	10	10	10	10	0	0	0	0	0	0	0	0	0	0	0	0	0	0	0	0	0	0	0	0	0	0	0	0	0	0	0
10	10	50	10	50	10	10	10	10	10	10	10	10	10	50	10	10	10	10	10	10	10	10	0	0	0	0	0	0	0	0	0	0	0	0	0	0	0	0	0	0	0	0	0	0	0	0	0	0	0
10	10	50	10	50	10	10	10	10	10	10	10	10	10	50	10	10	10	10	10	10	10	10	0	0	0	0	0	0	0	0	0	0	0	0	0	0	0	0	0	0	0	0	0	0	0	0	0	0	0
10	10	50	10	50	10	10	10	10	10	10	10	10	10	50	10	10	10	10	10	10	10	10	0	0	0	0	0	0	0	0	0	0	0	0	0	0	0	0	0	0	0	0	0	0	0	0	0	0	0
10	10	50	10	50	10	10	10	10	10	10	10	10	10	50	10	10	10	10	10	10	10	10	0	0	0	0	0	0	0	0	0	0	0	0	0	0	0	0	0	0	0	0	0	0	0	0	0	0	0
10	10	50	10	50	10	10	10	10	10	10	10	10	10	50	10	10	10	10	10	10	10	10	0	0	0	0	0	0	0	0	0	0	0	0	0	0	0	0	0	0	0	0	0	0	0	0	0	0	0
10	10	50	10	50	10	10	10	10	10	10	10	10	10	50	10	10	10	10	10	10	10	10	0	0	0	0	0	0	0	0	0	0	0	0	0	0	0	0	0	0	0	0	0	0	0	0	0	0	0
10	10	50	10	50	10	10	10	10	10	10	10	10	10	50	10	10	10	10	10	10	10	10	0	0	0	0	0	0	0	0	0	0	0	0	0	0	0	0	0	0	0	0	0	0	0	0	0	0	0
10	10	50	10	50	10	10	10	10	10	10	10	10	10	50	10	10	10	10	10	10	10	10	0	0	0	0	0	0	0	0	0	0	0	0	0	0	0	0	0	0	0	0	0	0	0	0	0	0	0
10	10	50	10	50	10	10	10	10	10	10	10	10	10	50	10	10	10	10	10	10	10	10	0	0	0	0	0	0	0	0	0	0	0	0	0	0	0	0	0	0	0	0	0	0	0	0	0	0	0
10	10	50	10	50	10	10	10	10	10	10	10	10	10	50	10	10	10	10	10	10	10	10	0	0	0	0	0	0	0	0	0	0	0	0	0	0	0	0	0	0	0	0	0	0	0	0	0	0	0
10	10	50	10	50	10	10	10	10	10	10	10	10	10	50	10	10	10	10	10	10	10	10	0	0	0	0	0	0	0	0	0	0	0	0	0	0	0	0	0	0	0	0	0	0	0	0	0	0	0
10	10	50	10	50	10	10	10	10	10	10	10	10	10	50	10	10	10	10	10	10	10	10	0	0	0	0	0	0	0	0	0	0	0	0	0	0	0	0	0	0	0	0	0	0	0	0	0	0	0
10	10	50	10	50	10	10	10	10	10	10	10	10	10	50	10	10	10	10	10	10	10	10	0	0	0	0	0	0	0	0	0	0	0	0	0	0	0	0	0	0	0	0	0	0	0	0	0	0	0
10	10	50	10	50	10	10	10	10	10	10	10	10	10	50	10	10	10	10	10	10	10	10	0	0	0	0	0	0	0	0	0	0	0	0	0	0	0	0	0	0	0	0	0	0	0	0	0	0	0
10	10	50	10	50	10	10	10	10	10	10	10	10	10	50	10	10	10	10	10	10	10	10	0	0	0	0	0	0	0	0	0	0	0	0	0	0	0	0	0	0	0	0	0	0	0	0	0	0	0
10	10	50	10	50	10	10	10	10	10	10	10	10	10	50	10	10	10	10	10	10	10	10	0	0	0	0	0	0	0	0	0	0	0	0	0	0	0	0	0	0	0	0	0	0	0	0	0	0	0
10	10	50	10	50	10	10	10	10	10	10	10	10	10	50	10	10	10	10	10	10	10	10	0	0	0	0	0	0	0	0	0	0	0	0	0	0	0	0	0	0	0	0	0	0	0	0	0	0	0
10	10	50	10	50	10	10	10	10	10	10	10	10	10	50	10	10	10	10	10	10	10	10	0	0	0	0	0	0	0	0	0	0	0	0	0	0	0	0	0	0	0	0	0	0	0	0	0	0	0
10	10	50	10	50	10	10	10	10	10	10	10	10	10	50	10	10	10	10	10	10	10	10	0	0	0	0	0	0	0	0	0	0	0	0	0	0	0	0	0	0	0	0	0	0	0	0	0	0	0
10	10	50	10	50	10	10	10	10	10	10	10	10	10	50	10	10	10	10	10	10	10	10	0	0	0	0	0	0	0	0	0	0	0	0	0	0	0	0	0	0	0	0	0	0	0	0	0	0	0
10	10	50	10	50	10	10	10	10	10	10	10	10	10	50	10	10	10	10	10	10	10	10	0	0	0	0	0	0	0	0	0	0	0	0	0	0	0	0	0	0	0	0	0	0	0	0	0	0	0
10	10	50	10	50	10	10	10	10	10	10	10	10	10	50	10	10	10	10	10	10	10	10	0	0	0	0	0	0	0	0	0	0	0	0	0	0	0	0	0	0	0	0	0	0	0	0	0	0	0
10	10	50	10	50	10	10	10	10	10	10	10	10	10	50	10	10	10	10	10	10	10	10	0	0	0	0	0	0	0	0	0	0	0	0	0	0	0	0	0	0	0	0	0	0	0	0	0	0	0
10	10	50	10	50	10	10	10	10	10	10	10	10	10	50	10	10	10	10	10	10	10	10	0	0	0	0	0	0	0	0	0	0	0	0	0	0	0	0	0	0	0	0	0	0	0	0	0	0	0
10	10	50	10	50	10	10	10	10	10	10	10	10	10	50	10	10	10	10	10	10	10	10	0	0	0	0	0	0	0	0	0	0	0	0	0	0	0	0	0	0	0	0	0	0	0	0	0	0	0
10	10	50	10	50	10	10	10	10	10	10	10	10	10	50	10	10	10	10	10	10	10	10	0	0	0	0	0	0	0	0	0	0	0	0	0	0	0	0	0	0	0	0	0	0	0	0	0	0	0
10	10	50	10	50	10	10	10	10	10	10	10	10	10	50	10	10	10	10	10	10	10	10	0	0	0	0	0	0	0	0	0	0	0	0	0	0	0	0	0	0	0	0	0	0	0	0	0	0	0
10	10	50	10	50	10	10	10	10	10	10	10	10	10	50	10	10	10	10	10	10	10	10	0	0	0	0	0	0	0	0	0	0	0	0	0	0	0	0	0	0	0	0	0	0	0	0	0	0	0
10	10	50	10	50	10	10	10	10	10	10	10	10	10	50	10	10	10	10	10	10	10	10	0	0	0	0	0	0	0	0	0	0	0	0	0	0	0	0	0	0	0	0	0	0	0	0	0	0	0
10	10	50	10	50	10	10	10	10	10	10	10	10	10	50	10	10	10	10	10	10	10	10	0	0	0	0	0	0	0	0	0	0	0	0	0	0	0	0	0	0	0	0	0	0	0	0	0	0	0
10	10	50	10	50	10	10	10	10	10	10	10	10	10	50	10	10	10	10	10	10	10	10	0	0	0	0	0	0	0	0	0	0	0	0	0	0	0	0	0	0	0	0	0	0	0	0	0	0	0
10	10	50	10	50	10	10	10	10	10	10	10	10	10	50	10	10	10	10	10	10	10	10	0	0	0	0	0	0	0	0	0	0	0	0	0	0	0	0	0	0	0	0	0	0	0	0	0	0	0
10	10	50	10	50	10	10	10	10	10	10	10	10	10	50	10	10	10	10	10	10	10	10	0	0	0	0	0	0	0	0	0	0	0	0	0	0	0	0	0	0	0	0	0	0	0	0	0	0	0
10	10	50	10	50	10	10	10	10	10	10	10	10	10	50	10	10	10	10	10	10	10	10	0	0	0	0	0	0	0	0	0	0	0	0	0	0	0	0	0	0	0	0	0	0	0	0	0	0	0
10	10	50	10	50	10	10	10	10	10	10	10	10	10	50	10	10	10	10	10	10	10	10	0	0	0	0	0	0	0	0	0	0	0	0	0	0	0	0	0	0	0	0	0	0	0	0	0	0	0
10	10	50	10	50	10	10	10	10	10	10	10	10	10	50	10	10	10	10	10	10	10	10	0	0	0	0	0	0	0	0	0	0	0	0	0	0	0	0	0	0	0	0	0	0	0	0	0	0	0
10	10	50	10	50	10	10	10	10	10	10	10	10	10	50	10	10	10	10	10	10	10	10	0	0	0	0	0	0	0	0	0	0	0	0	0	0	0	0	0	0	0	0	0	0	0	0	0	0	0
10	10	50	10	50	10	10	10	10	10	10	10	10	10	50	10	10	10	10	10	10	10	10	0	0	0	0	0	0	0	0	0	0	0	0	0	0	0	0	0	0	0	0	0	0	0	0	0	0	0
10	10	50	10	50	10	10	10	10	10	10	10	10	10	50	10	10	10	10	10	10	10	10	0	0	0	0	0	0	0	0	0	0	0	0	0	0	0	0	0	0	0	0	0	0	0	0	0	0	0
10	10	50	10	50	10	10	10	10	10	10	10	10	10	50	10	10	10	10	10	10	10	10	0	0	0	0	0	0	0	0	0	0	0	0	0	0	0	0	0	0	0	0	0	0	0	0	0	0	0
10	10	50	10	50	10	10	10	10	10	10	10	10	10	50	10	10	10	10	10	10	10	10	0	0	0	0	0	0	0	0	0	0	0	0	0	0	0	0	0	0	0	0	0	0	0	0	0	0	0
10	10	50	10	50	10	10	10	10	10	10	10	10	10	50	10	10	10	10	10	10	10	10	0	0	0	0	0	0	0	0	0	0	0	0	0	0	0	0	0	0	0	0	0	0	0	0	0	0	0
10	10	50	10	50	10	10	10	10	10	10	10	10	10	50	10	10	10	10	10	10	10	10	0	0	0	0	0	0	0	0	0	0	0	0	0	0	0	0	0	0	0	0	0	0	0	0	0	0	0
10	10	50	10	50	10	10	10	10	10	10	10	10	10	50	10	10	10	10	10	10	10	10	0	0	0	0	0	0	0	0	0	0	0	0	0	0	0	0	0	0	0	0	0	0	0	0	0	0	0
10	10	50	10	50	10	10	10	10	10	10	10	10	10	50	10	10	10	10	10	10	10	10	0	0	0	0	0	0	0	0	0	0	0	0	0	0	0	0	0	0	0	0	0	0	0	0	0	0	0
10	10	50	10	50	10	10	10	10	10	10	10	10	10	50	10	10	10	10	10	10	10	10	0	0	0	0	0	0	0	0	0	0	0	0	0	0	0	0	0	0	0	0	0	0	0	0	0	0	0
10	10	50	10	50	10	10	10	10	10	10	10	10	10	50	10	10	10	10	10	10	10	10	0	0	0	0	0	0	0	0	0	0	0	0	0	0	0	0	0	0	0	0	0	0	0	0	0	0	0
10	10	50	10	50	10	10	10	10	10	10	10	10	10	50	10	10	10	10	10	10	10	10	0	0	0	0	0	0	0	0	0	0	0	0	0	0	0	0	0	0	0	0	0	0	0	0	0	0	0
10	10	50	10	50	10	10	10	10	10	10	10	10	10	50	10	10	10	10	10	10	10	10	0	0	0	0	0	0	0	0	0	0	0	0	0	0	0	0	0	0	0	0	0	0	0	0	0	0	0
10	10	50	10	50	10	10	10	10	10	10	10	10	10	50	10	10	10	10	10	10	10	10	0	0	0	0	0	0	0	0	0	0	0	0	0	0	0	0	0	0	0	0	0	0	0	0	0	0	0
10	10	50	10	50	10	10	10	10	10	10	10	10	10	50	10	10	10	10	10	10	10	10	0	0	0	0	0	0	0	0	0	0	0	0	0	0	0	0	0	0	0	0	0	0	0	0	0	0	0
10	10	50	10	50	10	10	10	10	10	10	10	10	10	50	10	10	10	10	10	10	10	10	0	0	0	0	0	0	0	0	0	0	0	0	0	0	0	0	0	0	0	0	0	0	0	0	0	0	0
10	10	50	10	50	10	10	10	10	10	10	10	10	10	50	10	10	10	10	10	10	10	10	0	0	0	0	0	0	0	0	0	0	0	0	0	0	0	0	0	0	0	0	0	0	0	0	0	0	0
10	10	50	10	50	10	10	10	10	10	10	10	10	10	50	10	10	10	10	10	10	10	10	0	0	0	0	0	0	0	0	0	0	0	0	0	0	0	0	0	0	0	0	0	0	0	0	0	0	0
10	10	50	10	50	10	10	10	10	10	10	10	10	10	50	10	10	10	10	10	10	10	10	0	0	0	0	0	0	0	0	0	0	0	0	0	0	0	0	0	0	0	0	0	0	0	0	0	0	0
10	10	50	10	50	10	10	10	10	10	10	10	10	10	50	10	10	10	10	10	10	10	10	0	0	0	0	0	0	0	0	0	0	0	0	0	0	0	0	0	0	0	0	0	0	0	0	0	0	0
10	10	50	10	50	10	10	10	10	10	10	10	10	10	50	10	10	10	10	10	10	10	10	0	0	0	0	0	0	0	0	0	0	0	0	0	0	0	0	0	0	0	0	0	0	0	0	0	0	0
10	10	50	10	50	10	10	10	10	10	10	10	10	10	50	10	10	10	10	10	10	10	10	0	0	0	0	0	0	0	0	0	0	0	0	0	0	0	0	0	0	0	0	0	0	0	0	0	0	0
10	10	50	10	50	10	10	10	10	10	10	10	10	10	50	10	10	10	10	10	10	10	10	0	0	0	0	0	0	0	0	0	0	0	0	0	0	0	0	0	0	0	0	0	0	0	0	0	0	0
10	10	50	10	50	10	10	10	10	10	10	10	10	10	50	10	10	10	10	10	10	10	10	0	0	0	0	0	0	0	0	0	0	0	0	0	0	0	0	0	0	0	0	0	0	0	0	0	0	0
10	10	50	10	50	10	10	10	10	10	10	10	10	10	50	10	10	10	10	10	10	10	10	0	0	0	0	0	0	0	0	0	0	0	0	0	0	0	0	0	0	0	0	0	0	0	0	0	0	0
10	10	50	10	50	10	10	10	10	10	10	10	10	10	50	10	10	10	10	10	10	10	10	0	0	0	0	0	0	0	0	0	0	0	0	0	0	0	0	0	0	0	0	0	0	0	0	0	0	0
10	10	50	10	50	10	10	10	10	10	10	10	10	10	50	10	10	10	10	10	10	10	10	0	0	0	0	0	0	0	0	0	0	0	0	0	0	0	0	0	0	0	0	0	0	0	0	0	0	0
10	10	50	10	50	10	10	10	10	10	10	10	10	10	50	10	10	10	10	10	10	10	10	0	0	0	0	0	0	0	0	0	0	0	0	0	0	0	0	0	0	0	0	0	0	0	0	0	0	0
10	10	50	10	50	10	10	10	10	10	10	10	10	10	50	10	10	10	10	10	10	10	10	0	0	0	0	0	0	0	0	0	0	0	0	0	0	0	0	0	0	0	0	0	0	0	0	0	0	0
10	10	50	10	50	10	10	10	10	10	10	10	10	10	50	10	10	10	10	10	10	10	10	0	0	0	0	0	0	0	0	0	0	0	0	0	0	0	0	0	0	0	0	0	0	0	0	0	0	0
10	10	50	10	50	10	10	10	10	10	10	10	10	10	50	10	10	10	10	10	10	10	10	0	0	0	0	0	0	0	0	0	0	0	0	0	0	0	0	0	0	0	0	0	0	0	0	0	0	0
10	10	50	10	50	10	10	10	10	10	10	10	10	10	50	10	10	10	10	10	10	10	10	0	0	0	0	0	0	0	0	0	0	0	0	0	0	0	0	0	0	0	0	0	0	0	0	0	0	0
10	10	50	10	50	10	10	10	10	10	10	10	10	10	50	10	10	10	10	10	10	10	10	0	0	0	0	0	0	0	0	0	0	0	0	0	0	0	0	0	0	0	0	0	0	0	0	0	0	0
10	10	50	10	50	10	10	10	10	10	10	10	10	10	50	10	10	10	10	10	10	10	10	0	0	0	0	0	0	0	0	0	0	0	0	0	0	0	0	0	0	0	0	0	0	0	0	0	0	0
10	10	50	10	50	10	10	10	10	10	10	10	10	10	50	10	10	10	10	10	10	10	10	0	0	0	0	0	0	0	0	0	0	0	0	0	0	0	0	0	0	0	0	0	0	0	0	0	0	0
10	10	50	10	50	10	10	10	10	10	10	10	10	10	50	10	10	10	10	10	10	10	10	0	0	0	0	0	0	0	0	0	0	0	0	0	0	0	0	0	0	0	0	0	0	0	0	0	0	0
10	10	50	10	50	10	10	10	10	10	10	10	10	10	50	10	10	10	10	10	10	10	10	0	0	0	0	0	0	0	0	0	0	0	0	0	0	0	0	0	0	0	0	0	0	0	0	0	0	0
10	10	50	10	50	10	10	10	10	10	10	10	10	10	50	10	10	10	10	10	10	10	10	0	0	0	0	0	0	0	0	0	0	0	0	0	0	0	0	0	0	0	0	0	0	0	0	0	0	0
10	10	50	10	50	10	10	10	10	10	10	10	10	10	50	10	10	10	10	10	10	10	10	0	0	0	0	0	0	0	0	0	0	0	0	0	0	0	0	0	0	0	0	0	0	0	0	0	0	0
10	10	50	10	50	10	10	10	10	10	10	10	10	10	50	10	10	10	10	10	10	10	10	0	0	0	0	0	0	0	0	0	0	0	0	0	0	0	0	0	0	0	0	0	0	0	0	0	0	0
10	10	50	10	50	10	10	10	10	10	10	10	10	10	50	10	10	10	10	10	10	10	10	0	0	0	0	0	0	0	0	0	0	0	0	0	0	0	0	0	0	0	0	0	0	0	0	0	0	0
10	10	50	10	50	10	10	10	10	10	10	10	10	10	50	10	10	10	10	10	10	10	10	0	0	0	0	0	0	0	0	0	0	0	0	0	0	0	0	0	0	0	0	0	0	0	0	0	0	0
10	10	50	10	50	10	10	10	10	10	10	10	10	10	50	10	10	10	10	10	10	10	10	0	0	0	0	0	0	0	0	0	0	0	0	0	0	0	0	0	0	0	0	0	0	0	0	0	0	0
10	10	50	10	50	10	10	10	10	10	10	10	10	10	50	10	10	10	10	10	10	10	10	0	0	0	0	0	0	0	0	0	0	0	0	0	0	0	0	0	0	0	0	0	0	0	0	0	0	0
10	10	50	10	50	10	10	10	10	10	10	10	10	10	50	10	10	10	10	10	10	10	10	0	0	0	0	0	0	0	0	0	0	0	0	0	0	0	0	0	0	0	0	0	0	0	0	0	0	0
10	10	50	10	50	10	10	10	10	10	10	10	10	10	50	10	10	10	10	10	10	10	10	0	0	0	0	0	0	0	0	0	0	0	0	0	0	0	0	0	0	0	0	0	0	0	0	0	0	0
10	10	50	10	50	10	10	10	10	10	10	10	10	10	50	10	10	10	10	10	10	10	10	0	0	0	0	0	0	0	0	0	0	0	0	0	0	0	0	0	0	0	0	0	0	0	0	0	0	0
10	10	50	10	50	10	10	10	10	10	10	10	10	10	50	10	10	10	10	10	10	10	10	0	0	0	0	0	0	0	0	0	0	0	0	0	0	0	0	0	0	0	0	0	0	0	0	0	0	0
10	10	50	10	50	10	10	10	10	10	10	10	10	10	50	10	10	10	10	10	10	10	10	0	0	0	0	0	0	0	0	0	0	0	0	0	0	0	0	0	0	0	0	0	0	0	0	0	0	0
10	10	50	10	50	10	10	10	10	10	10	10	10	10	50	10	10	10	10	10	10	10	10	0	0	0	0	0	0	0	0	0	0	0	0	0	0	0	0	0	0	0	0	0	0	0	0	0	0	0
10	10	50	10	50	10	10	10	10	10	10	10	10	10	50	10	10	10	10	10	10	10	10	0	0	0	0	0	0	0	0	0	0	0	0	0	0	0	0	0	0	0	0	0	0	0	0	0	0	0
10	10	50	10	50	10	10	10	10	10	10	10	10	10	50	10	10	10	10	10	10	10	10	0	0	0	0	0	0	0	0	0	0	0	0	0	0	0	0	0	0	0	0	0	0	0	0	0	0	0
10	10	50	10	50	10	10	10	10	10	10	10	10	10	50	10	10	10	10	10	10	10	10	0	0	0	0	0	0	0	0	0	0	0	0	0	0	0	0	0	0	0	0	0	0	0	0	0	0	0
10	10	50	10	50	10	10	10	10	10	10	10	10	10	50	10	10	10	10	10	10	10	10	0	0	0	0	0	0	0	0	0	0	0	0	0	0	0	0	0	0	0	0	0	0	0	0	0	0	0
10	10	50	10	50	10	10	10	10	10	10	10	10	10	50	10	10	10	10	10	10	10	10	0	0	0	0	0	0	0	0	0	0	0	0	0	0	0	0	0	0	0	0	0	0	0	0	0	0	0
10	10	50	10	50	10	10	10	10	10	10	10	10	10	50	10	10	10	10	10	10	10	10	0	0	0	0	0	0	0	0	0	0	0	0	0	0	0	0	0	0	0	0	0	0	0	0	0	0	0
10	10	50	10	50	10	10	10	10	10	10	10	10	10	50	10	10	10	10	10	10	10	10	0	0	0	0	0	0	0	0	0	0	0	0	0	0	0	0	0	0	0	0	0	0	0	0	0	0	0
10	10	50	10	50	10	10	10	10	10	10	10	10	10	50	10	10	10	10	10	10	10	10	0	0	0	0	0	0	0	0	0	0	0	0	0	0	0	0	0	0	0	0	0	0	0	0	0	0	0
10	10	50	10	50	10	10	10	10	10	10	10	10	10	50	10	10	10	10	10	10	10	10	0	0	0	0	0	0	0	0	0	0	0	0	0	0	0	0	0	0	0	0	0	0	0	0	0	0	0
10	10	50	10	50	10	10	10	10	10	10	10	10	10	50	10	10	10	10	10	10	10	10	0	0	0	0	0	0	0	0	0	0	0	0	0	0	0	0	0	0	0	0	0	0	0	0	0	0	0
10	10	50	10	50	10	10	10	10	10	10	10	10	10	50	10	10	10	10	10	10	10	10	0	0	0	0	0	0	0	0	0	0	0	0	0	0	0	0	0	0	0	0	0	0	0	0	0	0	0
10	10	50	10	50	10	10	10	10	10	10	10	10	10	50	10	10	10	10	10	10	10	10	0	0	0	0	0	0	0	0	0	0	0	0	0	0	0	0	0	0	0	0	0	0	0	0	0	0	0
10	10	50	10	50	10	10	10	10	10	10	10	10	10	50	10	10	10	10	10	10	10	10	0	0	0	0	0	0	0	0	0	0	0	0	0	0	0	0	0	0	0	0	0	0	0	0	0	0	0
10	10	50	10	50	10	10	10	10	10	10	10	10	10	50	10	10	10	10	10	10	10	10	0	0	0	0	0	0	0	0	0	0	0	0	0	0	0	0	0	0	0	0	0	0	0	0	0	0	0
10	10	50	10	50	10	10	10	10	10	10	10	10	10	50	10	10	10	10	10	10	10	10	0	0	0	0	0	0	0	0	0	0	0	0	0	0	0	0	0	0	0	0	0	0	0	0	0	0	0
10	10	50	10	50	10	10	10	10	10	10	10	10	10	50	10	10	10	10	10	10	10	10	0	0	0	0	0	0	0	0	0	0	0	0	0	0	0	0	0	0	0	0	0	0	0	0	0	0	0
10	10	50	10	50	10	10	10	10	10	10	10	10	10	50	10	10	10	10	10	10	10	10	0	0	0	0	0	0	0	0	0	0	0	0	0	0	0	0	0	0	0	0	0	0	0	0	0	0	0
10	10	50	10	50	10	10	10	10	10	10	10	10	10	50	10	10	10	10	10	10	10	10	0	0	0	0	0	0	0	0	0	0	0	0	0	0	0	0	0	0	0	0	0	0	0	0	0	0	0
10	10	50	10	50	10	10	10	10	10	10	10	10	10	50	10	10	10	10	10	10	10	10	0	0	0	0	0	0	0	0	0	0	0	0	0	0	0	0	0	0	0	0	0	0	0	0	0	0	0
10	10	50	10	50	10	10	10	10	10	10	10	10	10	50	10	10	10	10	10	10	10	10	0	0	0	0	0	0	0	0	0	0	0	0	0	0	0	0	0	0	0	0	0	0	0	0	0	0	0
10	10	50	10	50	10	10	10	10	10	10	10	10	10	50	10	10	10	10	10	10	10	10	0	0	0	0	0	0	0	0	0	0	0	0	0	0	0	0	0	0	0	0	0	0	0	0	0	0	0
10	10	50	10	50	10	10	10	10	10	10	10	10	10	50	10	10	10	10	10	10	10	10	0	0	0	0	0	0	0	0	0	0	0	0	0	0	0	0	0	0	0	0	0	0	0	0	0	0	0
10	10	50	10	50	10	10	10	10	10	10	10	10	10	50	10	10	10	10	10	10	10	10	0	0	0	0	0	0	0	0	0	0	0	0	0	0	0	0	0	0	0	0	0	0	0	0	0	0	0
10	10	50	10	50	10	10	10	10	10	10	10	10	10	50	10	10	10	10	10	10	10	10	0	0	0	0	0	0	0	0	0	0	0	0	0	0	0	0	0	0	0	0	0	0	0	0	0	0	0
10	10	50	10	50	10	10	10	10	10	10	10	10	10	50	10	10	10	10	10	10	10	10	0	0	0	0	0	0	0	0	0	0	0	0	0	0	0	0	0	0	0	0	0	0	0	0	0	0	0
10	10	50	10	50	10	10	10	10	10	10	10	10	10	50	10	10	10	10	10	10	10	10	0	0	0	0	0	0	0	0	0	0	0	0	0	0	0	0	0	0	0	0	0	0	0	0	0	0	0
10	10	50	10	50	10	10	10	10	10	10	10	10	10	50	10	10	10	10	10	10	10	10	0	0	0	0	0	0	0	0	0	0	0	0	0	0	0	0	0	0	0	0	0	0	0	0	0	0	0
10	10	50	10	50	10	10	10	10	10	10	10	10	10	50	10	10	10	10	10	10	10	10	0	0	0	0	0	0	0	0	0	0	0	0	0	0	0	0	0	0	0	0	0	0	0	0	0	0	0
10	10	50	10	50	10	10	10	10	10	10	10	10	10	50	10	10	10	10	10	10	10	10	0	0	0	0	0	0	0	0	0	0	0	0	0	0	0	0	0	0	0	0	0	0	0	0	0	0	0
10	10	50	10	50	10	10	10	10	10	10	10	10	10	50	10	10	10	10	10	10	10	10	0	0	0	0	0	0	0	0	0	0	0	0	0	0	0	0	0	0	0	0	0	0	0	0	0	0	0
10	10	50	10	50	10	10	10	10	10	10	10	10	10	50	10	10	10	10	10	10	10	10	0	0	0	0	0	0	0	0	0	0	0	0	0	0	0	0	0	0	0	0	0	0	0	0	0	0	0
10	10	50	10	50	10	10	10	10	10	10	10	10	10	50	10	10	10	10	10	10	10	10	0	0	0	0	0	0	0	0	0	0	0	0	0	0	0	0	0	0	0	0	0	0	0	0	0	0	0
10	10	50	10	50	10	10	10	10	10	10	10	10	10	50	10	10	10	10	10	10	10	10	0	0	0	0	0	0	0	0	0	0	0	0	0	0	0	0	0	0	0	0	0	0	0	0	0	0	0
10	10	50	10	50	10	10	10	10	10	10	10	10	10	50	10	10	10	10	10	10	10	10	0	0	0	0	0	0	0	0	0	0	0	0	0	0	0	0	0	0	0	0	0	0	0	0	0	0	0
10	10	50	10	50	10	10	10	10	10	10	10	10	10	50	10	10	10	10	10	10	10	10	0	0	0	0	0	0	0	0	0	0	0	0	0	0	0	0	0	0	0	0	0	0	0	0	0	0	0
10	10	50	10	50	10	10	10	10	10	10	10	10	10	50	10	10	10	10	10	10	10	10	0	0	0	0	0	0	0	0	0	0	0	0	0	0	0	0	0	0	0	0	0	0	0	0	0	0	0
10	10	50	10	50	10	10	10	10	10	10	10	10	10	50	10	10	10	10	10	10	10	10	0	0	0	0	0	0	0	0	0	0	0	0	0	0	0	0	0	0	0	0	0	0	0	0	0	0	0
10	10	50	10	50	10	10	10	10	10	10	10	10	10	50	10	10	10	10	10	10	10	10	0	0	0	0	0	0	0	0	0	0	0	0	0	0	0	0	0	0	0	0	0	0	0	0	0	0	0
10	10	50	10	50	10	10	10	10	10	10	10	10	10	50	10	10	10	10	10	10	10	10	0	0	0	0	0	0	0	0	0	0	0	0	0	0	0	0	0	0	0	0	0	0	0	0	0	0	0
10	10	50	10	50	10	10	10	10	10	10	10	10	10	50	10	10	10	10	10	10	10	10	0	0	0	0	0	0	0	0	0	0	0	0	0	0	0	0	0	0	0	0	0	0	0	0	0	0	0
10	10	50	10	50	10	10	10	10	10	10	10	10	10	50	10	10	10	10	10	10	10	10	0	0	0	0	0	0	0	0	0	0	0	0	0	0	0	0	0	0	0	0	0	0	0	0	0	0	0
10	10	50	10	50	10	10	10	10	10	10	10	10	10	50	10	10	10	10	10	10	10	10	0	0	0	0	0	0	0	0	0	0	0	0	0	0	0	0	0	0	0	0	0	0	0	0	0	0	0
10	10	50	10	50	10	10	10	10	10	10	10	10	10	50	10	10	10	10	10	10	10	10	0	0	0	0	0	0	0	0	0	0	0	0	0	0	0	0	0	0	0	0	0	0	0	0	0	0	0
10	10	50	10	50	10	10	10	10	10	10	10	10	10	50	10	10	10	10	10	10	10	10	0	0	0	0	0	0	0	0	0	0	0	0	0	0	0	0	0	0	0	0	0	0	0	0	0	0	0
10	10	50	10	50	10	10	10	10	10	10	10	10	10	50	10	10	10	10	10	10	10	10	0	0	0	0	0	0	0	0	0	0	0	0	0	0	0	0	0	0	0	0	0	0	0	0	0	0	0
10	10	50	10	50	10	10	10	10	10	10	10	10	10	50	10	10	10	10	10	10	10	10	0	0	0	0	0	0	0	0	0	0	0	0	0	0	0	0	0	0	0	0	0	0	0	0	0	0	0
10	10	50	10	50	10	10	10	10	10	10	10	10	10	50	10	10	10	10	10	10	10	10	0	0	0	0	0	0	0	0	0	0	0	0	0	0	0	0	0	0	0	0	0	0	0	0	0	0	0
10	10	50	10	50	10	10	10	10	10	10	10	10	10	50	10	10	10	10	10	10	10	10	0	0	0	0	0	0	0	0	0	0	0	0	0	0	0	0	0	0	0	0	0	0	0	0	0	0	0
10	10	50	10	50	10	10	10	10	10	10	10	10	10	50	10	10	10	10	10	10	10	10	0	0	0	0	0	0	0	0	0	0	0	0	0	0	0	0	0	0	0	0	0	0	0	0	0	0	0
10	10	50	10	50	10	10	10	10	10	10	10	10	10	50	10	10	10	10	10	10	10	10	0	0	0	0	0	0	0	0	0	0	0	0	0	0	0	0	0	0	0	0	0	0	0	0	0	0	0
10	10	50	10	50	10	10	10	10	10	10	10	10	10	50	10	10	10	10	10	10	10	10	0	0	0	0	0	0	0	0	0	0	0	0	0	0	0	0	0	0	0	0	0	0	0	0	0	0	0
10	10	50	10	50	10	10	10	10	10	10	10	10	10	50	10	10	10	10	10	10	10	10	0	0	0	0	0	0	0	0	0	0	0	0	0	0	0	0	0	0	0	0	0	0	0	0	0	0	0
10	10	50	10	50	10	10	10	10	10	10	10	10	10	50	10	10	10	10	10	10	10	10	0	0	0	0	0	0	0	0	0	0	0	0	0	0	0	0	0	0	0	0	0	0	0	0	0	0	0
10	10	50	10	50	10	10	10	10	10	10	10	10	10	50	10	10	10	10	10	10	10	10	0	0	0	0	0	0	0	0	0	0	0	0	0	0	0	0	0	0	0	0	0	0	0	0	0	0	0
10	10	50	10	50	10	10	10	10	10	10	10	10	10	50	10	10	10	10	10	10	10	10	0	0	0	0	0	0	0	0	0	0	0	0	0	0	0	0	0	0	0	0	0	0	0	0	0	0	0
10	10	50	10	50	10	10	10	10	10	10	10	10	10	50	10	10	10	10	10	10	10	10	0	0	0	0	0	0	0	0	0	0	0	0	0	0	0	0	0	0	0	0	0	0	0	0	0	0	0
10	10	50	10	50	10	10	10	10	10	10	10	10	10	50	10	10	10	10	10	10	10	10	0	0	0	0	0	0	0	0	0	0	0	0	0	0	0	0	0	0	0	0	0	0	0	0	0	0	0
10	10	50	10	50	10	10	10	10	10	10	10	10	10	50	10	10	10	10	10	10	10	10	0	0	0	0	0	0	0	0	0	0	0	0	0	0	0	0	0	0	0	0	0	0	0	0	0	0	0
10	10	50	10	50	10	10	10	10	10	10	10	10	10	50	10	10	10	10	10	10	10	10	0	0	0	0	0	0	0	0	0	0	0	0	0	0	0	0	0	0	0	0	0	0	0	0	0	0	0
10	10	50	10	50	10	10	10	10	10	10	10	10	10	50	10	10	10	10	10	10	10	10	0	0	0	0	0	0	0	0	0	0	0	0	0	0	0	0	0	0	0	0	0	0	0	0	0	0	0
10	10	50	10	50	10	10	10	10	10	10	10	10	10	50	10	10	10	10	10	10	10	10	0	0	0	0	0	0	0	0	0	0	0	0	0	0	0	0	0	0	0	0	0	0	0	0	0	0	0
10	10	50	10	50	10	10	10	10	10	10	10	10	10	50	10	10	10	10	10	10	10	10	0	0	0	0	0	0	0	0	0	0	0	0	0	0	0	0	0	0	0	0	0	0	0	0	0	0	0
10	10	50	10	50	10	10	10	10	10	10	10	10	10	50	10	10	10	10	10	10	10	10	0	0	0	0	0	0	0	0	0	0	0	0	0	0	0	0	0	0	0	0	0	0	0	0	0	0	0
10	10	50	10	50	10	10	10	10	10	10	10	10	10	50	10	10	10	10	10	10	10	10	0	0	0	0	0	0	0	0	0	0	0	0	0	0	0	0	0	0	0	0	0	0	0	0	0	0	0
10	10	50	10	50	10	10	10	10	10	10	10	10	10	50	10	10	10	10	10	10	10	10	0	0	0	0	0	0	0	0	0	0	0	0	0	0	0	0	0	0	0	0	0	0	0	0	0	0	0
10	10	50	10	50	10	10	10	10	10	10	10	10	10	50	10	10	10	10	10	10	10	10	0	0	0	0	0	0	0	0	0	0	0	0	0	0	0	0	0	0	0	0	0	0	0	0	0	0	0
10	10	50	10	50	10	10	10	10	10	10	10	10	10	50	10	10	10	10	10	10	10	10	0	0	0	0	0	0	0	0	0	0	0	0	0	0	0	0	0	0	0	0	0	0	0	0	0	0	0
10	10	50	10	50	10	10	10	10	10	10	10	10	10	50	10	10	10	10	10	10	10	10	0	0	0	0	0	0	0	0	0	0	0	0	0	0	0	0	0	0	0	0	0	0	0	0	0	0	0
10	10	50	10	50	10	10	10	10	10	10	10	10	10	50	10	10	10	10	10	10	10	10	0	0	0	0	0	0	0	0	0	0	0	0	0	0	0	0	0	0	0	0	0	0	0	0	0	0	0
10	10	50	10	50	10	10	10	10	10	10	10	10	10	50	10	10	10	10	10	10	10	10	0	0	0	0	0	0	0	0	0	0	0	0	0	0	0	0	0	0	0	0	0	0	0	0	0	0	0
10	10	50	10	50	10	10	10	10	10	10	10	10	10	50	10	10	10	10	10	10	10	10	0	0	0	0	0	0	0	0	0	0	0	0	0	0	0	0	0	0	0	0	0	0	0	0	0	0	0
10	10	50	10	50	10	10	10	10	10	10	10	10	10	50	10	10	10	10	10	10	10	10	0	0	0	0	0	0	0	0	0	0	0	0	0	0	0	0	0	0	0	0	0	0	0	0	0	0	0
10	10	50	10	50	10	10	10	10	10	10	10	10	10	50	10	10	10	10	10	10	10	10	0	0	0	0	0	0	0	0	0	0	0	0	0	0	0	0	0	0	0	0	0	0	0	0	0	0	0
10	10	50	10	50	10	10	10	10	10	10	10	10	10	50	10	10	10	10	10	10	10	10	0	0	0	0	0	0	0	0	0	0	0	0	0	0	0	0	0	0	0	0	0	0	0	0	0	0	0
10	10	50	10	50	10	10	10	10	10	10	10	10	10	50	10	10	10	10	10	10	10	10	0	0	0	0	0	0	0	0	0	0	0	0	0	0	0	0	0	0	0	0	0	0	0	0	0	0	0
10	10	50	10	50	10	10	10	10	10	10	10	10	10	50	10	10	10	10	10	10	10	10	0	0	0	0	0	0	0	0	0	0	0	0	0	0	0	0	0	0	0	0	0	0	0	0	0	0	0
10	10	50	10	50	10	10	10	10	10	10	10	10	10	50	10	10	10	10	10	10	10	10	0	0	0	0	0	0	0	0	0	0	0	0	0	0	0	0	0	0	0	0	0	0	0	0	0	0	0
10	10	50	10	50	10	10	10	10	10	10	10	10	10	50	10	10	10	10	10	10	10	10	0	0	0	0	0	0	0	0	0	0	0	0	0	0	0	0	0	0	0	0	0	0	0	0	0	0	0
10	10	50	10	50	10	10	10	10	10	10	10	10	10	50	10	10	10	10	10	10	10	10	0	0	0	0	0	0	0	0	0	0	0	0	0	0	0	0	0	0	0	0	0	0	0	0	0	0	0
10	10	50	10	50	10	10	10	10	10	10	10	10	10	50	10	10	10	10	10	10	10	10	0	0	0	0	0	0	0	0	0	0	0	0	0	0	0	0	0	0	0	0	0	0	0	0	0	0	0
10	10	50	10	50	10	10	10	10	10	10	10	10	10	50	10	10	10	10	10	10	10	10	0	0	0	0	0	0	0	0	0	0	0	0	0	0	0	0	0	0	0	0	0	0	0	0	0	0	0
10	10	50	10	50	10	10	10	10	10	10	10	10	10	50	10	10	10	10	10	10	10	10	0	0	0	0	0	0	0	0	0	0	0	0	0	0	0	0	0	0	0	0	0	0	0	0	0	0	0
10	10	50	10	50	10	10	10	10	10	10	10	10	10	50	10	10	10	10	10	10	10	10	0	0	0	0	0	0	0	0	0	0	0	0	0	0	0	0	0	0	0	0	0	0	0	0	0	0	0
10	10	50	10	50	10	10	10	10	10	10	10	10	10	50	10	10	10	10	10	10	10	10	0	0	0	0	0	0	0	0	0	0	0	0	0	0	0	0	0	0	0	0	0	0	0	0	0	0	0
10	10	50	10	50	10	10	10	10	10	10	10	10	10	50	10	10	10	10	10	10	10	10	0	0	0	0	0	0	0	0	0	0	0	0	0	0	0	0	0	0	0	0	0	0	0	0	0	0	0
10	10	50	10	50	10	10	10	10	10	10	10	10	10	50	10	10	10	10	10	10	10	10	0	0	0	0	0	0	0	0	0	0	0	0	0	0	0	0	0	0	0	0	0	0	0	0	0	0	0
10	10	50	10	50	10	10	10	10	10	10	10	10	10	50	10	10	10	10	10	10	10	10	0	0	0	0	0	0	0	0	0	0	0	0	0	0	0	0	0	0	0	0	0	0	0	0	0	0	0
10	10	50	10	50	10	10	10	10	10	10	10	10	10	50	10	10	10	10	10	10	10	10	0	0	0	0	0	0	0	0	0	0	0	0	0	0	0	0	0	0	0	0	0	0	0	0	0	0	0
10	10	50	10	50	10	10	10	10	10	10	10	10	10	50	10	10	10	10	10	10	10	10	0	0	0	0	0	0	0	0	0	0	0	0	0	0	0	0	0	0	0	0	0	0	0	0	0	0	0
10	10	50	10	50	10	10	10	10	10	10	10	10	10	50	10	10	10	10	10	10	10	10	0	0	0	0	0	0	0	0	0	0	0	0	0	0	0	0	0	0	0	0	0	0	0	0	0	0	0
10	10	50	10	50	10	10	10	10	10	10	10	10	10	50	10	10	10	10	10	10	10	10	0	0	0	0	0	0	0	0	0	0	0	0	0	0	0	0	0	0	0	0	0	0	0	0	0	0	0
10	10	50	10	50	10	10	10	10	10	10	10	10	10	50	10	10	10	10	10	10	10	10	0	0	0	0	0	0	0	0	0	0	0	0	0	0	0	0	0	0	0	0	0	0	0	0	0	0	0
10	10	50	10	50	10	10	10	10	10	10	10	10	10	50	10	10	10	10	10	10	10	10	0	0	0	0	0	0	0	0	0	0	0	0	0	0	0	0	0	0	0	0	0	0	0	0	0	0	0
10	10	50	10	50	10	10	10	10	10	10	10	10	10	50	10	10	10	10	10	10	10	10	0	0	0	0	0	0	0	0	0	0	0	0	0	0	0	0	0	0	0	0	0	0	0	0	0	0	0
10	10	50	10	50	10	10	10	10	10	10	10	10	10	50	10	10	10	10	10	10	10	10	0	0	0	0	0	0	0	0	0	0	0	0	0	0	0	0	0	0	0	0	0	0	0	0	0	0	0
10	10	50	10	50	10	10	10	10	10	10	10	10	10	50	10	10	10	10	10	10	10	10	0	0	0	0	0	0	0	0	0	0	0	0	0	0	0	0	0	0	0	0	0	0	0	0	0	0	0
10	10	50	10	50	10	10	10	10	10	10	10	10	10	50	10	10	10	10	10	10	10	10	0	0	0	0	0	0	0	0	0	0	0	0	0	0	0	0	0	0	0	0	0	0	0	0	0	0	0
10	10	50	10	50	10	10	10	10	10	10	10	10	10	50	10	10	10	10	10	10	10	10	0	0	0	0	0	0	0	0	0	0	0	0	0	0	0	0	0	0	0	0	0	0	0	0	0	0	0
10	10	50	10	50	10	10	10	10	10	10	10	10	10	50	10	10	10	10	10	10	10	10	0	0	0	0	0	0	0	0	0	0	0	0	0	0	0	0	0	0	0	0	0	0	0	0	0	0	0
10	10	50	10	50	10	10	10	10	10	10	10	10	10	50	10	10	10	10	10	10	10	10	0	0	0	0	0	0	0	0	0	0	0	0	0	0	0	0	0	0	0	0	0	0	0	0	0	0	0
10	10	50	10	50	10	10	10	10	10	10	10	10	10	50	10	10	10	10	10	10	10	10	0	0	0	0	0	0	0	0	0	0	0	0	0	0	0	0	0	0	0	0	0	0	0	0	0	0	0
10	10	50	10	50	10	10	10	10	10	10	10	10	10	50	10	10	10	10	10	10	10	10	0	0	0	0	0	0	0	0	0	0	0	0	0	0	0	0	0	0	0	0	0	0	0	0	0	0	0
10	10	50	10	50	10	10	10	10	10	10	10	10	10	50	10	10	10	10	10	10	10	10	0	0	0	0	0	0	0	0	0	0	0	0	0	0	0	0	0	0	0	0	0	0	0	0	0	0	0
10	10	50	10	50	10	10	10	10	10	10	10	10	10	50	10	10	10	10	10	10	10	10	0	0	0	0	0	0	0	0	0	0	0	0	0	0	0	0	0	0	0	0	0	0	0	0	0	0	0
10	10	50	10	50	10	10	10	10	10	10	10	10	10	50	10	10	10	10	10	10	10	10	0	0	0	0	0	0	0	0	0	0	0	0	0	0	0	0	0	0	0	0	0	0	0	0	0	0	0
10	10	50	10	50	10	10	10	10	10	10	10	10	10	50	10	10	10	10	10	10	10	10	0	0	0	0	0	0	0	0	0	0	0	0	0	0	0	0	0	0	0	0	0	0	0	0	0	0	0
10	10	50	10	50	10	10	10	10	10	10	10	10	10	50	10	10	10	10	10	10	10	10	0	0	0	0	0	0	0	0	0	0	0	0	0	0	0	0	0	0	0	0	0	0	0	0	0	0	0
10	10	50	10	50	10	10	10	10	10	10	10	10	10	50	10	10	10	10	10	10	10	10	0	0	0	0	0	0	0	0	0	0	0	0	0	0	0	0	0	0	0	0	0	0	0	0	0	0	0
10	10	50	10	50	10	10	10	10	10	10	10	10	10	50	10	10	10	10	10	10	10	10	0	0	0	0	0	0	0	0	0	0	0	0	0	0	0	0	0	0	0	0	0	0	0	0	0	0	0
10	10	50	10	50	10	10	10	10	10	10	10	10	10	50	10	10	10	10	10	10	10	10	0	0	0	0	0	0	0	0	0	0	0	0	0	0	0	0	0	0	0	0	0	0	0	0	0	0	0
10	10	50	10	50	10	10	10	10	10	10	10	10	10	50	10	10	10	10	10	10	10	10	0	0	0	0	0	0	0	0	0	0	0	0	0	0	0	0	0	0	0	0	0	0	0	0	0	0	0
10	10	50	10	50	10	10	10	10	10	10	10	10	10	50	10	10	10	10	10	10	10	10	0	0	0	0	0	0	0	0	0	0	0	0	0	0	0	0	0	0	0	0	0	0	0	0	0	0	0
10	10	50	10	50	10	10	10	10	10	10	10	10	10	50	10	10	10	10	10	10	10	10	0	0	0	0	0	0	0	0	0	0	0	0	0	0	0	0	0	0	0	0	0	0	0	0	0	0	0
10	10	50	10	50	10	10	10	10	10	10	10	10	10	50	10	10	10	10	10	10	10	10	0	0	0	0	0	0	0	0	0	0	0	0	0	0	0	0	0	0	0	0	0	0	0	0	0	0	0
10	10	50	10	50	10	10	10	10	10	10	10	10	10	50	10	10	10	10	10	10	10	10	0	0	0	0	0	0	0	0	0	0	0	0	0	0	0	0	0	0	0	0	0	0	0	0	0	0	0
10	10	50	10	50	10	10	10	10	10	10	10	10	10	50	10	10	10	10	10	10	10	10	0	0	0	0	0	0	0	0	0	0	0	0	0	0	0	0	0	0	0	0	0	0	0	0	0	0	0
10	10	50	10	50	10	10	10	10	10	10	10	10	10	50	10	10	10	10	10	10	10	10	0	0	0	0	0	0	0	0	0	0	0	0	0	0	0	0	0	0	0	0	0	0	0	0	0	0	0
10	10	50	10	50	10	10	10	10	10	10	10	10	10	50	10	10	10	10	10	10	10	10	0	0	0	0	0	0	0	0	0	0	0	0	0	0	0	0	0	0	0	0	0	0	0	0	0	0	0
10	10	50	10	50	10	10	10	10	10	10	10	10	10	50	10	10	10	10	10	10	10	10	0	0	0	0	0	0	0	0	0	0	0	0	0	0	0	0	0	0	0	0	0	0	0	0	0	0	0
10	10	50	10	50	10	10	10	10	10	10	10	10	10	50	10	10	10	10	10	10	10	10	0	0	0	0	0	0	0	0	0	0	0	0	0	0	0	0	0	0	0	0	0	0	0	0	0	0	0
10	10	50	10	50	10	10	10	10	10	10	10	10	10	50	10	10	10	10	10	10	10	10	0	0	0	0	0	0	0	0	0	0	0	0	0	0	0	0	0	0	0	0	0	0	0	0	0	0	0
10	10	50	10	50	10	10	10	10	10	10	10	10	10	50	10	10	10	10	10	10	10	10	0	0	0	0	0	0	0	0	0	0	0	0	0	0	0	0	0	0	0	0	0	0	0	0	0	0	0
10	10	50	10	50	10	10	10	10	10	10	10	10	10	50	10	10	10	10	10	10	10	10	0	0	0	0	0	0	0	0	0	0	0	0	0	0	0	0	0	0	0	0	0	0	0	0	0	0	0
10	10	50	10	50	10	10	10	10	10	10	10	10	10	50	10	10	10	10	10	10	10	10	0	0	0	0	0	0	0	0	0	0	0	0	0	0	0	0	0	0	0	0	0	0	0	0	0	0	0
10	10	50	10	50	10	10	10	10	10	10	10	10	10	50	10	10	10	10	10	10	10	10	0	0	0	0	0	0	0	0	0	0	0	0	0	0	0	0	0	0	0	0	0	0	0	0	0	0	0
10	10	50	10	50	10	10	10	10	10	10	10	10	10	50	10	10	10	10	10	10	10	10	0	0	0	0	0	0	0	0	0	0	0	0	0	0	0	0	0	0	0	0	0	0	0	0	0	0	0
10	10	50	10	50	10	10	10	10	10	10	10	10	10	50	10	10	10	10	10	10	10	10	0	0	0	0	0	0	0	0	0	0	0	0	0	0	0	0	0	0	0	0	0	0	0	0	0	0	0
10	10	50	10	50	10	10	10	10	10	10	10	10	10	50	10	10	10	10	10	10	10	10	0	0	0	0	0	0	0	0	0	0	0	0	0	0	0	0	0	0	0	0	0	0	0	0	0	0	0
10	10	50	10	50	10	10	10	10	10	10	10	10	10	50	10	10	10	10	10	10	10	10	0	0	0	0	0	0	0	0	0	0	0	0	0	0	0	0	0	0	0	0	0	0	0	0	0	0	0
10	10	50	10	50	10	10	10	10	10	10	10	10	10	50	10	10	10	10	10	10	10	10	0	0	0	0	0	0	0	0	0	0	0	0	0	0	0	0	0	0	0	0	0	0	0	0	0	0	0
10	10	50	10	50	10	10	10	10	10	10	10	10	10	50	10	10	10	10	10	10	10	10	0	0	0	0	0	0	0	0	0	0	0	0	0	0	0	0	0	0	0	0	0	0	0	0	0	0	0
10	10	50	10	50	10	10	10	10	10	10	10	10	10	50	10	10	10	10	10	10	10	10	0	0	0	0	0	0	0	0	0	0	0	0	0	0	0	0	0	0	0	0	0	0	0	0	0	0	0
10	10	50	10	50	10	10	10	10	10	10	10	10	10	50	10	10	10	10	10	10	10	10	0	0	0	0	0	0	0	0	0	0	0	0	0	0	0	0	0	0	0	0	0	0	0	0	0	0	0
10	10	50	10	50	10	10	10	10	10	10	10	10	10	50	10	10	10	10	10	10	10	10	0	0	0	0	0	0	0	0	0	0	0	0	0	0	0	0	0	0	0	0	0	0	0	0	0	0	0
10	10	50	10	50	10	10	10	10	10	10	10	10	10	50	10	10	10	10	10	10	10	10	0	0	0	0	0	0	0	0	0	0	0	0	0	0	0	0	0	0	0	0	0	0	0	0	0	0	0
10	10	50	10	50	10	10	10	10	10	10	10	10	10	50	10	10	10	10	10	10	10	10	0	0	0	0	0	0	0	0	0	0	0	0	0	0	0	0	0	0	0	0	0	0	0	0	0	0	0
10	10	50	10	50	10	10	10	10	10	10	10	10	10	50	10	10	10	10	10	10	10	10	0	0	0	0	0	0	0	0	0	0	0	0	0	0	0	0	0	0	0	0	0	0	0	0	0	0	0
10	10	50	10	50	10	10	10	10	10	10	10	10	10	50	10	10	10	10	10	10	10	10	0	0	0	0	0	0	0	0	0	0	0	0	0	0	0	0	0	0	0	0	0	0	0	0	0	0	0
10	10	50	10	50	10	10	10	10	10	10	10	10	10	50	10	10	10	10	10	10	10	10	0	0	0	0	0	0	0	0	0	0	0	0	0	0	0	0	0	0	0	0	0	0	0	0	0	0	0
10	10	50	10	50	10	10	10	10	10	10	10	10	10	50	10	10	10	10	10	10	10	10	0	0	0	0	0	0	0	0	0	0	0	0	0	0	0	0	0	0	0	0	0	0	0	0	0	0	0
10	10	50	10	50	10	10	10	10	10	10	10	10	10	50	10	10	10	10	10	10	10	10	0	0	0	0	0	0	0	0	0	0	0	0	0	0	0	0	0	0	0	0	0	0	0	0	0	0	0
10	10	50	10	50	10	10	10	10	10	10	10	10	10	50	10	10	10	10	10	10	10	10	0	0	0	0	0	0	0	0	0	0	0	0	0	0	0	0	0	0	0	0	0	0	0	0	0	0	0
10	10	50	10	50	10	10	10	10	10	10	10	10	10	50	10	10	10	10	10	10	10	10	0	0	0	0	0	0	0	0	0	0	0	0	0	0	0	0	0	0	0	0	0	0	0	0	0	0	0
10	10	50	10	50	10	10	10	10	10	10	10	10	10	50	10	10	10	10	10	10	10	10	0	0	0	0	0	0	0	0	0	0	0	0	0	0	0	0	0	0	0	0	0	0	0	0	0	0	0
10	10	50	10	50	10	10	10	10	10	10	10	10	10	50	10	10	10	10	10	10	10	10	0	0	0	0	0	0	0	0	0	0	0	0	0	0	0	0	0	0	0	0	0	0	0	0	0	0	0
10	10	50	10	50	10	10	10	10	10	10	10	10	10	50	10	10	10	10	10	10	10	10	0	0	0	0	0	0	0	0	0	0	0	0	0	0	0	0	0	0	0	0	0	0	0	0	0	0	0
10	10	50	10	50	10	10	10	10	10	10	10	10	10	50	10	10	10	10	10	10	10	10	0	0	0	0	0	0	0	0	0	0	0	0	0	0	0	0	0	0	0	0	0	0	0	0	0	0	0
10	10	50	10	50	10	10	10	10	10	10	10	10	10	50	10	10	10	10	10	10	10	10	0	0	0	0	0	0	0	0	0	0	0	0	0	0	0	0	0	0	0	0	0	0	0	0	0	0	0
10	10	50	10	50	10	10	10	10	10	10	10	10	10	50	10	10	10	10	10	10	10	10	0	0	0	0	0	0	0	0	0	0	0	0	0	0	0	0	0	0	0	0	0	0	0	0	0	0	0
10	10	50	10	50	10	10	10	10	10	10	10	10	10	50	10	10	10	10	10	10	10	10	0	0	0	0	0	0	0	0	0	0	0	0	0	0	0	0	0	0	0	0	0	0	0	0	0	0	0
10	10	50	10	50	10	10	10	10	10	10	10	10	10	50	10	10	10	10	10	10	10	10	0	0	0	0	0	0	0	0	0	0	0	0	0	0	0	0	0	0	0	0	0	0	0	0	0	0	0
10	10	50	10	50	10	10	10	10	10	10	10	10	10	50	10	10	10	10	10	10	10	10	0	0	0	0	0	0	0	0	0	0	0	0	0	0	0	0	0	0	0	0	0	0	0	0	0	0	0
10	10	50	10	50	10	10	10	10	10	10	10	10	10	50	10	10	10	10	10	10	10	10	0	0	0	0	0	0	0	0	0	0	0	0	0	0	0	0	0	0	0	0	0	0	0	0	0	0	0
10	10	50	10	50	10	10	10	10	10	10	10	10	10	50	10	10	10	10	10	10	10	10	0	0	0	0	0	0	0	0	0	0	0	0	0	0	0	0	0	0	0	0	0	0	0	0	0	0	0
10	10	50	10	50	10	10	10	10	10	10	10	10	10	50	10	10	10	10	10	10	10	10	0	0	0	0	0	0	0	0	0	0	0	0	0	0	0	0	0	0	0	0	0	0	0	0	0	0	0
10	10	50	10	50	10	10	10	10	10	10	10	10	10	50	10	10	10	10	10	10	10	10	0	0	0	0	0	0	0	0	0	0	0	0	0	0	0	0	0	0	0	0	0	0	0	0	0	0	0
10	10	50	10	50	10	10	10	10	10	10	10	10	10	50	10	10	10	10	10	10	10	10	0	0	0	0	0	0	0	0	0	0	0	0	0	0	0	0	0	0	0	0	0	0	0	0	0	0	0
10	10	50	10	50	10	10	10	10	10	10	10	10	10	50	10	10	10	10	10	10	10	10	0	0	0	0	0	0	0	0	0	0	0	0	0	0	0	0	0	0	0	0	0	0	0	0	0	0	0
10	10	50	10	50	10	10	10	10	10	10	10	10	10	50	10	10	10	10	10	10	10	10	0	0	0	0	0	0	0	0	0	0	0	0	0	0	0	0	0	0	0	0	0	0	0	0	0	0	0
10	10	50	10	50	10	10	10	10	10	10	10	10	10	50	10	10	10	10	10	10	10	10	0	0	0	0	0	0	0	0	0	0	0	0	0	0	0	0	0	0	0	0	0	0	0	0	0	0	0
10	10	50	10	50	10	10	10	10	10	10	10	10	10	50	10	10	10	10	10	10	10	10	0	0	0	0	0	0	0	0	0	0	0	0	0	0	0	0	0	0	0	0	0	0	0	0	0	0	0
10	10	50	10	50	10	10	10	10	10	10	10	10	10	50	10	10	10	10	10	10	10	10	0	0	0	0	0	0	0	0	0	0	0	0	0	0	0	0	0	0	0	0	0	0	0	0	0	0	0
10	10	50	10	50	10	10	10	10	10	10	10	10	10	50	10	10	10	10	10	10	10	10	0	0	0	0	0	0	0	0	0	0	0	0	0	0	0	0	0	0	0	0	0	0	0	0	0	0	0
10	10	50	10	50	10	10	10	10	10	10	10	10	10	50	10	10	10	10	10	10	10	10	0	0	0	0	0	0	0	0	0	0	0	0	0	0	0	0	0	0	0	0	0	0	0	0	0	0	0
10	10	50	10	50	10	10	10	10	10	10	10	10	10	50	10	10	10	10	10	10	10	10	0	0	0	0	0	0	0	0	0	0	0	0	0	0	0	0	0	0	0	0	0	0	0	0	0	0	0
10	10	50	10	50	10	10	10	10	10	10	10	10	10	50	10	10	10	10	10	10	10	10	0	0	0	0	0	0	0	0	0	0	0	0	0	0	0	0	0	0	0	0	0	0	0	0	0	0	0
10	10	50	10	50	10	10	10	10	10	10	10	10	10	50	10	10	10	10	10	10	10	10	0	0	0	0	0	0	0	0	0	0	0	0	0	0	0	0	0	0	0	0	0	0	0	0	0	0	0
10	10	50	10	50	10	10	10	10	10	10	10	10	10	50	10	10	10	10	10	10	10	10	0	0	0	0	0	0	0	0	0	0	0	0	0	0	0	0	0	0	0	0	0	0	0	0	0	0	0
10	10	50	10	50	10	10	10	10	10	10	10	10	10	50	10	10	10	10	10	10	10	10	0	0	0	0	0	0	0	0	0	0	0	0	0	0	0	0	0	0	0	0	0	0	0	0	0	0	0
10	10	50	10	50	10	10	10	10	10	10	10	10	10	50	10	10	10	10	10	10	10	10	0	0	0	0	0	0	0	0	0	0	0	0	0	0	0	0	0	0	0	0	0	0	0	0	0	0	0
10	10	50	10	50	10	10	10	10	10	10	10	10	10	50	10	10	10	10	10	10	10	10	0	0	0	0	0	0	0	0	0	0	0	0	0	0	0	0	0	0	0	0	0	0	0	0	0	0	0
10	10	50	10	50	10	10	10	10	10	10	10	10	10	50	10	10	10	10	10	10	10	10	0	0	0	0	0	0	0	0	0	0	0	0	0	0	0	0	0	0	0	0	0	0	0	0	0	0	0
10	10	50	10	50	10	10	10	10	10	10	10	10	10	50	10	10	10	10	10	10	10	10	0	0	0	0	0	0	0	0	0	0	0	0	0	0	0	0	0	0	0	0	0	0	0	0	0	0	0
10	10	50	10	50	10	10	10	10	10	10	10	10	10	50	10	10	10	10	10	10	10	10	0	0	0	0	0	0	0	0	0	0	0	0	0	0	0	0	0	0	0	0	0	0	0	0	0	0	0
10	10	50	10	50	10	10	10	10	10	10	10	10	10	50	10	10	10	10	10	10	10	10	0	0	0	0	0	0	0	0	0	0	0	0	0	0	0	0	0	0	0	0	0	0	0	0	0	0	0
10	10	50	10	50	10	10	10	10	10	10	10	10	10	50	10	10	10	10	10	10	10	10	0	0	0	0	0	0	0	0	0	0	0	0	0	0	0	0	0	0	0	0	0	0	0	0	0	0	0
10	10	50	10	50	10	10	10	10	10	10	10	10	10	50	10	10	10	10	10	10	10	10	0	0	0	0	0	0	0	0	0	0	0	0	0	0	0	0	0	0	0	0	0	0	0	0	0	0	0
10	10	50	10	50	10	10	10	10	10	10	10	10	10	50	10	10	10	10	10	10	10	10	0	0	0	0	0	0	0	0	0	0	0	0	0	0	0	0	0	0	0	0	0	0	0	0	0	0	0
10	10	50	10	50	10	10	10	10	10	10	10	10	10	50	10	10	10	10	10	10	10	10	0	0	0	0	0	0	0	0	0	0	0	0	0	0	0	0	0	0	0	0	0	0	0	0	0	0	0
10	10	50	10	50	10	10	10	10	10	10	10	10	10	50	10	10	10	10	10	10	10	10	0	0	0	0	0	0	0	0	0	0	0	0	0	0	0	0	0	0	0	0	0	0	0	0	0	0	0
10	10	50	10	50	10	10	10	10	10	10	10	10	10	50	10	10	10	10	10	10	10	10	0	0	0	0	0	0	0	0	0	0	0	0	0	0	0	0	0	0	0	0	0	0	0	0	0	0	0
10	10	50	10	50	10	10	10	10	10	10	10	10	10	50	10	10	10	10	10	10	10	10	0	0	0	0	0	0	0	0	0	0	0	0	0	0	0	0	0	0	0	0	0	0	0	0	0	0	0
10	10	50	10	50	10	10	10	10	10	10	10	10	10	50	10	10	10	10	10	10	10	10	0	0	0	0	0	0	0	0	0	0	0	0	0	0	0	0	0	0	0	0	0	0	0	0	0	0	0
10	10	50	10	50	10	10	10	10	10	10	10	10	10	50	10	10	10	10	10	10	10	10	0	0	0	0	0	0	0	0	0	0	0	0	0	0	0	0	0	0	0	0	0	0	0	0	0	0	0
10	10	50	10	50	10	10	10	10	10	10	10	10	10	50	10	10	10	10	10	10	10	10	0	0	0	0	0	0	0	0	0	0	0	0	0	0	0	0	0	0	0	0	0	0	0	0	0	0	0
10	10	50	10	50	10	10	10	10	10	10	10	10	10	50	10	10	10	10	10	10	10	10	0	0	0	0	0	0	0	0	0	0	0	0	0	0	0	0	0	0	0	0	0	0	0	0	0	0	0
10	10	50	10	50	10	10	10	10	10	10	10	10	10	50	10	10	10	10	10	10	10	10	0	0	0	0	0	0	0	0	0	0	0	0	0	0	0	0	0	0	0	0	0	0	0	0	0	0	0
10	10	50	10	50	10	10	10	10	10	10	10	10	10	50	10	10	10	10	10	10	10	10	0	0	0	0	0	0	0	0	0	0	0	0	0	0	0	0	0	0	0	0	0	0	0	0	0	0	0
10	10	50	10	50	10	10	10	10	10	10	10	10	10	50	10	10	10	10	10	10	10	10	0	0	0	0	0	0	0	0	0	0	0	0	0	0	0	0	0	0	0	0	0	0	0	0	0	0	0
10	10	50	10	50	10	10	10	10	10	10	10	10	10	50	10	10	10	10	10	10	10	10	0	0	0	0	0	0	0	0	0	0	0	0	0	0	0	0	0	0	0	0	0	0	0	0	0	0	0
10	10	50	10	50	10	10	10	10	10	10	10	10	10	50	10	10	10	10	10	10	10	10	0	0	0	0	0	0	0	0	0	0	0	0	0	0	0	0	0	0	0	0	0	0	0	0	0	0	0
10	10	50	10	50	10	10	10	10	10	10	10	10	10	50	10	10	10	10	10	10	10	10	0	0	0	0	0	0	0	0	0	0	0	0	0	0	0	0	0	0	0	0	0	0	0	0	0	0	0
10	10	50	10	50	10	10	10	10	10	10	10	10	10	50	10	10	10	10	10	10	10	10	0	0	0	0	0	0	0	0	0	0	0	0	0	0	0	0	0	0	0	0	0	0	0	0	0	0	0
10	10	50	10	50	10	10	10	10	10	10	10	10	10	50	10	10	10	10	10	10	10	10	0	0	0	0	0	0	0	0	0	0	0	0	0	0	0	0	0	0	0	0	0	0	0	0	0	0	0
10	10	50	10	50	10	10	10	10	10	10	10	10	10	50	10	10	10	10	10	10	10	10	0	0	0	0	0	0	0	0	0	0	0	0	0	0	0	0	0	0	0	0	0	0	0	0	0	0	0
10	10	50	10	50	10	10	10	10	10	10	10	10	10	50	10	10	10	10	10	10	10	10	0	0	0	0	0	0	0	0	0	0	0	0	0	0	0	0	0	0	0	0	0	0	0	0	0	0	0
10	10	50	10	50	10	10	10	10	10	10	10	10	10	50	10	10	10	10	10	10	10	10	0	0	0	0	0	0	0	0	0	0	0	0	0	0	0	0	0	0	0	0	0	0	0	0	0	0	0
10	10	50	10	50	10	10	10	10	10	10	10	10	10	50	10	10	10	10	10	10	10	10	0	0	0	0	0	0	0	0	0	0	0	0	0	0	0	0	0	0	0	0	0	0	0	0	0	0	0
10	10	50	10	50	10	10	10	10	10	10	10	10	10	50	10	10	10	10	10	10	10	10	0	0	0	0	0	0	0	0	0	0	0	0	0	0	0	0	0	0	0	0	0	0	0	0	0	0	0
10	10	50	10	50	10	10	10	10	10	10	10	10	10	50	10	10	10	10	10	10	10	10	0	0	0	0	0	0	0	0	0	0	0	0	0	0	0	0	0	0	0	0	0	0	0	0	0	0	0
10	10	50	10	50	10	10	10	10	10	10	10	10	10	50	10	10	10	10	10	10	10	10	0	0	0	0	0	0	0	0	0	0	0	0	0	0	0	0	0	0	0	0	0	0	0	0	0	0	0
10	10	50	10	50	10	10	10	10	10	10	10	10	10	50	10	10	10	10	10	10	10	10	0	0	0	0	0	0	0	0	0	0	0	0	0	0	0	0	0	0	0	0	0	0	0	0	0	0	0
10	10	50	10	50	10	10	10	10	10	10	10	10	10	50	10	10	10	10	10	10	10	10	0	0	0	0	0	0	0	0	0	0	0	0	0	0	0	0	0	0	0	0	0	0	0	0	0	0	0
10	10	50	10	50	10	10	10	10	10	10	10	10	10	50	10	10	10	10	10	10	10	10	0	0	0	0	0	0	0	0	0	0	0	0	0	0	0	0	0	0	0	0	0	0	0	0	0	0	0
10	10	50	10	50	10	10	10	10	10	10	10	10	10	50	10	10	10	10	10	10	10	10	0	0	0	0	0	0	0	0	0	0	0	0	0	0	0	0	0	0	0	0	0	0	0	0	0	0	0
10	10	50	10	50	10	10	10	10	10	10	10	10	10	50	10	10	10	10	10	10	10	10	0	0	0	0	0	0	0	0	0	0	0	0	0	0	0	0	0	0	0	0	0	0	0	0	0	0	0
10	10	50	10	50	10	10	10	10	10	10	10	10	10	50	10	10	10	10	10	10	10	10	0	0	0	0	0	0	0	0	0	0	0	0	0	0	0	0	0	0	0	0	0	0	0	0	0	0	0
10	10	50	10	50	10	10	10	10	10	10	10	10	10	50	10	10	10	10	10	10	10	10	0	0	0	0	0	0	0	0	0	0	0	0	0	0	0	0	0	0	0	0	0	0	0	0	0	0	0
10	10	50	10	50	10	10	10	10	10	10	10	10	10	50	10	10	10	10	10	10	10	10	0	0	0	0	0	0	0	0	0	0	0	0	0	0	0	0	0	0	0	0	0	0	0	0	0	0	0
10	10	50	10	50	10	10	10	10	10	10	10	10	10	50	10	10	10	10	10	10	10	10	0	0	0	0	0	0	0	0	0	0	0	0	0	0	0	0	0	0	0	0	0	0	0	0	0	0	0
10	10	50	10	50	10	10	10	10	10	10	10	10	10	50	10	10	10	10	10	10	10	10	0	0	0	0	0	0	0	0	0	0	0	0	0	0	0	0	0	0	0	0	0	0	0	0	0	0	0
10	10	50	10	50	10	10	10	10	10	10	10	10	10	50	10	10	10	10	10	10	10	10	0	0	0	0	0	0	0	0	0	0	0	0	0	0	0	0	0	0	0	0	0	0	0	0	0	0	0
10	10	50	10	50	10	10	10	10	10	10	10	10	10	50	10	10	10	10	10	10	10	10	0	0	0	0	0	0	0	0	0	0	0	0	0	0	0	0	0	0	0	0	0	0	0	0	0	0	0
10	10	50	10	50	10	10	10	10	10	10	10	10	10	50	10	10	10	10	10	10	10	10	0	0	0	0	0	0	0	0	0	0	0	0	0	0	0	0	0	0	0	0	0	0	0	0	0	0	0
10	10	50	10	50	10	10	10	10	10	10	10	10	10	50	10	10	10	10	10	10	10	10	0	0	0	0	0	0	0	0	0	0	0	0	0	0	0	0	0	0	0	0	0	0	0	0	0	0	0
10	10	50	10	50	10	10	10	10	10	10	10	10	10	50	10	10	10	10	10	10	10	10	0	0	0	0	0	0	0	0	0	0	0	0	0	0	0	0	0	0	0	0	0	0	0	0	0	0	0
10	10	50	10	50	10	10	10	10	10	10	10	10	10	50	10	10	10	10	10	10	10	10	0	0	0	0	0	0	0	0	0	0	0	0	0	0	0	0	0	0	0	0	0	0	0	0	0	0	0
10	10	50	10	50	10	10	10	10	10	10	10	10	10	50	10	10	10	10	10	10	10	10	0	0	0	0	0	0	0	0	0	0	0	0	0	0	0	0	0	0	0	0	0	0	0	0	0	0	0
10	10	50	10	50	10	10	10	10	10	10	10	10	10	50	10	10	10	10	10	10	10	10	0	0	0	0	0	0	0	0	0	0	0	0	0	0	0	0	0	0	0	0	0	0	0	0	0	0	0
10	10	50	10	50	10	10	10	10	10	10	10	10	10	50	10	10	10	10	10	10	10	10	0	0	0	0	0	0	0	0	0	0	0	0	0	0	0	0	0	0	0	0	0	0	0	0	0	0	0
10	10	50	10	50	10	10	10	10	10	10	10	10	10	50	10	10	10	10	10	10	10	10	0	0	0	0	0	0	0	0	0	0	0	0	0	0	0	0	0	0	0	0	0	0	0	0	0	0	0
10	10	50	10	50	10	10	10	10	10	10	10	10	10	50	10	10	10	10	10	10	10	10	0	0	0	0	0	0	0	0	0	0	0	0	0	0	0	0	0	0	0	0	0	0	0	0	0	0	0
10	10	50	10	50	10	10	10	10	10	10	10	10	10	50	10	10	10	10	10	10	10	10	0	0	0	0	0	0	0	0	0	0	0	0	0	0	0	0	0	0	0	0	0	0	0	0	0	0	0
10	10	50	10	50	10	10	10	10	10	10	10	10	10	50	10	10	10	10	10	10	10	10	0	0	0	0	0	0	0	0	0	0	0	0	0	0	0	0	0	0	0	0	0	0	0	0	0	0	0
10	10	50	10	50	10	10	10	10	10	10	10	10	10	50	10	10	10	10	10	10	10	10	0	0	0	0	0	0	0	0	0	0	0	0	0	0	0	0	0	0	0	0	0	0	0	0	0	0	0
10	10	50	10	50	10	10	10	10	10	10	10	10	10	50	10	10	10	10	10	10	10	10	0	0	0	0	0	0	0	0	0	0	0	0	0	0	0	0	0	0	0	0	0	0	0	0	0	0	0
10	10	50	10	50	10	10	10	10	10	10	10	10	10	50	10	10	10	10	10	10	10	10	0	0	0	0	0	0	0	0	0	0	0	0	0	0	0	0	0	0	0	0	0	0	0	0	0	0	0
10	10	50	10	50	10	10	10	10	10	10	10	10	10	50	10	10	10	10	10	10	10	10	0	0	0	0	0	0	0	0	0	0	0	0	0	0	0	0	0	0	0	0	0	0	0	0	0	0	0
10	10	50	10	50	10	10	10	10	10	10	10	10	10	50	10	10	10	10	10	10	10	10	0	0	0	0	0	0	0	0	0	0	0	0	0	0	0	0	0	0	0	0	0	0	0	0	0	0	0
10	10	50	10	50	10	10	10	10	10	10	10	10	10	50	10	10	10	10	10	10	10	10	0	0	0	0	0	0	0	0	0	0	0	0	0	0	0	0	0	0	0	0	0	0	0	0	0	0	0
10	10	50	10	50	10	10	10	10	10	10	10	10	10	50	10	10	10	10	10	10	10	10	0	0	0	0	0	0	0	0	0	0	0	0	0	0	0	0	0	0	0	0	0	0	0	0	0	0	0
10	10	50	10	50	10	10	10	10	10	10	10	10	10	50	10	10	10	10	10	10	10	10	0	0	0	0	0	0	0	0	0	0	0	0	0	0	0	0	0	0	0	0	0	0	0	0	0	0	0
10	10	50	10	50	10	10	10	10	10	10	10	10	10	50	10	10	10	10	10	10	10	10	0	0	0	0	0	0	0	0	0	0	0	0	0	0	0	0	0	0	0	0	0	0	0	0	0	0	0
10	10	50	10	50	10	10	10	10	10	10	10	10	10	50	10	10	10	10	10	10	10	10	0	0	0	0	0	0	0	0	0	0	0	0	0	0	0	0	0	0	0	0	0	0	0	0	0	0	0
10	10	50	10	50	10	10	10	10	10	10	10	10	10	50	10	10	10	10	10	10	10	10	0	0	0	0	0	0	0	0	0	0	0	0	0	0	0	0	0	0	0	0	0	0	0	0	0	0	0
10	10	50	10	50	10	10	10	10	10	10	10	10	10	50	10	10	10	10	10	10	10	10	0	0	0	0	0	0	0	0	0	0	0	0	0	0	0	0	0	0	0	0	0	0	0	0	0	0	0
10	10	50	10	50	10	10	10	10	10	10	10	10	10	50	10	10	10	10	10	10	10	10	0	0	0	0	0	0	0	0	0	0	0	0	0	0	0	0	0	0	0	0	0	0	0	0	0	0	0
10	10	50	10	50	10	10	10	10	10	10	10	10	10	50	10	10	10	10	10	10	10	10	0	0	0	0	0	0	0	0	0	0	0	0	0	0	0	0	0	0	0	0	0	0	0	0	0	0	0
10	10	50	10	50	10	10	10	10	10	10	10	10	10	50	10	10	10	10	10	10	10	10	0	0	0	0	0	0	0	0	0	0	0	0	0	0	0	0	0	0	0	0	0	0	0	0	0	0	0
10	10	50	10	50	10	10	10	10	10	10	10	10	10	50	10	10	10	10	10	10	10	10	0	0	0	0	0	0	0	0	0	0	0	0	0	0	0	0	0	0	0	0	0	0	0	0	0	0	0
10	10	50	10	50	10	10	10	10	10	10	10	10	10	50	10	10	10	10	10	10	10	10	0	0	0	0	0	0	0	0	0	0	0	0	0	0	0	0	0	0	0	0	0	0	0	0	0	0	0
10	10	50	10	50	10	10	10	10	10	10	10	10	10	50	10	10	10	10	10	10	10	10	0	0	0	0	0	0	0	0	0	0	0	0	0	0	0	0	0	0	0	0	0	0	0	0	0	0	0
10	10	50	10	50	10	10	10	10	10	10	10	10	10	50	10	10	10	10	10	10	10	10	0	0	0	0	0	0	0	0	0	0	0	0	0	0	0	0	0	0	0	0	0	0	0	0	0	0	0
10	10	50	10	50	10	10	10	10	10	10	10	10	10	50	10	10	10	10	10	10	10	10	0	0	0	0	0	0	0	0	0	0	0	0	0	0	0	0	0	0	0	0	0	0	0	0	0	0	0
10	10	50	10	50	10	10	10	10	10	10	10	10	10	50	10	10	10	10	10	10	10	10	0	0	0	0	0	0	0	0	0	0	0	0	0	0	0	0	0	0	0	0	0	0	0	0	0	0	0
10	10	50	10	50	10	10	10	10	10	10	10	10	10	50	10	10	10	10	10	10	10	10	0	0	0	0	0	0	0	0	0	0	0	0	0	0	0	0	0	0	0	0	0	0	0	0	0	0	0
10	10	50	10	50	10	10	10	10	10	10	10	10	10	50	10	10	10	10	10	10	10	10	0	0	0	0	0	0	0	0	0	0	0	0	0	0	0	0	0	0	0	0	0	0	0	0	0	0	0
10	10	50	10	50	10	10	10	10	10	10	10	10	10	50	10	10	10	10	10	10	10	10	0	0	0	0	0	0	0	0	0	0	0	0	0	0	0	0	0	0	0	0	0	0	0	0	0	0	0
10	10	50	10	50	10	10	10	10	10	10	10	10	10	50	10	10	10	10	10	10	10	10	0	0	0	0	0	0	0	0	0	0	0	0	0	0	0	0	0	0	0	0	0	0	0	0	0	0	0
10	10	50	10	50	10	10	10	10	10	10	10	10	10	50	10	10	10	10	10	10	10	10	0	0	0	0	0	0	0	0	0	0	0	0	0	0	0	0	0	0	0	0	0	0	0	0	0	0	0
10	10	50	10	50	10	10	10	10	10	10	10	10	10	50	10	10	10	10	10	10	10	10	0	0	0	0	0	0	0	0	0	0	0	0	0	0	0	0	0	0	0	0	0	0	0	0	0	0	0
10	10	50	10	50	10	10	10	10	10	10	10	10	10	50	10	10	10	10	10	10	10	10	0	0	0	0	0	0	0	0	0	0	0	0	0	0	0	0	0	0	0	0	0	0	0	0	0	0	0
10	10	50	10	50	10	10	10	10	10	10	10	10	10	50	10	10	10	10	10	10	10	10	0	0	0	0	0	0	0	0	0	0	0	0	0	0	0	0	0	0	0	0	0	0	0	0	0	0	0
10	10	50	10	50	10	10	10	10	10	10	10	10	10	50	10	10	10	10	10	10	10	10	0	0	0	0	0	0	0	0	0	0	0	0	0	0	0	0	0	0	0	0	0	0	0	0	0	0	0
10	10	50	10	50	10	10	10	10	10	10	10	10	10	50	10	10	10	10	10	10	10	10	0	0	0	0	0	0	0	0	0	0	0	0	0	0	0	0	0	0	0	0	0	0	0	0	0	0	0
10	10	50	10	50	10	10	10	10	10	10	10	10	10	50	10	10	10	10	10	10	10	10	0	0	0	0	0	0	0	0	0	0	0	0	0	0	0	0	0	0	0	0	0	0	0	0	0	0	0
10	10	50	10	50	10	10	10	10	10	10	10	10	10	50	10	10	10	10	10	10	10	10	0	0	0	0	0	0	0	0	0	0	0	0	0	0	0	0	0	0	0	0	0	0	0	0	0	0	0
10	10	50	10	50	10	10	10	10	10	10	10	10	10	50	10	10	10	10	10	10	10	10	0	0	0	0	0	0	0	0	0	0	0	0	0	0	0	0	0	0	0	0	0	0	0	0	0	0	0
10	10	50	10	50	10	10	10	10	10	10	10	10	10	50	10	10	10	10	10	10	10	10	0	0	0	0	0	0	0	0	0	0	0	0	0	0	0	0	0	0	0	0	0	0	0	0	0	0	0
10	10	50	10	50	10	10	10	10	10	10	10	10	10	50	10	10	10	10	10	10	10	10	0	0	0	0	0	0	0	0	0	0	0	0	0	0	0	0	0	0	0	0	0	0	0	0	0	0	0
10	10	50	10	50	10	10	10	10	10	10	10	10	10	50	10	10	10	10	10	10	10	10	0	0	0	0	0	0	0	0	0	0	0	0	0	0	0	0	0	0	0	0	0	0	0	0	0	0	0
10	10	50	10	50	10	10	10	10	10	10	10	10	10	50	10	10	10	10	10	10	10	10	0	0	0	0	0	0	0	0	0	0	0	0	0	0	0	0	0	0	0	0	0	0	0	0	0	0	0
10	10	50	10	50	10	10	10	10	10	10	10	10	10	50	10	10	10	10	10	10	10	10	0	0	0	0	0	0	0	0	0	0	0	0	0	0	0	0	0	0	0	0	0	0	0	0	0	0	0
10	10	50	10	50	10	10	10	10	10	10	10	10	10	50	10	10	10	10	10	10	10	10	0	0	0	0	0	0	0	0	0	0	0	0	0	0	0	0	0	0	0	0	0	0	0	0	0	0	0
10	10	50	10	50	10	10	10	10	10	10	10	10	10	50	10	10	10	10	10	10	10	10	0	0	0	0	0	0	0	0	0	0	0	0	0	0	0	0	0	0	0	0	0	0	0	0	0	0	0
10	10	50	10	50	10	10	10	10	10	10	10	10	10	50	10	10	10	10	10	10	10	10	0	0	0	0	0	0	0	0	0	0	0	0	0	0	0	0	0	0	0	0	0	0	0	0	0	0	0
10	10	50	10	50	10	10	10	10	10	10	10	10	10	50	10	10	10	10	10	10	10	10	0	0	0	0	0	0	0	0	0	0	0	0	0	0	0	0	0	0	0	0	0	0	0	0	0	0	0
10	10	50	10	50	10	10	10	10	10	10	10	10	10	50	10	10	10	10	10	10	10	10	0	0	0	0	0	0	0	0	0	0	0	0	0	0	0	0	0	0	0	0	0	0	0	0	0	0	0
10	10	50	10	50	10	10	10	10	10	10	10	10	10	50	10	10	10	10	10	10	10	10	0	0	0	0	0	0	0	0	0	0	0	0	0	0	0	0	0	0	0	0	0	0	0	0	0	0	0
10	10	50	10	50	10	10	10	10	10	10	10	10	10	50	10	10	10	10	10	10	10	10	0	0	0	0	0	0	0	0	0	0	0	0	0	0	0	0	0	0	0	0	0	0	0	0	0	0	0
10	10	50	10	50	10	10	10	10	10	10	10	10	10	50	10	10	10	10	10	10	10	10	0	0	0	0	0	0	0	0	0	0	0	0	0	0	0	0	0	0	0	0	0	0	0	0	0	0	0
10	10	50	10	50	10	10	10	10	10	10	10	10	10	50	10	10	10	10	10	10	10	10	0	0	0	0	0	0	0	0	0	0	0	0	0	0	0	0	0	0	0	0	0	0	0	0	0	0	0
10	10	50	10	50	10	10	10	10	10	10	10	10	10	50	10	10	10	10	10	10	10	10	0	0	0	0	0	0	0	0	0	0	0	0	0	0	0	0	0	0	0	0	0	0	0	0	0	0	0
10	10	50	10	50	10	10	10	10	10	10	10	10	10	50	10	10	10	10	10	10	10	10	0	0	0	0	0	0	0	0	0	0	0	0	0	0	0	0	0	0	0	0	0	0	0	0	0	0	0
10	10	50	10	50	10	10	10	10	10	10	10	10	10	50	10	10	10	10	10	10	10	10	0	0	0	0	0	0	0	0	0	0	0	0	0	0	0	0	0	0	0	0	0	0	0	0	0	0	0
10	10	50	10	50	10	10	10	10	10	10	10	10	10	50	10	10	10	10	10	10	10	10	0	0	0	0	0	0	0	0	0	0	0	0	0	0	0	0	0	0	0	0	0	0	0	0	0	0	0
10	10	50	10	50	10	10	10	10	10	10	10	10	10	50	10	10	10	10	10	10	10	10	0	0	0	0	0	0	0	0	0	0	0	0	0	0	0	0	0	0	0	0	0	0	0	0	0	0	0
10	10	50	10	50	10	10	10	10	10	10	10	10	10	50	10	10	10	10	10	10	10	10	0	0	0	0	0	0	0	0	0	0	0	0	0	0	0	0	0	0	0	0	0	0	0	0	0	0	0
10	10	50	10	50	10	10	10	10	10	10	10	10	10	50	10	10	10	10	10	10	10	10	0	0	0	0	0	0	0	0	0	0	0	0	0	0	0	0	0	0	0	0	0	0	0	0	0	0	0
10	10	50	10	50	10	10	10	10	10	10	10	10	10	50	10	10	10	10	10	10	10	10	0	0	0	0	0	0	0	0	0	0	0	0	0	0	0	0	0	0	0	0	0	0	0	0	0	0	0
10	10	50	10	50	10	10	10	10	10	10	10	10	10	50	10	10	10	10	10	10	10	10	0	0	0	0	0	0	0	0	0	0	0	0	0	0	0	0	0	0	0	0	0	0	0	0	0	0	0
10	10	50	10	50	10	10	10	10	10	10	10	10	10	50	10	10	10	10	10	10	10	10	0	0	0	0	0	0	0	0	0	0	0	0	0	0	0	0	0	0	0	0	0	0	0	0	0	0	0
10	10	50	10	50	10	10	10	10	10	10	10	10	10	50	10	10	10	10	10	10	10	10	0	0	0	0	0	0	0	0	0	0	0	0	0	0	0	0	0	0	0	0	0	0	0	0	0	0	0
10	10	50	10	50	10	10	10	10	10	10	10	10	10	50	10	10	10	10	10	10	10	10	0	0	0	0	0	0	0	0	0	0	0	0	0	0	0	0	0	0	0	0	0	0	0	0	0	0	0
10	10	50	10	50	10	10	10	10	10	10	10	10	10	50	10	10	10	10	10	10	10	10	0	0	0	0	0	0	0	0	0	0	0	0	0	0	0	0	0	0	0	0	0	0	0	0	0	0	0
10	10	50	10	50	10	10	10	10	10	10	10	10	10	50	10	10	10	10	10	10	10	10	0	0	0	0	0	0	0	0	0	0	0	0	0	0	0	0	0	0	0	0	0	0	0	0	0	0	0
10	10	50	10	50	10	10	10	10	10	10	10	10	10	50	10	10	10	10	10	10	10	10	0	0	0	0	0	0	0	0	0	0	0	0	0	0	0	0	0	0	0	0	0	0	0	0	0	0	0
10	10	50	10	50	10	10	10	10	10	10	10	10	10	50	10	10	10	10	10	10	10	10	0	0	0	0	0	0	0	0	0	0	0	0	0	0	0	0	0	0	0	0	0	0	0	0	0	0	0
10	10	50	10	50	10	10	10	10	10	10	10	10	10	50	10	10	10	10	10	10	10	10	0	0	0	0	0	0	0	0	0	0	0	0	0	0	0	0	0	0	0	0	0	0	0	0	0	0	0
10	10	50	10	50	10	10	10	10	10	10	10	10	10	50	10	10	10	10	10	10	10	10	0	0	0	0	0	0	0	0	0	0	0	0	0	0	0	0	0	0	0	0	0	0	0	0	0	0	0
10	10	50	10	50	10	10	10	10	10	10	10	10	10	50	10	10	10	10	10	10	10	10	0	0	0	0	0	0	0	0	0	0	0	0	0	0	0	0	0	0	0	0	0	0	0	0	0	0	0
10	10	50	10	50	10	10	10	10	10	10	10	10	10	50	10	10	10	10	10	10	10	10	0	0	0	0	0	0	0	0	0	0	0	0	0	0	0	0	0	0	0	0	0	0	0	0	0	0	0
10	10	50	10	50	10	10	10	10	10	10	10	10	10	50	10	10	10	10	10	10	10	10	0	0	0	0	0	0	0	0	0	0	0	0	0	0	0	0	0	0	0	0	0	0	0	0	0	0	0
10	10	50	10	50	10	10	10	10	10	10	10	10	10	50	10	10	10	10	10	10	10	10	0	0	0	0	0	0	0	0	0	0	0	0	0	0	0	0	0	0	0	0	0	0	0	0	0	0	0
10	10	50	10	50	10	10	10	10	10	10	10	10	10	50	10	10	10	10	10	10	10	10	0	0	0	0	0	0	0	0	0	0	0	0	0	0	0	0	0	0	0	0	0	0	0	0	0	0	0
10	10	50	10	50	10	10	10	10	10	10	10	10	10	50	10	10	10	10	10	10	10	10	0	0	0	0	0	0	0	0	0	0	0	0	0	0	0	0	0	0	0	0	0	0	0	0	0	0	0
10	10	50	10	50	10	10	10	10	10	10	10	10	10	50	10	10	10	10	10	10	10	10	0	0	0	0	0	0	0	0	0	0	0	0	0	0	0	0	0	0	0	0	0	0	0	0	0	0	0
10	10	50	10	50	10	10	10	10	10	10	10	10	10	50	10	10	10	10	10	10	10	10	0	0	0	0	0	0	0	0	0	0	0	0	0	0	0	0	0	0	0	0	0	0	0	0	0	0	0
10	10	50	10	50	10	10	10	10	10	10	10	10	10	50	10	10	10	10	10	10	10	10	0	0	0	0	0	0	0	0	0	0	0	0	0	0	0	0	0	0	0	0	0	0	0	0	0	0	0
10	10	50	10	50	10	10	10	10	10	10	10	10	10	50	10	10	10	10	10	10	10	10	0	0	0	0	0	0	0	0	0	0	0	0	0	0	0	0	0	0	0	0	0	0	0	0	0	0	0
10	10	50	10	50	10	10	10	10	10	10	10	10	10	50	10	10	10	10	10	10	10	10	0	0	0	0	0	0	0	0	0	0	0	0	0	0	0	0	0	0	0	0	0	0	0	0	0	0	0
10	10	50	10	50	10	10	10	10	10	10	10	10	10	50	10	10	10	10	10	10	10	10	0	0	0	0	0	0	0	0	0	0	0	0	0	0	0	0	0	0	0	0	0	0	0	0	0	0	0
10	10	50	10	50	10	10	10	10	10	10	10	10	10	50	10	10	10	10	10	10	10	10	0	0	0	0	0	0	0	0	0	0	0	0	0	0	0	0	0	0	0	0	0	0	0	0	0	0	0
10	10	50	10	50	10	10	10	10	10	10	10	10	10	50	10	10	10	10	10	10	10	10	0	0	0	0	0	0	0	0	0	0	0	0	0	0	0	0	0	0	0	0	0	0	0	0	0	0	0
10	10	50	10	50	10	10	10	10	10	10	10	10	10	50	10	10	10	10	10	10	10	10	0	0	0	0	0	0	0	0	0	0	0	0	0	0	0	0	0	0	0	0	0	0	0	0	0	0	0
10	10	50	10	50	10	10	10	10	10	10	10	10	10	50	10	10	10	10	10	10	10	10	0	0	0	0	0	0	0	0	0	0	0	0	0	0	0	0	0	0	0	0	0	0	0	0	0	0	0
10	10	50	10	50	10	10	10	10	10	10	10	10	10	50	10	10	10	10	10	10	10	10	0	0	0	0	0	0	0	0	0	0	0	0	0	0	0	0	0	0	0	0	0	0	0	0	0	0	0
10	10	50	10	50	10	10	10	10	10	10	10	10	10	50	10	10	10	10	10	10	10	10	0	0	0	0	0	0	0	0	0	0	0	0	0	0	0	0	0	0	0	0	0	0	0	0	0	0	0
10	10	50	10	50	10	10	10	10	10	10	10	10	10	50	10	10	10	10	10	10	10	10	0	0	0	0	0	0	0	0	0	0	0	0	0	0	0	0	0	0	0	0	0	0	0	0	0	0	0
10	10	50	10	50	10	10	10	10	10	10	10	10	10	50	10	10	10	10	10	10	10	10	0	0	0	0	0	0	0	0	0	0	0	0	0	0	0	0	0	0	0	0	0	0	0	0	0	0	0
10	10	50	10	50	10	10	10	10	10	10	10	10	10	50	10	10	10	10	10	10	10	10	0	0	0	0	0	0	0	0	0	0	0	0	0	0	0	0	0	0	0	0	0	0	0	0	0	0	0
10	10	50	10	50	10	10	10	10	10	10	10	10	10	50	10	10	10	10	10	10	10	10	0	0	0	0	0	0	0	0	0	0	0	0	0	0	0	0	0	0	0	0	0	0	0	0	0	0	0
10	10	50	10	50	10	10	10	10	10	10	10	10	10	50	10	10	10	10	10	10	10	10	0	0	0	0	0	0	0	0	0	0	0	0	0	0	0	0	0	0	0	0	0	0	0	0	0	0	0
10	10	50	10	50	10	10	10	10	10	10	10	10	10	50	10	10	10	10	10	10	10	10	0	0	0	0	0	0	0	0	0	0	0	0	0	0	0	0	0	0	0	0	0	0	0	0	0	0	0
10	10	50	10	50	10	10	10	10	10	10	10	10	10	50	10	10	10	10	10	10	10	10	0	0	0	0	0	0	0	0	0	0	0	0	0	0	0	0	0	0	0	0	0	0	0	0	0	0	0
10	10	50	10	50	10	10	10	10	10	10	10	10	10	50	10	10	10	10	10	10	10	10	0	0	0	0	0	0	0	0	0	0	0	0	0	0	0	0	0	0	0	0	0	0	0	0	0	0	0
10	10	50	10	50	10	10	10	10	10	10	10	10	10	50	10	10	10	10	10	10	10	10	0	0	0	0	0	0	0	0	0	0	0	0	0	0	0	0	0	0	0	0	0	0	0	0	0	0	0
10	10	50	10	50	10	10	10	10	10	10	10	10	10	50	10	10	10	10	10	10	10	10	0	0	0	0	0	0	0	0	0	0	0	0	0	0	0	0	0	0	0	0	0	0	0	0	0	0	0
10	10	50	10	50	10	10	10	10	10	10	10	10	10	50	10	10	10	10	10	10	10	10	0	0	0	0	0	0	0	0	0	0	0	0	0	0	0	0	0	0	0	0	0	0	0	0	0	0	0
10	10	50	10	50	10	10	10	10	10	10	10	10	10	50	10	10	10	10	10	10	10	10	0	0	0	0	0	0	0	0	0	0	0	0	0	0	0	0	0	0	0	0	0	0	0	0	0	0	0
10	10	50	10	50	10	10	10	10	10	10	10	10	10	50	10	10	10	10	10	10	10	10	0	0	0	0	0	0	0	0	0	0	0	0	0	0	0	0	0	0	0	0	0	0	0	0	0	0	0
10	10	50	10	50	10	10	10	10	10	10	10	10	10	50	10	10	10	10	10	10	10	10	0	0	0	0	0	0	0	0	0	0	0	0	0	0	0	0	0	0	0	0	0	0	0	0	0	0	0
10	10	50	10	50	10	10	10	10	10	10	10	10	10	50	10	10	10	10	10	10	10	10	0	0	0	0	0	0	0	0	0	0	0	0	0	0	0	0	0	0	0	0	0	0	0	0	0	0	0
10	10	50	10	50	10	10	10	10	10	10	10	10	10	50	10	10	10	10	10	10	10	10	0	0	0	0	0	0	0	0	0	0	0	0	0	0	0	0	0	0	0	0	0	0	0	0	0	0	0
10	10	50	10	50	10	10	10	10	10	10	10	10	10	50	10	10	10	10	10	10	10	10	0	0	0	0	0	0	0	0	0	0	0	0	0	0	0	0	0	0	0	0	0	0	0	0	0	0	0
10	10	50	10	50	10	10	10	10	10	10	10	10	10	50	10	10	10	10	10	10	10	10	0	0	0	0	0	0	0	0	0	0	0	0	0	0	0	0	0	0	0	0	0	0	0	0	0	0	0
10	10	50	10	50	10	10	10	10	10	10	10	10	10	50	10	10	10	10	10	10	10	10	0	0	0	0	0	0	0	0	0	0	0	0	0	0	0	0	0	0	0	0	0	0	0	0	0	0	0
10	10	50	10	50	10	10	10	10	10	10	10	10	10	50	10	10	10	10	10	10	10	10	0	0	0	0	0	0	0	0	0	0	0	0	0	0	0	0	0	0	0	0	0	0	0	0	0	0	0
10	10	50	10	50	10	10	10	10	10	10	10	10	10	50	10	10	10	10	10	10	10	10	0	0	0	0	0	0	0	0	0	0	0	0	0	0	0	0	0	0	0	0	0	0	0	0	0	0	0
10	10	50	10	50	10	10	10	10	10	10	10	10	10	50	10	10	10	10	10	10	10	10	0	0	0	0	0	0	0	0	0	0	0	0	0	0	0	0	0	0	0	0	0	0	0	0	0	0	0
10	10	50	10	50	10	10	10	10	10	10	10	10	10	50	10	10	10	10	10	10	10	10	0	0	0	0	0	0	0	0	0	0	0	0	0	0	0	0	0	0	0	0	0	0	0	0	0	0	0
10	10	50	10	50	10	10	10	10	10	10	10	10	10	50	10	10	10	10	10	10	10	10	0	0	0	0	0	0	0	0	0	0	0	0	0	0	0	0	0	0	0	0	0	0	0	0	0	0	0
10	10	50	10	50	10	10	10	10	10	10	10	10	10	50	10	10	10	10	10	10	10	10	0	0	0	0	0	0	0	0	0	0	0	0	0	0	0	0	0	0	0	0	0	0	0	0	0	0	0
10	10	50	10	50	10	10	10	10	10	10	10	10	10	50	10	10	10	10	10	10	10	10	0	0	0	0	0	0	0	0	0	0	0	0	0	0	0	0	0	0	0	0	0	0	0	0	0	0	0
10	10	50	10	50	10	10	10	10	10	10	10	10	10	50	10	10	10	10	10	10	10	10	0	0	0	0	0	0	0	0	0	0	0	0	0	0	0	0	0	0	0	0	0	0	0	0	0	0	0
10	10	50	10	50	10	10	10	10	10	10	10	10	10	50	10	10	10	10	10	10	10	10	0	0	0	0	0	0	0	0	0	0	0	0	0	0	0	0	0	0	0	0	0	0	0	0	0	0	0
10	10	50	10	50	10	10	10	10	10	10	10	10	10	50	10	10	10	10	10	10	10	10	0	0	0	0	0	0	0	0	0	0	0	0	0	0	0	0	0	0	0	0	0	0	0	0	0	0	0
10	10	50	10	50	10	10	10	10	10	10	10	10	10	50	10	10	10	10	10	10	10	10	0	0	0	0	0	0	0	0	0	0	0	0	0	0	0	0	0	0	0	0	0	0	0	0	0	0	0
10	10	50	10	50	10	10	10	10	10	10	10	10	10	50	10	10	10	10	10	10	10	10	0	0	0	0	0	0	0	0	0	0	0	0	0	0	0	0	0	0	0	0	0	0	0	0	0	0	0
10	10	50	10	50	10	10	10	10	10	10	10	10	10	50	10	10	10	10	10	10	10	10	0	0	0	0	0	0	0	0	0	0	0	0	0	0	0	0	0	0	0	0	0	0	0	0	0	0	0
10	10	50	10	50	10	10	10	10	10	10	10	10	10	50	10	10	10	10	10	10	10	10	0	0	0	0	0	0	0	0	0	0	0	0	0	0	0	0	0	0	0	0	0	0	0	0	0	0	0
10	10	50	10	50	10	10	10	10	10	10	10	10	10	50	10	10	10	10	10	10	10	10	0	0	0	0	0	0	0	0	0	0	0	0	0	0	0	0	0	0	0	0	0	0	0	0	0	0	0
10	10	50	10	50	10	10	10	10	10	10	10	10	10	50	10	10	10	10	10	10	10	10	0	0	0	0	0	0	0	0	0	0	0	0	0	0	0	0	0	0	0	0	0	0	0	0	0	0	0
10	10	50	10	50	10	10	10	10	10	10	10	10	10	50	10	10	10	10	10	10	10	10	0	0	0	0	0	0	0	0	0	0	0	0	0	0	0	0	0	0	0	0	0	0	0	0	0	0	0
10	10	50	10	50	10	10	10	10	10	10	10	10	10	50	10	10	10	10	10	10	10	10	0	0	0	0	0	0	0	0	0	0	0	0	0	0	0	0	0	0	0	0	0	0	0	0	0	0	0
10	10	50	10	50	10	10	10	10	10	10	10	10	10	50	10	10	10	10	10	10	10	10	0	0	0	0	0	0	0	0	0	0	0	0	0	0	0	0	0	0	0	0	0	0	0	0	0	0	0
10	10	50	10	50	10	10	10	10	10	10	10	10	10	50	10	10	10	10	10	10	10	10	0	0	0	0	0	0	0	0	0	0	0	0	0	0	0	0	0	0	0	0	0	0	0	0	0	0	0
10	10	50	10	50	10	10	10	10	10	10	10	10	10	50	10	10	10	10	10	10	10	10	0	0	0	0	0	0	0	0	0	0	0	0	0	0	0	0	0	0	0	0	0	0	0	0	0	0	0
10	10	50	10	50	10	10	10	10	10	10	10	10	10	50	10	10	10	10	10	10	10	10	0	0	0	0	0	0	0	0	0	0	0	0	0	0	0	0	0	0	0	0	0	0	0	0	0	0	0
10	10	50	10	50	10	10	10	10	10	10	10	10	10	50	10	10	10	10	10	10	10	10	0	0	0	0	0	0	0	0	0	0	0	0	0	0	0	0	0	0	0	0	0	0	0	0	0	0	0
10	10	50	10	50	10	10	10	10	10	10	10	10	10	50	10	10	10	10	10	10	10	10	0	0	0	0	0	0	0	0	0	0	0	0	0	0	0	0	0	0	0	0	0	0	0	0	0	0	0
10	10	50	10	50	10	10	10	10	10	10	10	10	10	50	10	10	10	10	10	10	10	10	0	0	0	0	0	0	0	0	0	0	0	0	0	0	0	0	0	0	0	0	0	0	0	0	0	0	0
10	10	50	10	50	10	10	10	10	10	10	10	10	10	50	10	10	10	10	10	10	10	10	0	0	0	0	0	0	0	0	0	0	0	0	0	0	0	0	0	0	0	0	0	0	0	0	0	0	0
10	10	50	10	50	10	10	10	10	10	10	10	10	10	50	10	10	10	10	10	10	10	10	0	0	0	0	0	0	0	0	0	0	0	0	0	0	0	0	0	0	0	0	0	0	0	0	0	0	0
10	10	50	10	50	10	10	10	10	10	10	10	10	10	50	10	10	10	10	10	10	10	10	0	0	0	0	0	0	0	0	0	0	0	0	0	0	0	0	0	0	0	0	0	0	0	0	0	0	0
10	10	50	10	50	10	10	10	10	10	10	10	10	10	50	10	10	10	10	10	10	10	10	0	0	0	0	0	0	0	0	0	0	0	0	0	0	0	0	0	0	0	0	0	0	0	0	0	0	0
10	10	50	10	50	10	10	10	10	10	10	10	10	10	50	10	10	10	10	10	10	10	10	0	0	0	0	0	0	0	0	0	0	0	0	0	0	0	0	0	0	0	0	0	0	0	0	0	0	0
10	10	50	10	50	10	10	10	10	10	10	10	10	10	50	10	10	10	10	10	10	10	10	0	0	0	0	0	0	0	0	0	0	0	0	0	0	0	0	0	0	0	0	0	0	0	0	0	0	0
10	10	50	10	50	10	10	10	10	10	10	10	10	10	50	10	10	10	10	10	10	10	10	0	0	0	0	0	0	0	0	0	0	0	0	0	0	0	0	0	0	0	0	0	0	0	0	0	0	0
10	10	50	10	50	10	10	10	10	10	10	10	10	10	50	10	10	10	10	10	10	10	10	0	0	0	0	0	0	0	0	0	0	0	0	0	0	0	0	0	0	0	0	0	0	0	0	0	0	0
10	10	50	10	50	10	10	10	10	10	10	10	10	10	50	10	10	10	10	10	10	10	10	0	0	0	0	0	0	0	0	0	0	0	0	0	0	0	0	0	0	0	0	0	0	0	0	0	0	0
10	10	50	10	50	10	10	10	10	10	10	10	10	10	50	10	10	10	10	10	10	10	10	0	0	0	0	0	0	0	0	0	0	0	0	0	0	0	0	0	0	0	0	0	0	0	0	0	0	0
10	10	50	10	50	10	10	10	10	10	10	10	10	10	50	10	10	10	10	10	10	10	10	0	0	0	0	0	0	0	0	0	0	0	0	0	0	0	0	0	0	0	0	0	0	0	0	0	0	0
10	10	50	10	50	10	10	10	10	10	10	10	10	10	50	10	10	10	10	10	10	10	10	0	0	0	0	0	0	0	0	0	0	0	0	0	0	0	0	0	0	0	0	0	0	0	0	0	0	0
10	10	50	10	50	10	10	10	10	10	10	10	10	10	50	10	10	10	10	10	10	10	10	0	0	0	0	0	0	0	0	0	0	0	0	0	0	0	0	0	0	0	0	0	0	0	0	0	0	0
10	10	50	10	50	10	10	10	10	10	10	10	10	10	50	10	10	10	10	10	10	10	10	0	0	0	0	0	0	0	0	0	0	0	0	0	0	0	0	0	0	0	0	0	0	0	0	0	0	0
10	10	50	10	50	10	10	10	10	10	10	10	10	10	50	10	10	10	10	10	10	10	10	0	0	0	0	0	0	0	0	0	0	0	0	0	0	0	0	0	0	0	0	0	0	0	0	0	0	0
10	10	50	10	50	10	10	10	10	10	10	10	10	10	50	10	10	10	10	10	10	10	10	0	0	0	0	0	0	0	0	0	0	0	0	0	0	0	0	0	0	0	0	0	0	0	0	0	0	0
10	10	50	10	50	10	10	10	10	10	10	10	10	10	50	10	10	10	10	10	10	10	10	0	0	0	0	0	0	0	0	0	0	0	0	0	0	0	0	0	0	0	0	0	0	0	0	0	0	0
10	10	50	10	50	10	10	10	10	10	10	10	10	10	50	10	10	10	10	10	10	10	10	0	0	0	0	0	0	0	0	0	0	0	0	0	0	0	0	0	0	0	0	0	0	0	0	0	0	0
10	10	50	10	50	10	10	10	10	10	10	10	10	10	50	10	10	10	10	10	10	10	10	0	0	0	0	0	0	0	0	0	0	0	0	0	0	0	0	0	0	0	0	0	0	0	0	0	0	0
10	10	50	10	50	10	10	10	10	10	10	10	10	10	50	10	10	10	10	10	10	10	10	0	0	0	0	0	0	0	0	0	0	0	0	0	0	0	0	0	0	0	0	0	0	0	0	0	0	0
10	10	50	10	50	10	10	10	10	10	10	10	10	10	50	10	10	10	10	10	10	10	10	0	0	0	0	0	0	0	0	0	0	0	0	0	0	0	0	0	0	0	0	0	0	0	0	0	0	0
10	10	50	10	50	10	10	10	10	10	10	10	10	10	50	10	10	10	10	10	10	10	10	0	0	0	0	0	0	0	0	0	0	0	0	0	0	0	0	0	0	0	0	0	0	0	0	0	0	0
10	10	50	10	50	10	10	10	10	10	10	10	10	10	50	10	10	10	10	10	10	10	10	0	0	0	0	0	0	0	0	0	0	0	0	0	0	0	0	0	0	0	0	0	0	0	0	0	0	0
10	10	50	10	50	10	10	10	10	10	10	10	10	10	50	10	10	10	10	10	10	10	10	0	0	0	0	0	0	0	0	0	0	0	0	0	0	0	0	0	0	0	0	0	0	0	0	0	0	0
10	10	50	10	50	10	10	10	10	10	10	10	10	10	50	10	10	10	10	10	10	10	10	0	0	0	0	0	0	0	0	0	0	0	0	0	0	0	0	0	0	0	0	0	0	0	0	0	0	0
10	10	50	10	50	10	10	10	10	10	10	10	10	10	50	10	10	10	10	10	10	10	10	0	0	0	0	0	0	0	0	0	0	0	0	0	0	0	0	0	0	0	0	0	0	0	0	0	0	0
10	10	50	10	50	10	10	10	10	10	10	10	10	10	50	10	10	10	10	10	10	10	10	0	0	0	0	0	0	0	0	0	0	0	0	0	0	0	0	0	0	0	0	0	0	0	0	0	0	0
10	10	50	10	50	10	10	10	10	10	10	10	10	10	50	10	10	10	10	10	10	10	10	0	0	0	0	0	0	0	0	0	0	0	0	0	0	0	0	0	0	0	0	0	0	0	0	0	0	0
10	10	50	10	50	10	10	10	10	10	10	10	10	10	50	10	10	10	10	10	10	10	10	0	0	0	0	0	0	0	0	0	0	0	0	0	0	0	0	0	0	0	0	0	0	0	0	0	0	0
10	10	50	10	50	10	10	10	10	10	10	10	10	10	50	10	10	10	10	10	10	10	10	0	0	0	0	0	0	0	0	0	0	0	0	0	0	0	0	0	0	0	0	0	0	0	0	0	0	0
10	10	50	10	50	10	10	10	10	10	10	10	10	10	50	10	10	10	10	10	10	10	10	0	0	0	0	0	0	0	0	0	0	0	0	0	0	0	0	0	0	0	0	0	0	0	0	0	0	0
10	10	50	10	50	10	10	10	10	10	10	10	10	10	50	10	10	10	10	10	10	10	10	0	0	0	0	0	0	0	0	0	0	0	0	0	0	0	0	0	0	0	0	0	0	0	0	0	0	0
10	10	50	10	50	10	10	10	10	10	10	10	10	10	50	10	10	10	10	10	10	10	10	0	0	0	0	0	0	0	0	0	0	0	0	0	0	0	0	0	0	0	0	0	0	0	0	0	0	0
10	10	50	10	50	10	10	10	10	10	10	10	10	10	50	10	10	10	10	10	10	10	10	0	0	0	0	0	0	0	0	0	0	0	0	0	0	0	0	0	0	0	0	0	0	0	0	0	0	0
10	10	50	10	50	10	10	10	10	10	10	10	10	10	50	10	10	10	10	10	10	10	10	0	0	0	0	0	0	0	0	0	0	0	0	0	0	0	0	0	0	0	0	0	0	0	0	0	0	0
10	10	50	10	50	10	10	10	10	10	10	10	10	10	50	10	10	10	10	10	10	10	10	0	0	0	0	0	0	0	0	0	0	0	0	0	0	0	0	0	0	0	0	0	0	0	0	0	0	0
10	10	50	10	50	10	10	10	10	10	10	10	10	10	50	10	10	10	10	10	10	10	10	0	0	0	0	0	0	0	0	0	0	0	0	0	0	0	0	0	0	0	0	0	0	0	0	0	0	0
10	10	50	10	50	10	10	10	10	10	10	10	10	10	50	10	10	10	10	10	10	10	10	0	0	0	0	0	0	0	0	0	0	0	0	0	0	0	0	0	0	0	0	0	0	0	0	0	0	0
10	10	50	10	50	10	10	10	10	10	10	10	10	10	50	10	10	10	10	10	10	10	10	0	0	0	0	0	0	0	0	0	0	0	0	0	0	0	0	0	0	0	0	0	0	0	0	0	0	0
10	10	50	10	50	10	10	10	10	10	10	10	10	10	50	10	10	10	10	10	10	10	10	0	0	0	0	0	0	0	0	0	0	0	0	0	0	0	0	0	0	0	0	0	0	0	0	0	0	0
10	10	50	10	50	10	10	10	10	10	10	10	10	10	50	10	10	10	10	10	10	10	10	0	0	0	0	0	0	0	0	0	0	0	0	0	0	0	0	0	0	0	0	0	0	0	0	0	0	0
10	10	50	10	50	10	10	10	10	10	10	10	10	10	50	10	10	10	10	10	10	10	10	0	0	0	0	0	0	0	0	0	0	0	0	0	0	0	0	0	0	0	0	0	0	0	0	0	0	0
10	10	50	10	50	10	10	10	10	10	10	10	10	10	50	10	10	10	10	10	10	10	10	0	0	0	0	0	0	0	0	0	0	0	0	0	0	0	0	0	0	0	0	0	0	0	0	0	0	0
10	10	50	10	50	10	10	10	10	10	10	10	10	10	50	10	10	10	10	10	10	10	10	0	0	0	0	0	0	0	0	0	0	0	0	0	0	0	0	0	0	0	0	0	0	0	0	0	0	0
10	10	50	10	50	10	10	10	10	10	10	10	10	10	50	10	10	10	10	10	10	10	10	0	0	0	0	0	0	0	0	0	0	0	0	0	0	0	0	0	0	0	0	0	0	0	0	0	0	0
10	10	50	10	50	10	10	10	10	10	10	10	10	10	50	10	10	10	10	10	10	10	10	0	0	0	0	0	0	0	0	0	0	0	0	0	0	0	0	0	0	0	0	0	0	0	0	0	0	0
10	10	50	10	50	10	10	10	10	10	10	10	10	10	50	10	10	10	10	10	10	10	10	0	0	0	0	0	0	0	0	0	0	0	0	0	0	0	0	0	0	0	0	0	0	0	0	0	0	0
10	10	50	10	50	10	10	10	10	10	10	10	10	10	50	10	10	10	10	10	10	10	10	0	0	0	0	0	0	0	0	0	0	0	0	0	0	0	0	0	0	0	0	0	0	0	0	0	0	0
10	10	50	10	50	10	10	10	10	10	10	10	10	10	50	10	10	10	10	10	10	10	10	0	0	0	0	0	0	0	0	0	0	0	0	0	0	0	0	0	0	0	0	0	0	0	0	0	0	0
10	10	50	10	50	10	10	10	10	10	10	10	10	10	50	10	10	10	10	10	10	10	10	0	0	0	0	0	0	0	0	0	0	0	0	0	0	0	0	0	0	0	0	0	0	0	0	0	0	0
10	10	50	10	50	10	10	10	10	10	10	10	10	10	50	10	10	10	10	10	10	10	10	0	0	0	0	0	0	0	0	0	0	0	0	0	0	0	0	0	0	0	0	0	0	0	0	0	0	0
10	10	50	10	50	10	10	10	10	10	10	10	10	10	50	10	10	10	10	10	10	10	10	0	0	0	0	0	0	0	0	0	0	0	0	0	0	0	0	0	0	0	0	0	0	0	0	0	0	0
10	10	50	10	50	10	10	10	10	10	10	10	10	10	50	10	10	10	10	10	10	10	10	0	0	0	0	0	0	0	0	0	0	0	0	0	0	0	0	0	0	0	0	0	0	0	0	0	0	0
10	10	50	10	50	10	10	10	10	10	10	10	10	10	50	10	10	10	10	10	10	10	10	0	0	0	0	0	0	0	0	0	0	0	0	0	0	0	0	0	0	0	0	0	0	0	0	0	0	0
10	10	50	10	50	10	10	10	10	10	10	10	10	10	50	10	10	10	10	10	10	10	10	0	0	0	0	0	0	0	0	0	0	0	0	0	0	0	0	0	0	0	0	0	0	0	0	0	0	0
10	10	50	10	50	10	10	10	10	10	10	10	10	10	50	10	10	10	10	10	10	10	10	0	0	0	0	0	0	0	0	0	0	0	0	0	0	0	0	0	0	0	0	0	0	0	0	0	0	0
10	10	50	10	50	10	10	10	10	10	10	10	10	10	50	10	10	10	10	10	10	10	10	0	0	0	0	0	0	0	0	0	0	0	0	0	0	0	0	0	0	0	0	0	0	0	0	0	0	0
10	10	50	10	50	10	10	10	10	10	10	10	10	10	50	10	10	10	10	10	10	10	10	0	0	0	0	0	0	0	0	0	0	0	0	0	0	0	0	0	0	0	0	0	0	0	0	0	0	0
10	10	50	10	50	10	10	10	10	10	10	10	10	10	50	10	10	10	10	10	10	10	10	0	0	0	0	0	0	0	0	0	0	0	0	0	0	0	0	0	0	0	0	0	0	0	0	0	0	0
10	10	50	10	50	10	10	10	10	10	10	10	10	10	50	10	10	10	10	10	10	10	10	0	0	0	0	0	0	0	0	0	0	0	0	0	0	0	0	0	0	0	0	0	0	0	0	0	0	0
10	10	50	10	50	10	10	10	10	10	10	10	10	10	50	10	10	10	10	10	10	10	10	0	0	0	0	0	0	0	0	0	0	0	0	0	0	0	0	0	0	0	0	0	0	0	0	0	0	0
10	10	50	10	50	10	10	10	10	10	10	10	10	10	50	10	10	10	10	10	10	10	10	0	0	0	0	0	0	0	0	0	0	0	0	0	0	0	0	0	0	0	0	0	0	0	0	0	0	0
10	10	50	10	50	10	10	10	10	10	10	10	10	10	50	10	10	10	10	10	10	10	10	0	0	0	0	0	0	0	0	0	0	0	0	0	0	0	0	0	0	0	0	0	0	0	0	0	0	0
10	10	50	10	50	10	10	10	10	10	10	10	10	10	50	10	10	10	10	10	10	10	10	0	0	0	0	0	0	0	0	0	0	0	0	0	0	0	0	0	0	0	0	0	0	0	0	0	0	0
10	10	50	10	50	10	10	10	10	10	10	10	10	10	50	10	10	10	10	10	10	10	10	0	0	0	0	0	0	0	0	0	0	0	0	0	0	0	0	0	0	0	0	0	0	0	0	0	0	0
10	10	50	10	50	10	10	10	10	10	10	10	10	10	50	10	10	10	10	10	10	10	10	0	0	0	0	0	0	0	0	0	0	0	0	0	0	0	0	0	0	0	0	0	0	0	0	0	0	0
10	10	50	10	50	10	10	10	10	10	10	10	10	10	50	10	10	10	10	10	10	10	10	0	0	0	0	0	0	0	0	0	0	0	0	0	0	0	0	0	0	0	0	0	0	0	0	0	0	0
10	10	50	10	50	10	10	10	10	10	10	10	10	10	50	10	10	10	10	10	10	10	10	0	0	0	0	0	0	0	0	0	0	0	0	0	0	0	0	0	0	0	0	0	0	0	0	0	0	0
10	10	50	10	50	10	10	10	10	10	10	10	10	10	50	10	10	10	10	10	10	10	10	0	0	0	0	0	0	0	0	0	0	0	0	0	0	0	0	0	0	0	0	0	0	0	0	0	0	0
10	10	50	10	50	10	10	10	10	10	10	10	10	10	50	10	10	10	10	10	10	10	10	0	0	0	0	0	0	0	0	0	0	0	0	0	0	0	0	0	0	0	0	0	0	0	0	0	0	0
10	10	50	10	50	10	10	10	10	10	10	10	10	10	50	10	10	10	10	10	10	10	10	0	0	1	0	0	0	0	0	0	0	0	0	0	0	0	0	0	0	0	0	0	0	0	0	0	0	0
10	10	50	10	50	10	10	10	10	10	10	10	10	10	50	10	10	10	10	10	10	10	10	0	0	1	0	0	0	0	0	0	0	0	0	0	0	0	0	0	0	0	0	0	0	0	0	0	0	0
10	10	50	10	50	10	10	10	10	10	10	10	10	10	50	10	10	10	10	10	10	10	10	0	0	1	0	0	0	0	0	0	0	0	0	0	0	0	0	0	0	0	0	0	0	0	0	0	0	0
10	10	50	10	50	10	10	10	10	10	10	10	10	10	50	10	10	10	10	10	10	10	10	0	0	1	0	0	0	0	0	0	0	0	0	0	0	0	0	0	0	0	0	0	0	0	0	0	0	0
10	10	50	10	50	10	10	10	10	10	10	10	10	10	50	10	10	10	10	10	10	10	10	0	0	1	0	0	0	0	0	0	0	0	0	0	0	0	0	0	0	0	0	0	0	0	0	0	0	0
10	10	50	10	50	10	10	10	10	10	10	10	10	10	50	10	10	10	10	10	10	10	10	0	0	1	0	0	0	0	0	0	0	0	0	0	0	0	0	0	0	0	0	0	0	0	0	0	0	0
10	10	50	10	50	10	10	10	10	10	10	10	10	10	50	10	10	10	10	10	10	10	10	0	0	1	0	0	0	0	0	0	0	0	0	0	0	0	0	0	0	0	0	0	0	0	0	0	0	0
10	10	50	10	50	10	10	10	10	10	10	10	10	10	50	10	10	10	10	10	10	10	10	0	0	1	0	0	0	0	0	0	0	0	0	0	0	0	0	0	0	0	0	0	0	0	0	0	0	0
10	10	50	10	50	10	10	10	10	10	10	10	10	10	50	10	10	10	10	10	10	10	10	0	0	1	0	0	0	0	0	0	0	0	0	0	0	0	0	0	0	0	0	0	0	0	0	0	0	0
10	10	50	10	50	10	10	10	10	10	10	10	10	10	50	10	10	10	10	10	10	10	10	0	0	1	0	0	0	0	0	0	0	0	0	0	0	0	0	0	0	0	0	0	0	0	0	0	0	0
10	10	50	10	50	10	10	10	10	10	10	10	10	10	50	10	10	10	10	10	10	10	10	0	0	1	0	0	0	0	0	0	0	0	0	0	0	0	0	0	0	0	0	0	0	0	0	0	0	0
10	10	50	10	50	10	10	10	10	10	10	10	10	10	50	10	10	10	10	10	10	10	10	0	0	1	0	0	0	0	0	0	0	0	0	0	0	0	0	0	0	0	0	0	0	0	0	0	0	0
10	10	50	10	50	10	10	10	10	10	10	10	10	10	50	10	10	10	10	10	10	10	10	0	0	1	0	0	0	0	0	0	0	0	0	0	0	0	0	0	0	0	0	0	0	0	0	0	0	0
10	10	50	10	50	10	10	10	10	10	10	10	10	10	50	10	10	10	10	10	10	10	10	0	0	1	0	0	0	0	0	0	0	0	0	0	0	0	0	0	0	0	0	0	0	0	0	0	0	0
10	10	50	10	50	10	10	10	10	10	10	10	10	10	50	10	10	10	10	10	10	10	10	0	0	1	0	0	0	0	0	0	0	0	0	0	0	0	0	0	0	0	0	0	0	0	0	0	0	0
10	10	50	10	50	10	10	10	10	10	10	10	10	10	50	10	10	10	10	10	10	10	10	0	0	1	0	0	0	0	0	0	0	0	0	0	0	0	0	0	0	0	0	0	0	0	0	0	0	0
10	10	50	10	50	10	10	10	10	10	10	10	10	10	50	10	10	10	10	10	10	10	10	0	0	1	0	0	0	0	0	0	0	0	0	0	0	0	0	0	0	0	0	0	0	0	0	0	0	0
10	10	50	10	50	10	10	10	10	10	10	10	10	10	50	10	10	10	10	10	10	10	10	0	0	1	0	0	0	0	0	0	0	0	0	0	0	0	0	0	0	0	0	0	0	0	0	0	0	0
10	10	50	10	50	10	10	10	10	10	10	10	10	10	50	10	10	10	10	10	10	10	10	0	0	1	0	0	0	0	0	0	0	0	0	0	0	0	0	0	0	0	0	0	0	0	0	0	0	0
10	10	50	10	50	10	10	10	10	10	10	10	10	10	50	10	10	10	10	10	10	10	10	0	0	1	0	0	0	0	0	0	0	0	0	0	0	0	0	0	0	0	0	0	0	0	0	0	0	0
10	10	50	10	50	10	10	10	10	10	10	10	10	10	50	10	10	10	10	10	10	10	10	0	0	1	0	0	0	0	0	0	0	0	0	0	0	0	0	0	0	0	0	0	0	0	0	0	0	0
10	10	50	10	50	10	10	10	10	10	10	10	10	10	50	10	10	10	10	10	10	10	10	0	0	1	0	0	0	0	0	0	0	0	0	0	0	0	0	0	0	0	0	0	0	0	0	0	0	0
10	10	50	10	50	10	10	10	10	10	10	10	10	10	50	10	10	10	10	10	10	10	10	0	0	1	0	0	0	0	0	0	0	0	0	0	0	0	0	0	0	0	0	0	0	0	0	0	0	0
10	10	50	10	50	10	10	10	10	10	10	10	10	10	50	10	10	10	10	10	10	10	10	0	0	1	0	0	0	0	0	0	0	0	0	0	0	0	0	0	0	0	0	0	0	0	0	0	0	0
10	10	50	10	50	10	10	10	10	10	10	10	10	10	50	10	10	10	10	10	10	10	10	0	0	1	0	0	0	0	0	0	0	0	0	0	0	0	0	0	0	0	0	0	0	0	0	0	0	0
10	10	50	10	50	10	10	10	10	10	10	10	10	10	50	10	10	10	10	10	10	10	10	0	0	1	0	0	0	0	0	0	0	0	0	0	0	0	0	0	0	0	0	0	0	0	0	0	0	0
10	10	50	10	50	10	10	10	10	10	10	10	10	10	50	10	10	10	10	10	10	10	10	0	0	1	0	0	0	0	0	0	0	0	0	0	0	0	0	0	0	0	0	0	0	0	0	0	0	0
10	10	50	10	50	10	10	10	10	10	10	10	10	10	50	10	10	10	10	10	10	10	10	0	0	1	0	0	0	0	0	0	0	0	0	0	0	0	0	0	0	0	0	0	0	0	0	0	0	0
10	10	50	10	50	10	10	10	10	10	10	10	10	10	50	10	10	10	10	10	10	10	10	0	0	1	0	0	0	0	0	0	0	0	0	0	0	0	0	0	0	0	0	0	0	0	0	0	0	0
10	10	50	10	50	10	10	10	10	10	10	10	10	10	50	10	10	10	10	10	10	10	10	0	0	1	0	0	0	0	0	0	0	0	0	0	0	0	0	0	0	0	0	0	0	0	0	0	0	0
10	10	50	10	50	10	10	10	10	10	10	10	10	10	50	10	10	10	10	10	10	10	10	0	0	1	0	0	0	0	0	0	0	0	0	0	0	0	0	0	0	0	0	0	0	0	0	0	0	0
10	10	50	10	50	10	10	10	10	10	10	10	10	10	50	10	10	10	10	10	10	10	10	0	0	1	0	0	0	0	0	0	0	0	0	0	0	0	0	0	0	0	0	0	0	0	0	0	0	0
10	10	50	10	50	10	10	10	10	10	10	10	10	10	50	10	10	10	10	10	10	10	10	0	0	1	0	0	0	0	0	0	0	0	0	0	0	0	0	0	0	0	0	0	0	0	0	0	0	0
10	10	50	10	50	10	10	10	10	10	10	10	10	10	50	10	10	10	10	10	10	10	10	0	0	1	0	0	0	0	0	0	0	0	0	0	0	0	0	0	0	0	0	0	0	0	0	0	0	0
10	10	50	10	50	10	10	10	10	10	10	10	10	10	50	10	10	10	10	10	10	10	10	0	0	1	0	0	0	0	0	0	0	0	0	0	0	0	0	0	0	0	0	0	0	0	0	0	0	0
10	10	50	10	50	10	10	10	10	10	10	10	10	10	50	10	10	10	10	10	10	10	10	0	0	1	0	0	0	0	0	0	0	0	0	0	0	0	0	0	0	0	0	0	0	0	0	0	0	0
10	10	50	10	50	10	10	10	10	10	10	10	10	10	50	10	10	10	10	10	10	10	10	0	0	1	0	0	0	0	0	0	0	0	0	0	0	0	0	0	0	0	0	0	0	0	0	0	0	0
10	10	50	10	50	10	10	10	10	10	10	10	10	10	50	10	10	10	10	10	10	10	10	0	0	1	0	0	0	0	0	0	0	0	0	0	0	0	0	0	0	0	0	0	0	0	0	0	0	0
10	10	50	10	50	10	10	10	10	10	10	10	10	10	50	10	10	10	10	10	10	10	10	0	0	1	0	0	0	0	0	0	0	0	0	0	0	0	0	0	0	0	0	0	0	0	0	0	0	0
10	10	50	10	50	10	10	10	10	10	10	10	10	10	50	10	10	10	10	10	10	10	10	0	0	1	0	0	0	0	0	0	0	0	0	0	0	0	0	0	0	0	0	0	0	0	0	0	0	0
10	10	50	10	50	10	10	10	10	10	10	10	10	10	50	10	10	10	10	10	10	10	10	0	0	1	0	0	0	0	0	0	0	0	0	0	0	0	0	0	0	0	0	0	0	0	0	0	0	0
10	10	50	10	50	10	10	10	10	10	10	10	10	10	50	10	10	10	10	10	10	10	10	0	0	1	0	0	0	0	0	0	0	0	0	0	0	0	0	0	0	0	0	0	0	0	0	0	0	0
10	10	50	10	50	10	10	10	10	10	10	10	10	10	50	10	10	10	10	10	10	10	10	0	0	1	0	0	0	0	0	0	0	0	0	0	0	0	0	0	0	0	0	0	0	0	0	0	0	0
10	10	50	10	50	10	10	10	10	10	10	10	10	10	50	10	10	10	10	10	10	10	10	0	0	1	0	0	0	0	0	0	0	0	0	0	0	0	0	0	0	0	0	0	0	0	0	0	0	0
10	10	50	10	50	10	10	10	10	10	10	10	10	10	50	10	10	10	10	10	10	10	10	0	0	1	0	0	0	0	0	0	0	0	0	0	0	0	0	0	0	0	0	0	0	0	0	0	0	0
10	10	50	10	50	10	10	10	10	10	10	10	10	10	50	10	10	10	10	10	10	10	10	0	0	1	0	0	0	0	0	0	0	0	0	0	0	0	0	0	0	0	0	0	0	0	0	0	0	0
10	10	50	10	50	10	10	10	10	10	10	10	10	10	50	10	10	10	10	10	10	10	10	0	0	1	0	0	0	0	0	0	0	0	0	0	0	0	0	0	0	0	0	0	0	0	0	0	0	0
10	10	50	10	50	10	10	10	10	10	10	10	10	10	50	10	10	10	10	10	10	10	10	0	0	1	0	0	0	0	0	0	0	0	0	0	0	0	0	0	0	0	0	0	0	0	0	0	0	0
10	10	50	10	50	10	10	10	10	10	10	10	10	10	50	10	10	10	10	10	10	10	10	0	0	1	0	0	0	0	0	0	0	0	0	0	0	0	0	0	0	0	0	0	0	0	0	0	0	0
10	10	50	10	50	10	10	10	10	10	10	10	10	10	50	10	10	10	10	10	10	10	10	0	0	1	0	0	0	0	0	0	0	0	0	0	0	0	0	0	0	0	0	0	0	0	0	0	0	0
10	10	50	10	50	10	10	10	10	10	10	10	10	10	50	10	10	10	10	10	10	10	10	0	0	1	0	0	0	0	0	0	0	0	0	0	0	0	0	0	0	0	0	0	0	0	0	0	0	0
10	10	50	10	50	10	10	10	10	10	10	10	10	10	50	10	10	10	10	10	10	10	10	0	0	1	0	0	0	0	0	0	0	0	0	0	0	0	0	0	0	0	0	0	0	0	0	0	0	0
10	10	50	10	50	10	10	10	10	10	10	10	10	10	50	10	10	10	10	10	10	10	10	0	0	1	0	0	0	0	0	0	0	0	0	0	0	0	0	0	0	0	0	0	0	0	0	0	0	0
10	10	50	10	50	10	10	10	10	10	10	10	10	10	50	10	10	10	10	10	10	10	10	0	0	1	0	0	0	0	0	0	0	0	0	0	0	0	0	0	0	0	0	0	0	0	0	0	0	0
10	10	50	10	50	10	10	10	10	10	10	10	10	10	50	10	10	10	10	10	10	10	10	0	0	1	0	0	0	0	0	0	0	0	0	0	0	0	0	0	0	0	0	0	0	0	0	0	0	0
10	10	50	10	50	10	10	10	10	10	10	10	10	10	50	10	10	10	10	10	10	10	10	0	0	1	0	0	0	0	0	0	0	0	0	0	0	0	0	0	0	0	0	0	0	0	0	0	0	0
10	10	50	10	50	10	10	10	10	10	10	10	10	10	50	10	10	10	10	10	10	10	10	0	0	1	0	0	0	0	0	0	0	0	0	0	0	0	0	0	0	0	0	0	0	0	0	0	0	0
10	10	50	10	50	10	10	10	10	10	10	10	10	10	50	10	10	10	10	10	10	10	10	0	0	1	0	0	0	0	0	0	0	0	0	0	0	0	0	0	0	0	0	0	0	0	0	0	0	0
10	10	50	10	50	10	10	10	10	10	10	10	10	10	50	10	10	10	10	10	10	10	10	0	0	1	0	0	0	0	0	0	0	0	0	0	0	0	0	0	0	0	0	0	0	0	0	0	0	0
10	10	50	10	50	10	10	10	10	10	10	10	10	10	50	10	10	10	10	10	10	10	10	0	0	1	0	0	0	0	0	0	0	0	0	0	0	0	0	0	0	0	0	0	0	0	0	0	0	0
10	10	50	10	50	10	10	10	10	10	10	10	10	10	50	10	10	10	10	10	10	10	10	0	0	1	0	0	0	0	0	0	0	0	0	0	0	0	0	0	0	0	0	0	0	0	0	0	0	0
10	10	50	10	50	10	10	10	10	10	10	10	10	10	50	10	10	10	10	10	10	10	10	0	0	1	0	0	0	0	0	0	0	0	0	0	0	0	0	0	0	0	0	0	0	0	0	0	0	0
10	10	50	10	50	10	10	10	10	10	10	10	10	10	50	10	10	10	10	10	10	10	10	0	0	1	0	0	0	0	0	0	0	0	0	0	0	0	0	0	0	0	0	0	0	0	0	0	0	0
10	10	50	10	50	10	10	10	10	10	10	10	10	10	50	10	10	10	10	10	10	10	10	0	0	1	0	0	0	0	0	0	0	0	0	0	0	0	0	0	0	0	0	0	0	0	0	0	0	0
10	10	50	10	50	10	10	10	10	10	10	10	10	10	50	10	10	10	10	10	10	10	10	0	0	1	0	0	0	0	0	0	0	0	0	0	0	0	0	0	0	0	0	0	0	0	0	0	0	0
10	10	50	10	50	10	10	10	10	10	10	10	10	10	50	10	10	10	10	10	10	10	10	0	0	1	0	0	0	0	0	0	0	0	0	0	0	0	0	0	0	0	0	0	0	0	0	0	0	0
10	10	50	10	50	10	10	10	10	10	10	10	10	10	50	10	10	10	10	10	10	10	10	0	0	1	0	0	0	0	0	0	0	0	0	0	0	0	0	0	0	0	0	0	0	0	0	0	0	0
10	10	50	10	50	10	10	10	10	10	10	10	10	10	50	10	10	10	10	10	10	10	10	0	0	1	0	0	0	0	0	0	0	0	0	0	0	0	0	0	0	0	0	0	0	0	0	0	0	0
10	10	50	10	50	10	10	10	10	10	10	10	10	10	50	10	10	10	10	10	10	10	10	0	0	1	0	0	0	0	0	0	0	0	0	0	0	0	0	0	0	0	0	0	0	0	0	0	0	0
10	10	50	10	50	10	10	10	10	10	10	10	10	10	50	10	10	10	10	10	10	10	10	0	0	1	0	0	0	0	0	0	0	0	0	0	0	0	0	0	0	0	0	0	0	0	0	0	0	0
10	10	50	10	50	10	10	10	10	10	10	10	10	10	50	10	10	10	10	10	10	10	10	0	0	1	0	0	0	0	0	0	0	0	0	0	0	0	0	0	0	0	0	0	0	0	0	0	0	0
10	10	50	10	50	10	10	10	10	10	10	10	10	10	50	10	10	10	10	10	10	10	10	0	0	1	0	0	0	0	0	0	0	0	0	0	0	0	0	0	0	0	0	0	0	0	0	0	0	0
10	10	50	10	50	10	10	10	10	10	10	10	10	10	50	10	10	10	10	10	10	10	10	0	0	1	0	0	0	0	0	0	0	0	0	0	0	0	0	0	0	0	0	0	0	0	0	0	0	0
10	10	50	10	50	10	10	10	10	10	10	10	10	10	50	10	10	10	10	10	10	10	10	0	0	1	0	0	0	0	0	0	0	0	0	0	0	0	0	0	0	0	0	0	0	0	0	0	0	0
10	10	50	10	50	10	10	10	10	10	10	10	10	10	50	10	10	10	10	10	10	10	10	0	0	1	0	0	0	0	0	0	0	0	0	0	0	0	0	0	0	0	0	0	0	0	0	0	0	0
10	10	50	10	50	10	10	10	10	10	10	10	10	10	50	10	10	10	10	10	10	10	10	0	0	1	0	0	0	0	0	0	0	0	0	0	0	0	0	0	0	0	0	0	0	0	0	0	0	0
10	10	50	10	50	10	10	10	10	10	10	10	10	10	50	10	10	10	10	10	10	10	10	0	0	1	0	0	0	0	0	0	0	0	0	0	0	0	0	0	0	0	0	0	0	0	0	0	0	0
10	10	50	10	50	10	10	10	10	10	10	10	10	10	50	10	10	10	10	10	10	10	10	0	0	1	0	0	0	0	0	0	0	0	0	0	0	0	0	0	0	0	0	0	0	0	0	0	0	0
10	10	50	10	50	10	10	10	10	10	10	10	10	10	50	10	10	10	10	10	10	10	10	0	0	1	0	0	0	0	0	0	0	0	0	0	0	0	0	0	0	0	0	0	0	0	0	0	0	0
10	10	50	10	50	10	10	10	10	10	10	10	10	10	50	10	10	10	10	10	10	10	10	0	0	1	0	0	0	0	0	0	0	0	0	0	0	0	0	0	0	0	0	0	0	0	0	0	0	0
10	10	50	10	50	10	10	10	10	10	10	10	10	10	50	10	10	10	10	10	10	10	10	0	0	1	0	0	0	0	0	0	0	0	0	0	0	0	0	0	0	0	0	0	0	0	0	0	0	0
10	10	50	10	50	10	10	10	10	10	10	10	10	10	50	10	10	10	10	10	10	10	10	0	0	1	0	0	0	0	0	0	0	0	0	0	0	0	0	0	0	0	0	0	0	0	0	0	0	0
10	10	50	10	50	10	10	10	10	10	10	10	10	10	50	10	10	10	10	10	10	10	10	0	0	1	0	0	0	0	0	0	0	0	0	0	0	0	0	0	0	0	0	0	0	0	0	0	0	0
10	10	50	10	50	10	10	10	10	10	10	10	10	10	50	10	10	10	10	10	10	10	10	0	0	1	0	0	0	0	0	0	0	0	0	0	0	0	0	0	0	0	0	0	0	0	0	0	0	0
10	10	50	10	50	10	10	10	10	10	10	10	10	10	50	10	10	10	10	10	10	10	10	0	0	1	0	0	0	0	0	0	0	0	0	0	0	0	0	0	0	0	0	0	0	0	0	0	0	0
10	10	50	10	50	10	10	10	10	10	10	10	10	10	50	10	10	10	10	10	10	10	10	0	0	1	0	0	0	0	0	0	0	0	0	0	0	0	0	0	0	0	0	0	0	0	0	0	0	0
10	10	50	10	50	10	10	10	10	10	10	10	10	10	50	10	10	10	10	10	10	10	10	0	0	1	0	0	0	0	0	0	0	0	0	0	0	0	0	0	0	0	0	0	0	0	0	0	0	0
10	10	50	10	50	10	10	10	10	10	10	10	10	10	50	10	10	10	10	10	10	10	10	0	0	1	0	0	0	0	0	0	0	0	0	0	0	0	0	0	0	0	0	0	0	0	0	0	0	0
10	10	50	10	50	10	10	10	10	10	10	10	10	10	50	10	10	10	10	10	10	10	10	0	0	1	0	0	0	0	0	0	0	0	0	0	0	0	0	0	0	0	0	0	0	0	0	0	0	0
10	10	50	10	50	10	10	10	10	10	10	10	10	10	50	10	10	10	10	10	10	10	10	0	0	1	0	0	0	0	0	0	0	0	0	0	0	0	0	0	0	0	0	0	0	0	0	0	0	0
10	10	50	10	50	10	10	10	10	10	10	10	10	10	50	10	10	10	10	10	10	10	10	0	0	1	0	0	0	0	0	0	0	0	0	0	0	0	0	0	0	0	0	0	0	0	0	0	0	0
10	10	50	10	50	10	10	10	10	10	10	10	10	10	50	10	10	10	10	10	10	10	10	0	0	1	0	0	0	0	0	0	0	0	0	0	0	0	0	0	0	0	0	0	0	0	0	0	0	0
10	10	50	10	50	10	10	10	10	10	10	10	10	10	50	10	10	10	10	10	10	10	10	0	0	1	0	0	0	0	0	0	0	0	0	0	0	0	0	0	0	0	0	0	0	0	0	0	0	0
10	10	50	10	50	10	10	10	10	10	10	10	10	10	50	10	10	10	10	10	10	10	10	0	0	1	0	0	0	0	0	0	0	0	0	0	0	0	0	0	0	0	0	0	0	0	0	0	0	0
10	10	50	10	50	10	10	10	10	10	10	10	10	10	50	10	10	10	10	10	10	10	10	0	0	1	0	0	0	0	0	0	0	0	0	0	0	0	0	0	0	0	0	0	0	0	0	0	0	0
10	10	50	10	50	10	10	10	10	10	10	10	10	10	50	10	10	10	10	10	10	10	10	0	0	1	0	0	0	0	0	0	0	0	0	0	0	0	0	0	0	0	0	0	0	0	0	0	0	0
10	10	50	10	50	10	10	10	10	10	10	10	10	10	50	10	10	10	10	10	10	10	10	0	0	1	0	0	0	0	0	0	0	0	0	0	0	0	0	0	0	0	0	0	0	0	0	0	0	0
10	10	50	10	50	10	10	10	10	10	10	10	10	10	50	10	10	10	10	10	10	10	10	0	0	1	0	0	0	0	0	0	0	0	0	0	0	0	0	0	0	0	0	0	0	0	0	0	0	0
10	10	50	10	50	10	10	10	10	10	10	10	10	10	50	10	10	10	10	10	10	10	10	0	0	1	0	0	0	0	0	0	0	0	0	0	0	0	0	0	0	0	0	0	0	0	0	0	0	0
10	10	50	10	50	10	10	10	10	10	10	10	10	10	50	10	10	10	10	10	10	10	10	0	0	1	0	0	0	0	0	0	0	0	0	0	0	0	0	0	0	0	0	0	0	0	0	0	0	0
10	10	50	10	50	10	10	10	10	10	10	10	10	10	50	10	10	10	10	10	10	10	10	0	0	1	0	0	0	0	0	0	0	0	0	0	0	0	0	0	0	0	0	0	0	0	0	0	0	0
10	10	50	10	50	10	10	10	10	10	10	10	10	10	50	10	10	10	10	10	10	10	10	0	0	1	0	0	0	0	0	0	0	0	0	0	0	0	0	0	0	0	0	0	0	0	0	0	0	0
10	10	50	10	50	10	10	10	10	10	10	10	10	10	50	10	10	10	10	10	10	10	10	0	0	1	0	0	0	0	0	0	0	0	0	0	0	0	0	0	0	0	0	0	0	0	0	0	0	0
10	10	50	10	50	10	10	10	10	10	10	10	10	10	50	10	10	10	10	10	10	10	10	0	0	1	0	0	0	0	0	0	0	0	0	0	0	0	0	0	0	0	0	0	0	0	0	0	0	0
10	10	50	10	50	10	10	10	10	10	10	10	10	10	50	10	10	10	10	10	10	10	10	0	0	1	0	0	0	0	0	0	0	0	0	0	0	0	0	0	0	0	0	0	0	0	0	0	0	0
10	10	50	10	50	10	10	10	10	10	10	10	10	10	50	10	10	10	10	10	10	10	10	0	0	1	0	0	0	0	0	0	0	0	0	0	0	0	0	0	0	0	0	0	0	0	0	0	0	0
10	10	50	10	50	10	10	10	10	10	10	10	10	10	50	10	10	10	10	10	10	10	10	0	0	1	0	0	0	0	0	0	0	0	0	0	0	0	0	0	0	0	0	0	0	0	0	0	0	0
10	10	50	10	50	10	10	10	10	10	10	10	10	10	50	10	10	10	10	10	10	10	10	0	0	1	0	0	0	0	0	0	0	0	0	0	0	0	0	0	0	0	0	0	0	0	0	0	0	0
10	10	50	10	50	10	10	10	10	10	10	10	10	10	50	10	10	10	10	10	10	10	10	0	0	1	0	0	0	0	0	0	0	0	0	0	0	0	0	0	0	0	0	0	0	0	0	0	0	0
10	10	50	10	50	10	10	10	10	10	10	10	10	10	50	10	10	10	10	10	10	10	10	0	0	1	0	0	0	0	0	0	0	0	0	0	0	0	0	0	0	0	0	0	0	0	0	0	0	0
10	10	50	10	50	10	10	10	10	10	10	10	10	10	50	10	10	10	10	10	10	10	10	0	0	1	0	0	0	0	0	0	0	0	0	0	0	0	0	0	0	0	0	0	0	0	0	0	0	0
10	10	50	10	50	10	10	10	10	10	10	10	10	10	50	10	10	10	10	10	10	10	10	0	0	1	0	0	0	0	0	0	0	0	0	0	0	0	0	0	0	0	0	0	0	0	0	0	0	0
10	10	50	10	50	10	10	10	10	10	10	10	10	10	50	10	10	10	10	10	10	10	10	0	0	1	0	0	0	0	0	0	0	0	0	0	0	0	0	0	0	0	0	0	0	0	0	0	0	0
10	10	50	10	50	10	10	10	10	10	10	10	10	10	50	10	10	10	10	10	10	10	10	0	0	1	0	0	0	0	0	0	0	0	0	0	0	0	0	0	0	0	0	0	0	0	0	0	0	0
10	10	50	10	50	10	10	10	10	10	10	10	10	10	50	10	10	10	10	10	10	10	10	0	0	1	0	0	0	0	0	0	0	0	0	0	0	0	0	0	0	0	0	0	0	0	0	0	0	0
10	10	50	10	50	10	10	10	10	10	10	10	10	10	50	10	10	10	10	10	10	10	10	0	0	1	0	0	0	0	0	0	0	0	0	0	0	0	0	0	0	0	0	0	0	0	0	0	0	0
10	10	50	10	50	10	10	10	10	10	10	10	10	10	50	10	10	10	10	10	10	10	10	0	0	1	0	0	0	0	0	0	0	0	0	0	0	0	0	0	0	0	0	0	0	0	0	0	0	0
10	10	50	10	50	10	10	10	10	10	10	10	10	10	50	10	10	10	10	10	10	10	10	0	0	1	0	0	0	0	0	0	0	0	0	0	0	0	0	0	0	0	0	0	0	0	0	0	0	0
10	10	50	10	50	10	10	10	10	10	10	10	10	10	50	10	10	10	10	10	10	10	10	0	0	1	0	0	0	0	0	0	0	0	0	0	0	0	0	0	0	0	0	0	0	0	0	0	0	0
10	10	50	10	50	10	10	10	10	10	10	10	10	10	50	10	10	10	10	10	10	10	10	0	0	1	0	0	0	0	0	0	0	0	0	0	0	0	0	0	0	0	0	0	0	0	0	0	0	0
10	10	50	10	50	10	10	10	10	10	10	10	10	10	50	10	10	10	10	10	10	10	10	0	0	0	1	0	0	0	0	0	0	0	0	0	0	0	0	0	0	0	0	0	0	0	0	0	0	0
10	10	50	10	50	10	10	10	10	10	10	10	10	10	50	10	10	10	10	10	10	10	10	0	0	0	1	0	0	0	0	0	0	0	0	0	0	0	0	0	0	0	0	0	0	0	0	0	0	0
10	10	50	10	50	10	10	10	10	10	10	10	10	10	50	10	10	10	10	10	10	10	10	0	0	0	1	0	0	0	0	0	0	0	0	0	0	0	0	0	0	0	0	0	0	0	0	0	0	0
10	10	50	10	50	10	10	10	10	10	10	10	10	10	50	10	10	10	10	10	10	10	10	0	0	0	1	0	0	0	0	0	0	0	0	0	0	0	0	0	0	0	0	0	0	0	0	0	0	0
10	10	50	10	50	10	10	10	10	10	10	10	10	10	50	10	10	10	10	10	10	10	10	0	0	0	1	0	0	0	0	0	0	0	0	0	0	0	0	0	0	0	0	0	0	0	0	0	0	0
10	10	50	10	50	10	10	10	10	10	10	10	10	10	50	10	10	10	10	10	10	10	10	0	0	0	1	0	0	0	0	0	0	0	0	0	0	0	0	0	0	0	0	0	0	0	0	0	0	0
10	10	50	10	50	10	10	10	10	10	10	10	10	10	50	10	10	10	10	10	10	10	10	0	0	0	1	0	0	0	0	0	0	0	0	0	0	0	0	0	0	0	0	0	0	0	0	0	0	0
10	10	50	10	50	10	10	10	10	10	10	10	10	10	50	10	10	10	10	10	10	10	10	0	0	0	1	0	0	0	0	0	0	0	0	0	0	0	0	0	0	0	0	0	0	0	0	0	0	0
10	10	50	10	50	10	10	10	10	10	10	10	10	10	50	10	10	10	10	10	10	10	10	0	0	0	1	0	0	0	0	0	0	0	0	0	0	0	0	0	0	0	0	0	0	0	0	0	0	0
10	10	50	10	50	10	10	10	10	10	10	10	10	10	50	10	10	10	10	10	10	10	10	0	0	0	1	0	0	0	0	0	0	0	0	0	0	0	0	0	0	0	0	0	0	0	0	0	0	0
10	10	50	10	50	10	10	10	10	10	10	10	10	10	50	10	10	10	10	10	10	10	10	0	0	0	1	0	0	0	0	0	0	0	0	0	0	0	0	0	0	0	0	0	0	0	0	0	0	0
10	10	50	10	50	10	10	10	10	10	10	10	10	10	50	10	10	10	10	10	10	10	10	0	0	0	1	0	0	0	0	0	0	0	0	0	0	0	0	0	0	0	0	0	0	0	0	0	0	0
10	10	50	10	50	10	10	10	10	10	10	10	10	10	50	10	10	10	10	10	10	10	10	0	0	0	1	0	0	0	0	0	0	0	0	0	0	0	0	0	0	0	0	0	0	0	0	0	0	0
10	10	50	10	50	10	10	10	10	10	10	10	10	10	50	10	10	10	10	10	10	10	10	0	0	0	1	0	0	0	0	0	0	0	0	0	0	0	0	0	0	0	0	0	0	0	0	0	0	0
10	10	50	10	50	10	10	10	10	10	10	10	10	10	50	10	10	10	10	10	10	10	10	0	0	0	1	0	0	0	0	0	0	0	0	0	0	0	0	0	0	0	0	0	0	0	0	0	0	0
10	10	50	10	50	10	10	10	10	10	10	10	10	10	50	10	10	10	10	10	10	10	10	0	0	0	1	0	0	0	0	0	0	0	0	0	0	0	0	0	0	0	0	0	0	0	0	0	0	0
10	10	50	10	50	10	10	10	10	10	10	10	10	10	50	10	10	10	10	10	10	10	10	0	0	0	1	0	0	0	0	0	0	0	0	0	0	0	0	0	0	0	0	0	0	0	0	0	0	0
10	10	50	10	50	10	10	10	10	10	10	10	10	10	50	10	10	10	10	10	10	10	10	0	0	0	1	0	0	0	0	0	0	0	0	0	0	0	0	0	0	0	0	0	0	0	0	0	0	0
10	10	50	10	50	10	10	10	10	10	10	10	10	10	50	10	10	10	10	10	10	10	10	0	0	0	1	0	0	0	0	0	0	0	0	0	0	0	0	0	0	0	0	0	0	0	0	0	0	0
10	10	50	10	50	10	10	10	10	10	10	10	10	10	50	10	10	10	10	10	10	10	10	0	0	0	1	0	0	0	0	0	0	0	0	0	0	0	0	0	0	0	0	0	0	0	0	0	0	0
10	10	50	10	50	10	10	10	10	10	10	10	10	10	50	10	10	10	10	10	10	10	10	0	0	0	1	0	0	0	0	0	0	0	0	0	0	0	0	0	0	0	0	0	0	0	0	0	0	0
10	10	50	10	50	10	10	10	10	10	10	10	10	10	50	10	10	10	10	10	10	10	10	0	0	0	1	0	0	0	0	0	0	0	0	0	0	0	0	0	0	0	0	0	0	0	0	0	0	0
10	10	50	10	50	10	10	10	10	10	10	10	10	10	50	10	10	10	10	10	10	10	10	0	0	0	1	0	0	0	0	0	0	0	0	0	0	0	0	0	0	0	0	0	0	0	0	0	0	0
10	10	50	10	50	10	10	10	10	10	10	10	10	10	50	10	10	10	10	10	10	10	10	0	0	0	1	0	0	0	0	0	0	0	0	0	0	0	0	0	0	0	0	0	0	0	0	0	0	0
10	10	50	10	50	10	10	10	10	10	10	10	10	10	50	10	10	10	10	10	10	10	10	0	0	0	1	0	0	0	0	0	0	0	0	0	0	0	0	0	0	0	0	0	0	0	0	0	0	0
10	10	50	10	50	10	10	10	10	10	10	10	10	10	50	10	10	10	10	10	10	10	10	0	0	0	1	0	0	0	0	0	0	0	0	0	0	0	0	0	0	0	0	0	0	0	0	0	0	0
10	10	50	10	50	10	10	10	10	10	10	10	10	10	50	10	10	10	10	10	10	10	10	0	0	0	1	0	0	0	0	0	0	0	0	0	0	0	0	0	0	0	0	0	0	0	0	0	0	0
10	10	50	10	50	10	10	10	10	10	10	10	10	10	50	10	10	10	10	10	10	10	10	0	0	0	1	0	0	0	0	0	0	0	0	0	0	0	0	0	0	0	0	0	0	0	0	0	0	0
10	10	50	10	50	10	10	10	10	10	10	10	10	10	50	10	10	10	10	10	10	10	10	0	0	0	1	0	0	0	0	0	0	0	0	0	0	0	0	0	0	0	0	0	0	0	0	0	0	0
10	10	50	10	50	10	10	10	10	10	10	10	10	10	50	10	10	10	10	10	10	10	10	0	0	0	1	0	0	0	0	0	0	0	0	0	0	0	0	0	0	0	0	0	0	0	0	0	0	0
10	10	50	10	50	10	10	10	10	10	10	10	10	10	50	10	10	10	10	10	10	10	10	0	0	0	1	0	0	0	0	0	0	0	0	0	0	0	0	0	0	0	0	0	0	0	0	0	0	0
10	10	50	10	50	10	10	10	10	10	10	10	10	10	50	10	10	10	10	10	10	10	10	0	0	0	1	0	0	0	0	0	0	0	0	0	0	0	0	0	0	0	0	0	0	0	0	0	0	0
10	10	50	10	50	10	10	10	10	10	10	10	10	10	50	10	10	10	10	10	10	10	10	0	0	0	1	0	0	0	0	0	0	0	0	0	0	0	0	0	0	0	0	0	0	0	0	0	0	0
10	10	50	10	50	10	10	10	10	10	10	10	10	10	50	10	10	10	10	10	10	10	10	0	0	0	1	0	0	0	0	0	0	0	0	0	0	0	0	0	0	0	0	0	0	0	0	0	0	0
10	10	50	10	50	10	10	10	10	10	10	10	10	10	50	10	10	10	10	10	10	10	10	0	0	0	1	0	0	0	0	0	0	0	0	0	0	0	0	0	0	0	0	0	0	0	0	0	0	0
10	10	50	10	50	10	10	10	10	10	10	10	10	10	50	10	10	10	10	10	10	10	10	0	0	0	1	0	0	0	0	0	0	0	0	0	0	0	0	0	0	0	0	0	0	0	0	0	0	0
10	10	50	10	50	10	10	10	10	10	10	10	10	10	50	10	10	10	10	10	10	10	10	0	0	0	1	0	0	0	0	0	0	0	0	0	0	0	0	0	0	0	0	0	0	0	0	0	0	0
10	10	50	10	50	10	10	10	10	10	10	10	10	10	50	10	10	10	10	10	10	10	10	0	0	0	1	0	0	0	0	0	0	0	0	0	0	0	0	0	0	0	0	0	0	0	0	0	0	0
10	10	50	10	50	10	10	10	10	10	10	10	10	10	50	10	10	10	10	10	10	10	10	0	0	0	1	0	0	0	0	0	0	0	0	0	0	0	0	0	0	0	0	0	0	0	0	0	0	0
10	10	50	10	50	10	10	10	10	10	10	10	10	10	50	10	10	10	10	10	10	10	10	0	0	0	1	0	0	0	0	0	0	0	0	0	0	0	0	0	0	0	0	0	0	0	0	0	0	0
10	10	50	10	50	10	10	10	10	10	10	10	10	10	50	10	10	10	10	10	10	10	10	0	0	0	1	0	0	0	0	0	0	0	0	0	0	0	0	0	0	0	0	0	0	0	0	0	0	0
10	10	50	10	50	10	10	10	10	10	10	10	10	10	50	10	10	10	10	10	10	10	10	0	0	0	1	0	0	0	0	0	0	0	0	0	0	0	0	0	0	0	0	0	0	0	0	0	0	0
10	10	50	10	50	10	10	10	10	10	10	10	10	10	50	10	10	10	10	10	10	10	10	0	0	0	1	0	0	0	0	0	0	0	0	0	0	0	0	0	0	0	0	0	0	0	0	0	0	0
10	10	50	10	50	10	10	10	10	10	10	10	10	10	50	10	10	10	10	10	10	10	10	0	0	0	1	0	0	0	0	0	0	0	0	0	0	0	0	0	0	0	0	0	0	0	0	0	0	0
10	10	50	10	50	10	10	10	10	10	10	10	10	10	50	10	10	10	10	10	10	10	10	0	0	0	1	0	0	0	0	0	0	0	0	0	0	0	0	0	0	0	0	0	0	0	0	0	0	0
10	10	50	10	50	10	10	10	10	10	10	10	10	10	50	10	10	10	10	10	10	10	10	0	0	0	1	0	0	0	0	0	0	0	0	0	0	0	0	0	0	0	0	0	0	0	0	0	0	0
10	10	50	10	50	10	10	10	10	10	10	10	10	10	50	10	10	10	10	10	10	10	10	0	0	0	1	0	0	0	0	0	0	0	0	0	0	0	0	0	0	0	0	0	0	0	0	0	0	0
10	10	50	10	50	10	10	10	10	10	10	10	10	10	50	10	10	10	10	10	10	10	10	0	0	0	1	0	0	0	0	0	0	0	0	0	0	0	0	0	0	0	0	0	0	0	0	0	0	0
10	10	50	10	50	10	10	10	10	10	10	10	10	10	50	10	10	10	10	10	10	10	10	0	0	0	1	0	0	0	0	0	0	0	0	0	0	0	0	0	0	0	0	0	0	0	0	0	0	0
10	10	50	10	50	10	10	10	10	10	10	10	10	10	50	10	10	10	10	10	10	10	10	0	0	0	1	0	0	0	0	0	0	0	0	0	0	0	0	0	0	0	0	0	0	0	0	0	0	0
10	10	50	10	50	10	10	10	10	10	10	10	10	10	50	10	10	10	10	10	10	10	10	0	0	0	1	0	0	0	0	0	0	0	0	0	0	0	0	0	0	0	0	0	0	0	0	0	0	0
10	10	50	10	50	10	10	10	10	10	10	10	10	10	50	10	10	10	10	10	10	10	10	0	0	0	1	0	0	0	0	0	0	0	0	0	0	0	0	0	0	0	0	0	0	0	0	0	0	0
10	10	50	10	50	10	10	10	10	10	10	10	10	10	50	10	10	10	10	10	10	10	10	0	0	0	1	0	0	0	0	0	0	0	0	0	0	0	0	0	0	0	0	0	0	0	0	0	0	0
10	10	50	10	50	10	10	10	10	10	10	10	10	10	50	10	10	10	10	10	10	10	10	0	0	0	1	0	0	0	0	0	0	0	0	0	0	0	0	0	0	0	0	0	0	0	0	0	0	0
10	10	50	10	50	10	10	10	10	10	10	10	10	10	50	10	10	10	10	10	10	10	10	0	0	0	1	0	0	0	0	0	0	0	0	0	0	0	0	0	0	0	0	0	0	0	0	0	0	0
10	10	50	10	50	10	10	10	10	10	10	10	10	10	50	10	10	10	10	10	10	10	10	0	0	0	1	0	0	0	0	0	0	0	0	0	0	0	0	0	0	0	0	0	0	0	0	0	0	0
10	10	50	10	50	10	10	10	10	10	10	10	10	10	50	10	10	10	10	10	10	10	10	0	0	0	1	0	0	0	0	0	0	0	0	0	0	0	0	0	0	0	0	0	0	0	0	0	0	0
10	10	50	10	50	10	10	10	10	10	10	10	10	10	50	10	10	10	10	10	10	10	10	0	0	0	1	0	0	0	0	0	0	0	0	0	0	0	0	0	0	0	0	0	0	0	0	0	0	0
10	10	50	10	50	10	10	10	10	10	10	10	10	10	50	10	10	10	10	10	10	10	10	0	0	0	1	0	0	0	0	0	0	0	0	0	0	0	0	0	0	0	0	0	0	0	0	0	0	0
10	10	50	10	50	10	10	10	10	10	10	10	10	10	50	10	10	10	10	10	10	10	10	0	0	0	1	0	0	0	0	0	0	0	0	0	0	0	0	0	0	0	0	0	0	0	0	0	0	0
10	10	50	10	50	10	10	10	10	10	10	10	10	10	50	10	10	10	10	10	10	10	10	0	0	0	1	0	0	0	0	0	0	0	0	0	0	0	0	0	0	0	0	0	0	0	0	0	0	0
10	10	50	10	50	10	10	10	10	10	10	10	10	10	50	10	10	10	10	10	10	10	10	0	0	0	1	0	0	0	0	0	0	0	0	0	0	0	0	0	0	0	0	0	0	0	0	0	0	0
10	10	50	10	50	10	10	10	10	10	10	10	10	10	50	10	10	10	10	10	10	10	10	0	0	0	1	0	0	0	0	0	0	0	0	0	0	0	0	0	0	0	0	0	0	0	0	0	0	0
10	10	50	10	50	10	10	10	10	10	10	10	10	10	50	10	10	10	10	10	10	10	10	0	0	0	1	0	0	0	0	0	0	0	0	0	0	0	0	0	0	0	0	0	0	0	0	0	0	0
10	10	50	10	50	10	10	10	10	10	10	10	10	10	50	10	10	10	10	10	10	10	10	0	0	0	1	0	0	0	0	0	0	0	0	0	0	0	0	0	0	0	0	0	0	0	0	0	0	0
10	10	50	10	50	10	10	10	10	10	10	10	10	10	50	10	10	10	10	10	10	10	10	0	0	0	1	0	0	0	0	0	0	0	0	0	0	0	0	0	0	0	0	0	0	0	0	0	0	0
10	10	50	10	50	10	10	10	10	10	10	10	10	10	50	10	10	10	10	10	10	10	10	0	0	0	1	0	0	0	0	0	0	0	0	0	0	0	0	0	0	0	0	0	0	0	0	0	0	0
10	10	50	10	50	10	10	10	10	10	10	10	10	10	50	10	10	10	10	10	10	10	10	0	0	0	1	0	0	0	0	0	0	0	0	0	0	0	0	0	0	0	0	0	0	0	0	0	0	0
10	10	50	10	50	10	10	10	10	10	10	10	10	10	50	10	10	10	10	10	10	10	10	0	0	0	1	0	0	0	0	0	0	0	0	0	0	0	0	0	0	0	0	0	0	0	0	0	0	0
10	10	50	10	50	10	10	10	10	10	10	10	10	10	50	10	10	10	10	10	10	10	10	0	0	0	1	0	0	0	0	0	0	0	0	0	0	0	0	0	0	0	0	0	0	0	0	0	0	0
10	10	50	10	50	10	10	10	10	10	10	10	10	10	50	10	10	10	10	10	10	10	10	0	0	0	1	0	0	0	0	0	0	0	0	0	0	0	0	0	0	0	0	0	0	0	0	0	0	0
10	10	50	10	50	10	10	10	10	10	10	10	10	10	50	10	10	10	10	10	10	10	10	0	0	0	1	0	0	0	0	0	0	0	0	0	0	0	0	0	0	0	0	0	0	0	0	0	0	0
10	10	50	10	50	10	10	10	10	10	10	10	10	10	50	10	10	10	10	10	10	10	10	0	0	0	1	0	0	0	0	0	0	0	0	0	0	0	0	0	0	0	0	0	0	0	0	0	0	0
10	10	50	10	50	10	10	10	10	10	10	10	10	10	50	10	10	10	10	10	10	10	10	0	0	0	1	0	0	0	0	0	0	0	0	0	0	0	0	0	0	0	0	0	0	0	0	0	0	0
10	10	50	10	50	10	10	10	10	10	10	10	10	10	50	10	10	10	10	10	10	10	10	0	0	0	1	0	0	0	0	0	0	0	0	0	0	0	0	0	0	0	0	0	0	0	0	0	0	0
10	10	50	10	50	10	10	10	10	10	10	10	10	10	50	10	10	10	10	10	10	10	10	0	0	0	1	0	0	0	0	0	0	0	0	0	0	0	0	0	0	0	0	0	0	0	0	0	0	0
10	10	50	10	50	10	10	10	10	10	10	10	10	10	50	10	10	10	10	10	10	10	10	0	0	0	1	0	0	0	0	0	0	0	0	0	0	0	0	0	0	0	0	0	0	0	0	0	0	0
10	10	50	10	50	10	10	10	10	10	10	10	10	10	50	10	10	10	10	10	10	10	10	0	0	0	1	0	0	0	0	0	0	0	0	0	0	0	0	0	0	0	0	0	0	0	0	0	0	0
10	10	50	10	50	10	10	10	10	10	10	10	10	10	50	10	10	10	10	10	10	10	10	0	0	0	1	0	0	0	0	0	0	0	0	0	0	0	0	0	0	0	0	0	0	0	0	0	0	0
10	10	50	10	50	10	10	10	10	10	10	10	10	10	50	10	10	10	10	10	10	10	10	0	0	0	1	0	0	0	0	0	0	0	0	0	0	0	0	0	0	0	0	0	0	0	0	0	0	0
10	10	50	10	50	10	10	10	10	10	10	10	10	10	50	10	10	10	10	10	10	10	10	0	0	0	1	0	0	0	0	0	0	0	0	0	0	0	0	0	0	0	0	0	0	0	0	0	0	0
10	10	50	10	50	10	10	10	10	10	10	10	10	10	50	10	10	10	10	10	10	10	10	0	0	0	1	0	0	0	0	0	0	0	0	0	0	0	0	0	0	0	0	0	0	0	0	0	0	0
10	10	50	10	50	10	10	10	10	10	10	10	10	10	50	10	10	10	10	10	10	10	10	0	0	0	1	0	0	0	0	0	0	0	0	0	0	0	0	0	0	0	0	0	0	0	0	0	0	0
10	10	50	10	50	10	10	10	10	10	10	10	10	10	50	10	10	10	10	10	10	10	10	0	0	0	1	0	0	0	0	0	0	0	0	0	0	0	0	0	0	0	0	0	0	0	0	0	0	0
10	10	50	10	50	10	10	10	10	10	10	10	10	10	50	10	10	10	10	10	10	10	10	0	0	0	1	0	0	0	0	0	0	0	0	0	0	0	0	0	0	0	0	0	0	0	0	0	0	0
10	10	50	10	50	10	10	10	10	10	10	10	10	10	50	10	10	10	10	10	10	10	10	0	0	0	1	0	0	0	0	0	0	0	0	0	0	0	0	0	0	0	0	0	0	0	0	0	0	0
10	10	50	10	50	10	10	10	10	10	10	10	10	10	50	10	10	10	10	10	10	10	10	0	0	0	1	0	0	0	0	0	0	0	0	0	0	0	0	0	0	0	0	0	0	0	0	0	0	0
10	10	50	10	50	10	10	10	10	10	10	10	10	10	50	10	10	10	10	10	10	10	10	0	0	0	1	0	0	0	0	0	0	0	0	0	0	0	0	0	0	0	0	0	0	0	0	0	0	0
10	10	50	10	50	10	10	10	10	10	10	10	10	10	50	10	10	10	10	10	10	10	10	0	0	0	1	0	0	0	0	0	0	0	0	0	0	0	0	0	0	0	0	0	0	0	0	0	0	0
10	10	50	10	50	10	10	10	10	10	10	10	10	10	50	10	10	10	10	10	10	10	10	0	0	0	1	0	0	0	0	0	0	0	0	0	0	0	0	0	0	0	0	0	0	0	0	0	0	0
10	10	50	10	50	10	10	10	10	10	10	10	10	10	50	10	10	10	10	10	10	10	10	0	0	0	1	0	0	0	0	0	0	0	0	0	0	0	0	0	0	0	0	0	0	0	0	0	0	0
10	10	50	10	50	10	10	10	10	10	10	10	10	10	50	10	10	10	10	10	10	10	10	0	0	0	1	0	0	0	0	0	0	0	0	0	0	0	0	0	0	0	0	0	0	0	0	0	0	0
10	10	50	10	50	10	10	10	10	10	10	10	10	10	50	10	10	10	10	10	10	10	10	0	0	0	1	0	0	0	0	0	0	0	0	0	0	0	0	0	0	0	0	0	0	0	0	0	0	0
10	10	50	10	50	10	10	10	10	10	10	10	10	10	50	10	10	10	10	10	10	10	10	0	0	0	1	0	0	0	0	0	0	0	0	0	0	0	0	0	0	0	0	0	0	0	0	0	0	0
10	10	50	10	50	10	10	10	10	10	10	10	10	10	50	10	10	10	10	10	10	10	10	0	0	0	1	0	0	0	0	0	0	0	0	0	0	0	0	0	0	0	0	0	0	0	0	0	0	0
10	10	50	10	50	10	10	10	10	10	10	10	10	10	50	10	10	10	10	10	10	10	10	0	0	0	1	0	0	0	0	0	0	0	0	0	0	0	0	0	0	0	0	0	0	0	0	0	0	0
10	10	50	10	50	10	10	10	10	10	10	10	10	10	50	10	10	10	10	10	10	10	10	0	0	0	1	0	0	0	0	0	0	0	0	0	0	0	0	0	0	0	0	0	0	0	0	0	0	0
10	10	50	10	50	10	10	10	10	10	10	10	10	10	50	10	10	10	10	10	10	10	10	0	0	0	1	0	0	0	0	0	0	0	0	0	0	0	0	0	0	0	0	0	0	0	0	0	0	0
10	10	50	10	50	10	10	10	10	10	10	10	10	10	50	10	10	10	10	10	10	10	10	0	0	0	1	0	0	0	0	0	0	0	0	0	0	0	0	0	0	0	0	0	0	0	0	0	0	0
10	10	50	10	50	10	10	10	10	10	10	10	10	10	50	10	10	10	10	10	10	10	10	0	0	0	1	0	0	0	0	0	0	0	0	0	0	0	0	0	0	0	0	0	0	0	0	0	0	0
10	10	50	10	50	10	10	10	10	10	10	10	10	10	50	10	10	10	10	10	10	10	10	0	0	0	1	0	0	0	0	0	0	0	0	0	0	0	0	0	0	0	0	0	0	0	0	0	0	0
10	10	50	10	50	10	10	10	10	10	10	10	10	10	50	10	10	10	10	10	10	10	10	0	0	0	1	0	0	0	0	0	0	0	0	0	0	0	0	0	0	0	0	0	0	0	0	0	0	0
10	10	50	10	50	10	10	10	10	10	10	10	10	10	50	10	10	10	10	10	10	10	10	0	0	0	1	0	0	0	0	0	0	0	0	0	0	0	0	0	0	0	0	0	0	0	0	0	0	0
10	10	50	10	50	10	10	10	10	10	10	10	10	10	50	10	10	10	10	10	10	10	10	0	0	0	1	0	0	0	0	0	0	0	0	0	0	0	0	0	0	0	0	0	0	0	0	0	0	0
10	10	50	10	50	10	10	10	10	10	10	10	10	10	50	10	10	10	10	10	10	10	10	0	0	0	1	0	0	0	0	0	0	0	0	0	0	0	0	0	0	0	0	0	0	0	0	0	0	0
10	10	50	10	50	10	10	10	10	10	10	10	10	10	50	10	10	10	10	10	10	10	10	0	0	0	1	0	0	0	0	0	0	0	0	0	0	0	0	0	0	0	0	0	0	0	0	0	0	0
10	10	50	10	50	10	10	10	10	10	10	10	10	10	50	10	10	10	10	10	10	10	10	0	0	0	1	0	0	0	0	0	0	0	0	0	0	0	0	0	0	0	0	0	0	0	0	0	0	0
10	10	50	10	50	10	10	10	10	10	10	10	10	10	50	10	10	10	10	10	10	10	10	0	0	0	1	0	0	0	0	0	0	0	0	0	0	0	0	0	0	0	0	0	0	0	0	0	0	0
10	10	50	10	50	10	10	10	10	10	10	10	10	10	50	10	10	10	10	10	10	10	10	0	0	0	1	0	0	0	0	0	0	0	0	0	0	0	0	0	0	0	0	0	0	0	0	0	0	0
10	10	50	10	50	10	10	10	10	10	10	10	10	10	50	10	10	10	10	10	10	10	10	0	0	0	1	0	0	0	0	0	0	0	0	0	0	0	0	0	0	0	0	0	0	0	0	0	0	0
10	10	50	10	50	10	10	10	10	10	10	10	10	10	50	10	10	10	10	10	10	10	10	0	0	0	1	0	0	0	0	0	0	0	0	0	0	0	0	0	0	0	0	0	0	0	0	0	0	0
10	10	50	10	50	10	10	10	10	10	10	10	10	10	50	10	10	10	10	10	10	10	10	0	0	0	1	0	0	0	0	0	0	0	0	0	0	0	0	0	0	0	0	0	0	0	0	0	0	0
10	10	50	10	50	10	10	10	10	10	10	10	10	10	50	10	10	10	10	10	10	10	10	0	0	0	1	0	0	0	0	0	0	0	0	0	0	0	0	0	0	0	0	0	0	0	0	0	0	0
10	10	50	10	50	10	10	10	10	10	10	10	10	10	50	10	10	10	10	10	10	10	10	0	0	0	1	0	0	0	0	0	0	0	0	0	0	0	0	0	0	0	0	0	0	0	0	0	0	0
10	10	50	10	50	10	10	10	10	10	10	10	10	10	50	10	10	10	10	10	10	10	10	0	0	0	1	0	0	0	0	0	0	0	0	0	0	0	0	0	0	0	0	0	0	0	0	0	0	0
10	10	50	10	50	10	10	10	10	10	10	10	10	10	50	10	10	10	10	10	10	10	10	0	0	0	1	0	0	0	0	0	0	0	0	0	0	0	0	0	0	0	0	0	0	0	0	0	0	0
10	10	50	10	50	10	10	10	10	10	10	10	10	10	50	10	10	10	10	10	10	10	10	0	0	0	1	0	0	0	0	0	0	0	0	0	0	0	0	0	0	0	0	0	0	0	0	0	0	0
10	10	50	10	50	10	10	10	10	10	10	10	10	10	50	10	10	10	10	10	10	10	10	0	0	0	1	0	0	0	0	0	0	0	0	0	0	0	0	0	0	0	0	0	0	0	0	0	0	0
10	10	50	10	50	10	10	10	10	10	10	10	10	10	50	10	10	10	10	10	10	10	10	0	0	0	1	0	0	0	0	0	0	0	0	0	0	0	0	0	0	0	0	0	0	0	0	0	0	0
10	10	50	10	50	10	10	10	10	10	10	10	10	10	50	10	10	10	10	10	10	10	10	0	0	0	1	0	0	0	0	0	0	0	0	0	0	0	0	0	0	0	0	0	0	0	0	0	0	0
10	10	50	10	50	10	10	10	10	10	10	10	10	10	50	10	10	10	10	10	10	10	10	0	0	0	0	0	0	0	0	0	1	0	0	0	0	0	0	0	0	0	0	0	0	0	0	0	0	0
10	10	50	10	50	10	10	10	10	10	10	10	10	10	50	10	10	10	10	10	10	10	10	0	0	0	0	0	0	0	0	0	1	0	0	0	0	0	0	0	0	0	0	0	0	0	0	0	0	0
10	10	50	10	50	10	10	10	10	10	10	10	10	10	50	10	10	10	10	10	10	10	10	0	0	0	0	0	0	0	0	0	1	0	0	0	0	0	0	0	0	0	0	0	0	0	0	0	0	0
10	10	50	10	50	10	10	10	10	10	10	10	10	10	50	10	10	10	10	10	10	10	10	0	0	0	0	0	0	0	0	0	1	0	0	0	0	0	0	0	0	0	0	0	0	0	0	0	0	0
10	10	50	10	50	10	10	10	10	10	10	10	10	10	50	10	10	10	10	10	10	10	10	0	0	0	0	0	0	0	0	0	1	0	0	0	0	0	0	0	0	0	0	0	0	0	0	0	0	0
10	10	50	10	50	10	10	10	10	10	10	10	10	10	50	10	10	10	10	10	10	10	10	0	0	0	0	0	0	0	0	0	1	0	0	0	0	0	0	0	0	0	0	0	0	0	0	0	0	0
10	10	50	10	50	10	10	10	10	10	10	10	10	10	50	10	10	10	10	10	10	10	10	0	0	0	0	0	0	0	0	0	1	0	0	0	0	0	0	0	0	0	0	0	0	0	0	0	0	0
10	10	50	10	50	10	10	10	10	10	10	10	10	10	50	10	10	10	10	10	10	10	10	0	0	0	0	0	0	0	0	0	1	0	0	0	0	0	0	0	0	0	0	0	0	0	0	0	0	0
10	10	50	10	50	10	10	10	10	10	10	10	10	10	50	10	10	10	10	10	10	10	10	0	0	0	0	0	0	0	0	0	1	0	0	0	0	0	0	0	0	0	0	0	0	0	0	0	0	0
10	10	50	10	50	10	10	10	10	10	10	10	10	10	50	10	10	10	10	10	10	10	10	0	0	0	0	0	0	0	0	0	1	0	0	0	0	0	0	0	0	0	0	0	0	0	0	0	0	0
10	10	50	10	50	10	10	10	10	10	10	10	10	10	50	10	10	10	10	10	10	10	10	0	0	0	0	0	0	0	0	0	1	0	0	0	0	0	0	0	0	0	0	0	0	0	0	0	0	0
10	10	50	10	50	10	10	10	10	10	10	10	10	10	50	10	10	10	10	10	10	10	10	0	0	0	0	0	0	0	0	0	1	0	0	0	0	0	0	0	0	0	0	0	0	0	0	0	0	0
10	10	50	10	50	10	10	10	10	10	10	10	10	10	50	10	10	10	10	10	10	10	10	0	0	0	0	0	0	0	0	0	1	0	0	0	0	0	0	0	0	0	0	0	0	0	0	0	0	0
10	10	50	10	50	10	10	10	10	10	10	10	10	10	50	10	10	10	10	10	10	10	10	0	0	0	0	0	0	0	0	0	1	0	0	0	0	0	0	0	0	0	0	0	0	0	0	0	0	0
10	10	50	10	50	10	10	10	10	10	10	10	10	10	50	10	10	10	10	10	10	10	10	0	0	0	0	0	0	0	0	0	1	0	0	0	0	0	0	0	0	0	0	0	0	0	0	0	0	0
10	10	50	10	50	10	10	10	10	10	10	10	10	10	50	10	10	10	10	10	10	10	10	0	0	0	0	0	0	0	0	0	1	0	0	0	0	0	0	0	0	0	0	0	0	0	0	0	0	0
10	10	50	10	50	10	10	10	10	10	10	10	10	10	50	10	10	10	10	10	10	10	10	0	0	0	0	0	0	0	0	0	1	0	0	0	0	0	0	0	0	0	0	0	0	0	0	0	0	0
10	10	50	10	50	10	10	10	10	10	10	10	10	10	50	10	10	10	10	10	10	10	10	0	0	0	0	0	0	0	0	0	1	0	0	0	0	0	0	0	0	0	0	0	0	0	0	0	0	0
10	10	50	10	50	10	10	10	10	10	10	10	10	10	50	10	10	10	10	10	10	10	10	0	0	0	0	0	0	0	0	0	1	0	0	0	0	0	0	0	0	0	0	0	0	0	0	0	0	0
10	10	50	10	50	10	10	10	10	10	10	10	10	10	50	10	10	10	10	10	10	10	10	0	0	0	0	0	0	0	0	0	1	0	0	0	0	0	0	0	0	0	0	0	0	0	0	0	0	0
10	10	50	10	50	10	10	10	10	10	10	10	10	10	50	10	10	10	10	10	10	10	10	0	0	0	0	0	0	0	0	0	1	0	0	0	0	0	0	0	0	0	0	0	0	0	0	0	0	0
10	10	50	10	50	10	10	10	10	10	10	10	10	10	50	10	10	10	10	10	10	10	10	0	0	0	0	0	0	0	0	0	1	0	0	0	0	0	0	0	0	0	0	0	0	0	0	0	0	0
10	10	50	10	50	10	10	10	10	10	10	10	10	10	50	10	10	10	10	10	10	10	10	0	0	0	0	0	0	0	0	0	1	0	0	0	0	0	0	0	0	0	0	0	0	0	0	0	0	0
10	10	50	10	50	10	10	10	10	10	10	10	10	10	50	10	10	10	10	10	10	10	10	0	0	0	0	0	0	0	0	0	1	0	0	0	0	0	0	0	0	0	0	0	0	0	0	0	0	0
10	10	50	10	50	10	10	10	10	10	10	10	10	10	50	10	10	10	10	10	10	10	10	0	0	0	0	0	0	0	0	0	1	0	0	0	0	0	0	0	0	0	0	0	0	0	0	0	0	0
10	10	50	10	50	10	10	10	10	10	10	10	10	10	50	10	10	10	10	10	10	10	10	0	0	0	0	0	0	0	0	0	1	0	0	0	0	0	0	0	0	0	0	0	0	0	0	0	0	0
10	10	50	10	50	10	10	10	10	10	10	10	10	10	50	10	10	10	10	10	10	10	10	0	0	0	0	0	0	0	0	0	1	0	0	0	0	0	0	0	0	0	0	0	0	0	0	0	0	0
10	10	50	10	50	10	10	10	10	10	10	10	10	10	50	10	10	10	10	10	10	10	10	0	0	0	0	0	0	0	0	0	1	0	0	0	0	0	0	0	0	0	0	0	0	0	0	0	0	0
10	10	50	10	50	10	10	10	10	10	10	10	10	10	50	10	10	10	10	10	10	10	10	0	0	0	0	0	0	0	0	0	1	0	0	0	0	0	0	0	0	0	0	0	0	0	0	0	0	0
10	10	50	10	50	10	10	10	10	10	10	10	10	10	50	10	10	10	10	10	10	10	10	0	0	0	0	0	0	0	0	0	1	0	0	0	0	0	0	0	0	0	0	0	0	0	0	0	0	0
10	10	50	10	50	10	10	10	10	10	10	10	10	10	50	10	10	10	10	10	10	10	10	0	0	0	0	0	0	0	0	0	1	0	0	0	0	0	0	0	0	0	0	0	0	0	0	0	0	0
10	10	50	10	50	10	10	10	10	10	10	10	10	10	50	10	10	10	10	10	10	10	10	0	0	0	0	0	0	0	0	0	1	0	0	0	0	0	0	0	0	0	0	0	0	0	0	0	0	0
10	10	50	10	50	10	10	10	10	10	10	10	10	10	50	10	10	10	10	10	10	10	10	0	0	0	0	0	0	0	0	0	1	0	0	0	0	0	0	0	0	0	0	0	0	0	0	0	0	0
10	10	50	10	50	10	10	10	10	10	10	10	10	10	50	10	10	10	10	10	10	10	10	0	0	0	0	0	0	0	0	0	1	0	0	0	0	0	0	0	0	0	0	0	0	0	0	0	0	0
10	10	50	10	50	10	10	10	10	10	10	10	10	10	50	10	10	10	10	10	10	10	10	0	0	0	0	0	0	0	0	0	1	0	0	0	0	0	0	0	0	0	0	0	0	0	0	0	0	0
10	10	50	10	50	10	10	10	10	10	10	10	10	10	50	10	10	10	10	10	10	10	10	0	0	0	0	0	0	0	0	0	1	0	0	0	0	0	0	0	0	0	0	0	0	0	0	0	0	0
10	10	50	10	50	10	10	10	10	10	10	10	10	10	50	10	10	10	10	10	10	10	10	0	0	0	0	0	0	0	0	0	1	0	0	0	0	0	0	0	0	0	0	0	0	0	0	0	0	0
10	10	50	10	50	10	10	10	10	10	10	10	10	10	50	10	10	10	10	10	10	10	10	0	0	0	0	0	0	0	0	0	1	0	0	0	0	0	0	0	0	0	0	0	0	0	0	0	0	0
10	10	50	10	50	10	10	10	10	10	10	10	10	10	50	10	10	10	10	10	10	10	10	0	0	0	0	0	0	0	0	0	1	0	0	0	0	0	0	0	0	0	0	0	0	0	0	0	0	0
10	10	50	10	50	10	10	10	10	10	10	10	10	10	50	10	10	10	10	10	10	10	10	0	0	0	0	0	0	0	0	0	1	0	0	0	0	0	0	0	0	0	0	0	0	0	0	0	0	0
10	10	50	10	50	10	10	10	10	10	10	10	10	10	50	10	10	10	10	10	10	10	10	0	0	0	0	0	0	0	0	0	1	0	0	0	0	0	0	0	0	0	0	0	0	0	0	0	0	0
10	10	50	10	50	10	10	10	10	10	10	10	10	10	50	10	10	10	10	10	10	10	10	0	0	0	0	0	0	0	0	0	1	0	0	0	0	0	0	0	0	0	0	0	0	0	0	0	0	0
10	10	50	10	50	10	10	10	10	10	10	10	10	10	50	10	10	10	10	10	10	10	10	0	0	0	0	0	0	0	0	0	1	0	0	0	0	0	0	0	0	0	0	0	0	0	0	0	0	0
10	10	50	10	50	10	10	10	10	10	10	10	10	10	50	10	10	10	10	10	10	10	10	0	0	0	0	0	0	0	0	0	1	0	0	0	0	0	0	0	0	0	0	0	0	0	0	0	0	0
10	10	50	10	50	10	10	10	10	10	10	10	10	10	50	10	10	10	10	10	10	10	10	0	0	0	0	0	0	0	0	0	1	0	0	0	0	0	0	0	0	0	0	0	0	0	0	0	0	0
10	10	50	10	50	10	10	10	10	10	10	10	10	10	50	10	10	10	10	10	10	10	10	0	0	0	0	0	0	0	0	0	1	0	0	0	0	0	0	0	0	0	0	0	0	0	0	0	0	0
10	10	50	10	50	10	10	10	10	10	10	10	10	10	50	10	10	10	10	10	10	10	10	0	0	0	0	0	0	0	0	0	1	0	0	0	0	0	0	0	0	0	0	0	0	0	0	0	0	0
10	10	50	10	50	10	10	10	10	10	10	10	10	10	50	10	10	10	10	10	10	10	10	0	0	0	0	0	0	0	0	0	1	0	0	0	0	0	0	0	0	0	0	0	0	0	0	0	0	0
10	10	50	10	50	10	10	10	10	10	10	10	10	10	50	10	10	10	10	10	10	10	10	0	0	0	0	0	0	0	0	0	1	0	0	0	0	0	0	0	0	0	0	0	0	0	0	0	0	0
10	10	50	10	50	10	10	10	10	10	10	10	10	10	50	10	10	10	10	10	10	10	10	0	0	0	0	0	0	0	0	0	1	0	0	0	0	0	0	0	0	0	0	0	0	0	0	0	0	0
10	10	50	10	50	10	10	10	10	10	10	10	10	10	50	10	10	10	10	10	10	10	10	0	0	0	0	0	0	0	0	0	1	0	0	0	0	0	0	0	0	0	0	0	0	0	0	0	0	0
10	10	50	10	50	10	10	10	10	10	10	10	10	10	50	10	10	10	10	10	10	10	10	0	0	0	0	0	0	0	0	0	1	0	0	0	0	0	0	0	0	0	0	0	0	0	0	0	0	0
10	10	50	10	50	10	10	10	10	10	10	10	10	10	50	10	10	10	10	10	10	10	10	0	0	0	0	0	0	0	0	0	1	0	0	0	0	0	0	0	0	0	0	0	0	0	0	0	0	0
10	10	50	10	50	10	10	10	10	10	10	10	10	10	50	10	10	10	10	10	10	10	10	0	0	0	0	0	0	0	0	0	1	0	0	0	0	0	0	0	0	0	0	0	0	0	0	0	0	0
10	10	50	10	50	10	10	10	10	10	10	10	10	10	50	10	10	10	10	10	10	10	10	0	0	0	0	0	0	0	0	0	1	0	0	0	0	0	0	0	0	0	0	0	0	0	0	0	0	0
10	10	50	10	50	10	10	10	10	10	10	10	10	10	50	10	10	10	10	10	10	10	10	0	0	0	0	0	0	0	0	0	1	0	0	0	0	0	0	0	0	0	0	0	0	0	0	0	0	0
10	10	50	10	50	10	10	10	10	10	10	10	10	10	50	10	10	10	10	10	10	10	10	0	0	0	0	0	0	0	0	0	1	0	0	0	0	0	0	0	0	0	0	0	0	0	0	0	0	0
10	10	50	10	50	10	10	10	10	10	10	10	10	10	50	10	10	10	10	10	10	10	10	0	0	0	0	0	0	0	0	0	1	0	0	0	0	0	0	0	0	0	0	0	0	0	0	0	0	0
10	10	50	10	50	10	10	10	10	10	10	10	10	10	50	10	10	10	10	10	10	10	10	0	0	0	0	0	0	0	0	0	1	0	0	0	0	0	0	0	0	0	0	0	0	0	0	0	0	0
10	10	50	10	50	10	10	10	10	10	10	10	10	10	50	10	10	10	10	10	10	10	10	0	0	0	0	0	0	0	0	0	1	0	0	0	0	0	0	0	0	0	0	0	0	0	0	0	0	0
10	10	50	10	50	10	10	10	10	10	10	10	10	10	50	10	10	10	10	10	10	10	10	0	0	0	0	0	0	0	0	0	1	0	0	0	0	0	0	0	0	0	0	0	0	0	0	0	0	0
10	10	50	10	50	10	10	10	10	10	10	10	10	10	50	10	10	10	10	10	10	10	10	0	0	0	0	0	0	0	0	0	1	0	0	0	0	0	0	0	0	0	0	0	0	0	0	0	0	0
10	10	50	10	50	10	10	10	10	10	10	10	10	10	50	10	10	10	10	10	10	10	10	0	0	0	0	0	0	0	0	0	1	0	0	0	0	0	0	0	0	0	0	0	0	0	0	0	0	0
10	10	50	10	50	10	10	10	10	10	10	10	10	10	50	10	10	10	10	10	10	10	10	0	0	0	0	0	0	0	0	0	1	0	0	0	0	0	0	0	0	0	0	0	0	0	0	0	0	0
10	10	50	10	50	10	10	10	10	10	10	10	10	10	50	10	10	10	10	10	10	10	10	0	0	0	0	0	0	0	0	0	1	0	0	0	0	0	0	0	0	0	0	0	0	0	0	0	0	0
10	10	50	10	50	10	10	10	10	10	10	10	10	10	50	10	10	10	10	10	10	10	10	0	0	0	0	0	0	0	0	0	1	0	0	0	0	0	0	0	0	0	0	0	0	0	0	0	0	0
10	10	50	10	50	10	10	10	10	10	10	10	10	10	50	10	10	10	10	10	10	10	10	0	0	0	0	0	0	0	0	0	1	0	0	0	0	0	0	0	0	0	0	0	0	0	0	0	0	0
10	10	50	10	50	10	10	10	10	10	10	10	10	10	50	10	10	10	10	10	10	10	10	0	0	0	0	0	0	0	0	0	1	0	0	0	0	0	0	0	0	0	0	0	0	0	0	0	0	0
10	10	50	10	50	10	10	10	10	10	10	10	10	10	50	10	10	10	10	10	10	10	10	0	0	0	0	0	0	0	0	0	1	0	0	0	0	0	0	0	0	0	0	0	0	0	0	0	0	0
10	10	50	10	50	10	10	10	10	10	10	10	10	10	50	10	10	10	10	10	10	10	10	0	0	0	0	0	0	0	0	0	1	0	0	0	0	0	0	0	0	0	0	0	0	0	0	0	0	0
10	10	50	10	50	10	10	10	10	10	10	10	10	10	50	10	10	10	10	10	10	10	10	0	0	0	0	0	0	0	0	0	1	0	0	0	0	0	0	0	0	0	0	0	0	0	0	0	0	0
10	10	50	10	50	10	10	10	10	10	10	10	10	10	50	10	10	10	10	10	10	10	10	0	0	0	0	0	0	0	0	0	1	0	0	0	0	0	0	0	0	0	0	0	0	0	0	0	0	0
10	10	50	10	50	10	10	10	10	10	10	10	10	10	50	10	10	10	10	10	10	10	10	0	0	0	0	0	0	0	0	0	1	0	0	0	0	0	0	0	0	0	0	0	0	0	0	0	0	0
10	10	50	10	50	10	10	10	10	10	10	10	10	10	50	10	10	10	10	10	10	10	10	0	0	0	0	0	0	0	0	0	1	0	0	0	0	0	0	0	0	0	0	0	0	0	0	0	0	0
10	10	50	10	50	10	10	10	10	10	10	10	10	10	50	10	10	10	10	10	10	10	10	0	0	0	0	0	0	0	0	0	1	0	0	0	0	0	0	0	0	0	0	0	0	0	0	0	0	0
10	10	50	10	50	10	10	10	10	10	10	10	10	10	50	10	10	10	10	10	10	10	10	0	0	0	0	0	0	0	0	0	1	0	0	0	0	0	0	0	0	0	0	0	0	0	0	0	0	0
10	10	50	10	50	10	10	10	10	10	10	10	10	10	50	10	10	10	10	10	10	10	10	0	0	0	0	0	0	0	0	0	1	0	0	0	0	0	0	0	0	0	0	0	0	0	0	0	0	0
10	10	50	10	50	10	10	10	10	10	10	10	10	10	50	10	10	10	10	10	10	10	10	0	0	0	0	0	0	0	0	0	1	0	0	0	0	0	0	0	0	0	0	0	0	0	0	0	0	0
10	10	50	10	50	10	10	10	10	10	10	10	10	10	50	10	10	10	10	10	10	10	10	0	0	0	0	0	0	0	0	0	1	0	0	0	0	0	0	0	0	0	0	0	0	0	0	0	0	0
10	10	50	10	50	10	10	10	10	10	10	10	10	10	50	10	10	10	10	10	10	10	10	0	0	0	0	0	0	0	0	0	1	0	0	0	0	0	0	0	0	0	0	0	0	0	0	0	0	0
10	10	50	10	50	10	10	10	10	10	10	10	10	10	50	10	10	10	10	10	10	10	10	0	0	0	0	0	0	0	0	0	1	0	0	0	0	0	0	0	0	0	0	0	0	0	0	0	0	0
10	10	50	10	50	10	10	10	10	10	10	10	10	10	50	10	10	10	10	10	10	10	10	0	0	0	0	0	0	0	0	0	1	0	0	0	0	0	0	0	0	0	0	0	0	0	0	0	0	0
10	10	50	10	50	10	10	10	10	10	10	10	10	10	50	10	10	10	10	10	10	10	10	0	0	0	0	0	0	0	0	0	1	0	0	0	0	0	0	0	0	0	0	0	0	0	0	0	0	0
10	10	50	10	50	10	10	10	10	10	10	10	10	10	50	10	10	10	10	10	10	10	10	0	0	0	0	0	0	0	0	0	1	0	0	0	0	0	0	0	0	0	0	0	0	0	0	0	0	0
10	10	50	10	50	10	10	10	10	10	10	10	10	10	50	10	10	10	10	10	10	10	10	0	0	0	0	0	0	0	0	0	1	0	0	0	0	0	0	0	0	0	0	0	0	0	0	0	0	0
10	10	50	10	50	10	10	10	10	10	10	10	10	10	50	10	10	10	10	10	10	10	10	0	0	0	0	0	0	0	0	0	1	0	0	0	0	0	0	0	0	0	0	0	0	0	0	0	0	0
10	10	50	10	50	10	10	10	10	10	10	10	10	10	50	10	10	10	10	10	10	10	10	0	0	0	0	0	0	0	0	0	1	0	0	0	0	0	0	0	0	0	0	0	0	0	0	0	0	0
10	10	50	10	50	10	10	10	10	10	10	10	10	10	50	10	10	10	10	10	10	10	10	0	0	0	0	0	0	0	0	0	1	0	0	0	0	0	0	0	0	0	0	0	0	0	0	0	0	0
10	10	50	10	50	10	10	10	10	10	10	10	10	10	50	10	10	10	10	10	10	10	10	0	0	0	0	0	0	0	0	0	1	0	0	0	0	0	0	0	0	0	0	0	0	0	0	0	0	0
10	10	50	10	50	10	10	10	10	10	10	10	10	10	50	10	10	10	10	10	10	10	10	0	0	0	0	0	0	0	0	0	1	0	0	0	0	0	0	0	0	0	0	0	0	0	0	0	0	0
10	10	50	10	50	10	10	10	10	10	10	10	10	10	50	10	10	10	10	10	10	10	10	0	0	0	0	0	0	0	0	0	1	0	0	0	0	0	0	0	0	0	0	0	0	0	0	0	0	0
10	10	50	10	50	10	10	10	10	10	10	10	10	10	50	10	10	10	10	10	10	10	10	0	0	0	0	0	0	0	0	0	1	0	0	0	0	0	0	0	0	0	0	0	0	0	0	0	0	0
10	10	50	10	50	10	10	10	10	10	10	10	10	10	50	10	10	10	10	10	10	10	10	0	0	0	0	0	0	0	0	0	1	0	0	0	0	0	0	0	0	0	0	0	0	0	0	0	0	0
10	10	50	10	50	10	10	10	10	10	10	10	10	10	50	10	10	10	10	10	10	10	10	0	0	0	0	0	0	0	0	0	1	0	0	0	0	0	0	0	0	0	0	0	0	0	0	0	0	0
10	10	50	10	50	10	10	10	10	10	10	10	10	10	50	10	10	10	10	10	10	10	10	0	0	0	0	0	0	0	0	0	1	0	0	0	0	0	0	0	0	0	0	0	0	0	0	0	0	0
10	10	50	10	50	10	10	10	10	10	10	10	10	10	50	10	10	10	10	10	10	10	10	0	0	0	0	0	0	0	0	0	1	0	0	0	0	0	0	0	0	0	0	0	0	0	0	0	0	0
10	10	50	10	50	10	10	10	10	10	10	10	10	10	50	10	10	10	10	10	10	10	10	0	0	0	0	0	0	0	0	0	1	0	0	0	0	0	0	0	0	0	0	0	0	0	0	0	0	0
10	10	50	10	50	10	10	10	10	10	10	10	10	10	50	10	10	10	10	10	10	10	10	0	0	0	0	0	0	0	0	0	1	0	0	0	0	0	0	0	0	0	0	0	0	0	0	0	0	0
10	10	50	10	50	10	10	10	10	10	10	10	10	10	50	10	10	10	10	10	10	10	10	0	0	0	0	0	0	0	0	0	1	0	0	0	0	0	0	0	0	0	0	0	0	0	0	0	0	0
10	10	50	10	50	10	10	10	10	10	10	10	10	10	50	10	10	10	10	10	10	10	10	0	0	0	0	0	0	0	0	0	1	0	0	0	0	0	0	0	0	0	0	0	0	0	0	0	0	0
10	10	50	10	50	10	10	10	10	10	10	10	10	10	50	10	10	10	10	10	10	10	10	0	0	0	0	0	0	0	0	0	1	0	0	0	0	0	0	0	0	0	0	0	0	0	0	0	0	0
10	10	50	10	50	10	10	10	10	10	10	10	10	10	50	10	10	10	10	10	10	10	10	0	0	0	0	0	0	0	0	0	1	0	0	0	0	0	0	0	0	0	0	0	0	0	0	0	0	0
10	10	50	10	50	10	10	10	10	10	10	10	10	10	50	10	10	10	10	10	10	10	10	0	0	0	0	0	0	0	0	0	1	0	0	0	0	0	0	0	0	0	0	0	0	0	0	0	0	0
10	10	50	10	50	10	10	10	10	10	10	10	10	10	50	10	10	10	10	10	10	10	10	0	0	0	0	0	0	0	0	0	1	0	0	0	0	0	0	0	0	0	0	0	0	0	0	0	0	0
10	10	50	10	50	10	10	10	10	10	10	10	10	10	50	10	10	10	10	10	10	10	10	0	0	0	0	0	0	0	0	0	1	0	0	0	0	0	0	0	0	0	0	0	0	0	0	0	0	0
10	10	50	10	50	10	10	10	10	10	10	10	10	10	50	10	10	10	10	10	10	10	10	0	0	0	0	0	0	0	0	0	1	0	0	0	0	0	0	0	0	0	0	0	0	0	0	0	0	0
10	10	50	10	50	10	10	10	10	10	10	10	10	10	50	10	10	10	10	10	10	10	10	0	0	0	0	0	0	0	0	0	1	0	0	0	0	0	0	0	0	0	0	0	0	0	0	0	0	0
10	10	50	10	50	10	10	10	10	10	10	10	10	10	50	10	10	10	10	10	10	10	10	0	0	0	0	0	0	0	0	0	1	0	0	0	0	0	0	0	0	0	0	0	0	0	0	0	0	0
10	10	50	10	50	10	10	10	10	10	10	10	10	10	50	10	10	10	10	10	10	10	10	0	0	0	0	0	0	0	0	0	1	0	0	0	0	0	0	0	0	0	0	0	0	0	0	0	0	0
10	10	50	10	50	10	10	10	10	10	10	10	10	10	50	10	10	10	10	10	10	10	10	0	0	0	0	0	0	0	0	0	1	0	0	0	0	0	0	0	0	0	0	0	0	0	0	0	0	0
10	10	50	10	50	10	10	10	10	10	10	10	10	10	50	10	10	10	10	10	10	10	10	0	0	0	0	0	0	0	0	0	1	0	0	0	0	0	0	0	0	0	0	0	0	0	0	0	0	0
10	10	50	10	50	10	10	10	10	10	10	10	10	10	50	10	10	10	10	10	10	10	10	0	0	0	0	0	0	0	0	0	1	0	0	0	0	0	0	0	0	0	0	0	0	0	0	0	0	0
10	10	50	10	50	10	10	10	10	10	10	10	10	10	50	10	10	10	10	10	10	10	10	0	0	0	0	0	0	0	0	0	1	0	0	0	0	0	0	0	0	0	0	0	0	0	0	0	0	0
10	10	50	10	50	10	10	10	10	10	10	10	10	10	50	10	10	10	10	10	10	10	10	0	0	0	0	0	0	0	0	0	1	0	0	0	0	0	0	0	0	0	0	0	0	0	0	0	0	0
10	10	50	10	50	10	10	10	10	10	10	10	10	10	50	10	10	10	10	10	10	10	10	0	0	0	0	0	0	0	0	0	1	0	0	0	0	0	0	0	0	0	0	0	0	0	0	0	0	0
10	10	50	10	50	10	10	10	10	10	10	10	10	10	50	10	10	10	10	10	10	10	10	0	0	0	0	0	0	0	0	0	1	0	0	0	0	0	0	0	0	0	0	0	0	0	0	0	0	0
10	10	50	10	50	10	10	10	10	10	10	10	10	10	50	10	10	10	10	10	10	10	10	0	0	0	0	0	0	0	0	0	1	0	0	0	0	0	0	0	0	0	0	0	0	0	0	0	0	0
10	10	50	10	50	10	10	10	10	10	10	10	10	10	50	10	10	10	10	10	10	10	10	0	0	0	0	0	0	0	0	0	1	0	0	0	0	0	0	0	0	0	0	0	0	0	0	0	0	0
10	10	50	10	50	10	10	10	10	10	10	10	10	10	50	10	10	10	10	10	10	10	10	0	0	0	0	0	0	0	0	0	1	0	0	0	0	0	0	0	0	0	0	0	0	0	0	0	0	0
10	10	50	10	50	10	10	10	10	10	10	10	10	10	50	10	10	10	10	10	10	10	10	0	0	0	0	0	0	0	0	0	0	1	0	0	0	0	0	0	0	0	0	0	0	0	0	0	0	0
10	10	50	10	50	10	10	10	10	10	10	10	10	10	50	10	10	10	10	10	10	10	10	0	0	0	0	0	0	0	0	0	0	1	0	0	0	0	0	0	0	0	0	0	0	0	0	0	0	0
10	10	50	10	50	10	10	10	10	10	10	10	10	10	50	10	10	10	10	10	10	10	10	0	0	0	0	0	0	0	0	0	0	1	0	0	0	0	0	0	0	0	0	0	0	0	0	0	0	0
10	10	50	10	50	10	10	10	10	10	10	10	10	10	50	10	10	10	10	10	10	10	10	0	0	0	0	0	0	0	0	0	0	1	0	0	0	0	0	0	0	0	0	0	0	0	0	0	0	0
10	10	50	10	50	10	10	10	10	10	10	10	10	10	50	10	10	10	10	10	10	10	10	0	0	0	0	0	0	0	0	0	0	1	0	0	0	0	0	0	0	0	0	0	0	0	0	0	0	0
10	10	50	10	50	10	10	10	10	10	10	10	10	10	50	10	10	10	10	10	10	10	10	0	0	0	0	0	0	0	0	0	0	1	0	0	0	0	0	0	0	0	0	0	0	0	0	0	0	0
10	10	50	10	50	10	10	10	10	10	10	10	10	10	50	10	10	10	10	10	10	10	10	0	0	0	0	0	0	0	0	0	0	1	0	0	0	0	0	0	0	0	0	0	0	0	0	0	0	0
10	10	50	10	50	10	10	10	10	10	10	10	10	10	50	10	10	10	10	10	10	10	10	0	0	0	0	0	0	0	0	0	0	1	0	0	0	0	0	0	0	0	0	0	0	0	0	0	0	0
10	10	50	10	50	10	10	10	10	10	10	10	10	10	50	10	10	10	10	10	10	10	10	0	0	0	0	0	0	0	0	0	0	1	0	0	0	0	0	0	0	0	0	0	0	0	0	0	0	0
10	10	50	10	50	10	10	10	10	10	10	10	10	10	50	10	10	10	10	10	10	10	10	0	0	0	0	0	0	0	0	0	0	1	0	0	0	0	0	0	0	0	0	0	0	0	0	0	0	0
10	10	50	10	50	10	10	10	10	10	10	10	10	10	50	10	10	10	10	10	10	10	10	0	0	0	0	0	0	0	0	0	0	1	0	0	0	0	0	0	0	0	0	0	0	0	0	0	0	0
10	10	50	10	50	10	10	10	10	10	10	10	10	10	50	10	10	10	10	10	10	10	10	0	0	0	0	0	0	0	0	0	0	1	0	0	0	0	0	0	0	0	0	0	0	0	0	0	0	0
10	10	50	10	50	10	10	10	10	10	10	10	10	10	50	10	10	10	10	10	10	10	10	0	0	0	0	0	0	0	0	0	0	1	0	0	0	0	0	0	0	0	0	0	0	0	0	0	0	0
10	10	50	10	50	10	10	10	10	10	10	10	10	10	50	10	10	10	10	10	10	10	10	0	0	0	0	0	0	0	0	0	0	1	0	0	0	0	0	0	0	0	0	0	0	0	0	0	0	0
10	10	50	10	50	10	10	10	10	10	10	10	10	10	50	10	10	10	10	10	10	10	10	0	0	0	0	0	0	0	0	0	0	1	0	0	0	0	0	0	0	0	0	0	0	0	0	0	0	0
10	10	50	10	50	10	10	10	10	10	10	10	10	10	50	10	10	10	10	10	10	10	10	0	0	0	0	0	0	0	0	0	0	1	0	0	0	0	0	0	0	0	0	0	0	0	0	0	0	0
10	10	50	10	50	10	10	10	10	10	10	10	10	10	50	10	10	10	10	10	10	10	10	0	0	0	0	0	0	0	0	0	0	1	0	0	0	0	0	0	0	0	0	0	0	0	0	0	0	0
10	10	50	10	50	10	10	10	10	10	10	10	10	10	50	10	10	10	10	10	10	10	10	0	0	0	0	0	0	0	0	0	0	1	0	0	0	0	0	0	0	0	0	0	0	0	0	0	0	0
10	10	50	10	50	10	10	10	10	10	10	10	10	10	50	10	10	10	10	10	10	10	10	0	0	0	0	0	0	0	0	0	0	1	0	0	0	0	0	0	0	0	0	0	0	0	0	0	0	0
10	10	50	10	50	10	10	10	10	10	10	10	10	10	50	10	10	10	10	10	10	10	10	0	0	0	0	0	0	0	0	0	0	1	0	0	0	0	0	0	0	0	0	0	0	0	0	0	0	0
10	10	50	10	50	10	10	10	10	10	10	10	10	10	50	10	10	10	10	10	10	10	10	0	0	0	0	0	0	0	0	0	0	1	0	0	0	0	0	0	0	0	0	0	0	0	0	0	0	0
10	10	50	10	50	10	10	10	10	10	10	10	10	10	50	10	10	10	10	10	10	10	10	0	0	0	0	0	0	0	0	0	0	1	0	0	0	0	0	0	0	0	0	0	0	0	0	0	0	0
10	10	50	10	50	10	10	10	10	10	10	10	10	10	50	10	10	10	10	10	10	10	10	0	0	0	0	0	0	0	0	0	0	1	0	0	0	0	0	0	0	0	0	0	0	0	0	0	0	0
10	10	50	10	50	10	10	10	10	10	10	10	10	10	50	10	10	10	10	10	10	10	10	0	0	0	0	0	0	0	0	0	0	1	0	0	0	0	0	0	0	0	0	0	0	0	0	0	0	0
10	10	50	10	50	10	10	10	10	10	10	10	10	10	50	10	10	10	10	10	10	10	10	0	0	0	0	0	0	0	0	0	0	1	0	0	0	0	0	0	0	0	0	0	0	0	0	0	0	0
10	10	50	10	50	10	10	10	10	10	10	10	10	10	50	10	10	10	10	10	10	10	10	0	0	0	0	0	0	0	0	0	0	1	0	0	0	0	0	0	0	0	0	0	0	0	0	0	0	0
10	10	50	10	50	10	10	10	10	10	10	10	10	10	50	10	10	10	10	10	10	10	10	0	0	0	0	0	0	0	0	0	0	1	0	0	0	0	0	0	0	0	0	0	0	0	0	0	0	0
10	10	50	10	50	10	10	10	10	10	10	10	10	10	50	10	10	10	10	10	10	10	10	0	0	0	0	0	0	0	0	0	0	1	0	0	0	0	0	0	0	0	0	0	0	0	0	0	0	0
10	10	50	10	50	10	10	10	10	10	10	10	10	10	50	10	10	10	10	10	10	10	10	0	0	0	0	0	0	0	0	0	0	1	0	0	0	0	0	0	0	0	0	0	0	0	0	0	0	0
10	10	50	10	50	10	10	10	10	10	10	10	10	10	50	10	10	10	10	10	10	10	10	0	0	0	0	0	0	0	0	0	0	1	0	0	0	0	0	0	0	0	0	0	0	0	0	0	0	0
10	10	50	10	50	10	10	10	10	10	10	10	10	10	50	10	10	10	10	10	10	10	10	0	0	0	0	0	0	0	0	0	0	1	0	0	0	0	0	0	0	0	0	0	0	0	0	0	0	0
10	10	50	10	50	10	10	10	10	10	10	10	10	10	50	10	10	10	10	10	10	10	10	0	0	0	0	0	0	0	0	0	0	1	0	0	0	0	0	0	0	0	0	0	0	0	0	0	0	0
10	10	50	10	50	10	10	10	10	10	10	10	10	10	50	10	10	10	10	10	10	10	10	0	0	0	0	0	0	0	0	0	0	1	0	0	0	0	0	0	0	0	0	0	0	0	0	0	0	0
10	10	50	10	50	10	10	10	10	10	10	10	10	10	50	10	10	10	10	10	10	10	10	0	0	0	0	0	0	0	0	0	0	1	0	0	0	0	0	0	0	0	0	0	0	0	0	0	0	0
10	10	50	10	50	10	10	10	10	10	10	10	10	10	50	10	10	10	10	10	10	10	10	0	0	0	0	0	0	0	0	0	0	1	0	0	0	0	0	0	0	0	0	0	0	0	0	0	0	0
10	10	50	10	50	10	10	10	10	10	10	10	10	10	50	10	10	10	10	10	10	10	10	0	0	0	0	0	0	0	0	0	0	1	0	0	0	0	0	0	0	0	0	0	0	0	0	0	0	0
10	10	50	10	50	10	10	10	10	10	10	10	10	10	50	10	10	10	10	10	10	10	10	0	0	0	0	0	0	0	0	0	0	1	0	0	0	0	0	0	0	0	0	0	0	0	0	0	0	0
10	10	50	10	50	10	10	10	10	10	10	10	10	10	50	10	10	10	10	10	10	10	10	0	0	0	0	0	0	0	0	0	0	1	0	0	0	0	0	0	0	0	0	0	0	0	0	0	0	0
10	10	50	10	50	10	10	10	10	10	10	10	10	10	50	10	10	10	10	10	10	10	10	0	0	0	0	0	0	0	0	0	0	1	0	0	0	0	0	0	0	0	0	0	0	0	0	0	0	0
10	10	50	10	50	10	10	10	10	10	10	10	10	10	50	10	10	10	10	10	10	10	10	0	0	0	0	0	0	0	0	0	0	1	0	0	0	0	0	0	0	0	0	0	0	0	0	0	0	0
10	10	50	10	50	10	10	10	10	10	10	10	10	10	50	10	10	10	10	10	10	10	10	0	0	0	0	0	0	0	0	0	0	1	0	0	0	0	0	0	0	0	0	0	0	0	0	0	0	0
10	10	50	10	50	10	10	10	10	10	10	10	10	10	50	10	10	10	10	10	10	10	10	0	0	0	0	0	0	0	0	0	0	1	0	0	0	0	0	0	0	0	0	0	0	0	0	0	0	0
10	10	50	10	50	10	10	10	10	10	10	10	10	10	50	10	10	10	10	10	10	10	10	0	0	0	0	0	0	0	0	0	0	1	0	0	0	0	0	0	0	0	0	0	0	0	0	0	0	0
10	10	50	10	50	10	10	10	10	10	10	10	10	10	50	10	10	10	10	10	10	10	10	0	0	0	0	0	0	0	0	0	0	1	0	0	0	0	0	0	0	0	0	0	0	0	0	0	0	0
10	10	50	10	50	10	10	10	10	10	10	10	10	10	50	10	10	10	10	10	10	10	10	0	0	0	0	0	0	0	0	0	0	1	0	0	0	0	0	0	0	0	0	0	0	0	0	0	0	0
10	10	50	10	50	10	10	10	10	10	10	10	10	10	50	10	10	10	10	10	10	10	10	0	0	0	0	0	0	0	0	0	0	1	0	0	0	0	0	0	0	0	0	0	0	0	0	0	0	0
10	10	50	10	50	10	10	10	10	10	10	10	10	10	50	10	10	10	10	10	10	10	10	0	0	0	0	0	0	0	0	0	0	1	0	0	0	0	0	0	0	0	0	0	0	0	0	0	0	0
10	10	50	10	50	10	10	10	10	10	10	10	10	10	50	10	10	10	10	10	10	10	10	0	0	0	0	0	0	0	0	0	0	1	0	0	0	0	0	0	0	0	0	0	0	0	0	0	0	0
10	10	50	10	50	10	10	10	10	10	10	10	10	10	50	10	10	10	10	10	10	10	10	0	0	0	0	0	0	0	0	0	0	1	0	0	0	0	0	0	0	0	0	0	0	0	0	0	0	0
10	10	50	10	50	10	10	10	10	10	10	10	10	10	50	10	10	10	10	10	10	10	10	0	0	0	0	0	0	0	0	0	0	1	0	0	0	0	0	0	0	0	0	0	0	0	0	0	0	0
10	10	50	10	50	10	10	10	10	10	10	10	10	10	50	10	10	10	10	10	10	10	10	0	0	0	0	0	0	0	0	0	0	1	0	0	0	0	0	0	0	0	0	0	0	0	0	0	0	0
10	10	50	10	50	10	10	10	10	10	10	10	10	10	50	10	10	10	10	10	10	10	10	0	0	0	0	0	0	0	0	0	0	1	0	0	0	0	0	0	0	0	0	0	0	0	0	0	0	0
10	10	50	10	50	10	10	10	10	10	10	10	10	10	50	10	10	10	10	10	10	10	10	0	0	0	0	0	0	0	0	0	0	1	0	0	0	0	0	0	0	0	0	0	0	0	0	0	0	0
10	10	50	10	50	10	10	10	10	10	10	10	10	10	50	10	10	10	10	10	10	10	10	0	0	0	0	0	0	0	0	0	0	1	0	0	0	0	0	0	0	0	0	0	0	0	0	0	0	0
10	10	50	10	50	10	10	10	10	10	10	10	10	10	50	10	10	10	10	10	10	10	10	0	0	0	0	0	0	0	0	0	0	1	0	0	0	0	0	0	0	0	0	0	0	0	0	0	0	0
10	10	50	10	50	10	10	10	10	10	10	10	10	10	50	10	10	10	10	10	10	10	10	0	0	0	0	0	0	0	0	0	0	1	0	0	0	0	0	0	0	0	0	0	0	0	0	0	0	0
10	10	50	10	50	10	10	10	10	10	10	10	10	10	50	10	10	10	10	10	10	10	10	0	0	0	0	0	0	0	0	0	0	1	0	0	0	0	0	0	0	0	0	0	0	0	0	0	0	0
10	10	50	10	50	10	10	10	10	10	10	10	10	10	50	10	10	10	10	10	10	10	10	0	0	0	0	0	0	0	0	0	0	1	0	0	0	0	0	0	0	0	0	0	0	0	0	0	0	0
10	10	50	10	50	10	10	10	10	10	10	10	10	10	50	10	10	10	10	10	10	10	10	0	0	0	0	0	0	0	0	0	0	1	0	0	0	0	0	0	0	0	0	0	0	0	0	0	0	0
10	10	50	10	50	10	10	10	10	10	10	10	10	10	50	10	10	10	10	10	10	10	10	0	0	0	0	0	0	0	0	0	0	1	0	0	0	0	0	0	0	0	0	0	0	0	0	0	0	0
10	10	50	10	50	10	10	10	10	10	10	10	10	10	50	10	10	10	10	10	10	10	10	0	0	0	0	0	0	0	0	0	0	1	0	0	0	0	0	0	0	0	0	0	0	0	0	0	0	0
10	10	50	10	50	10	10	10	10	10	10	10	10	10	50	10	10	10	10	10	10	10	10	0	0	0	0	0	0	0	0	0	0	1	0	0	0	0	0	0	0	0	0	0	0	0	0	0	0	0
10	10	50	10	50	10	10	10	10	10	10	10	10	10	50	10	10	10	10	10	10	10	10	0	0	0	0	0	0	0	0	0	0	1	0	0	0	0	0	0	0	0	0	0	0	0	0	0	0	0
10	10	50	10	50	10	10	10	10	10	10	10	10	10	50	10	10	10	10	10	10	10	10	0	0	0	0	0	0	0	0	0	0	1	0	0	0	0	0	0	0	0	0	0	0	0	0	0	0	0
10	10	50	10	50	10	10	10	10	10	10	10	10	10	50	10	10	10	10	10	10	10	10	0	0	0	0	0	0	0	0	0	0	1	0	0	0	0	0	0	0	0	0	0	0	0	0	0	0	0
10	10	50	10	50	10	10	10	10	10	10	10	10	10	50	10	10	10	10	10	10	10	10	0	0	0	0	0	0	0	0	0	0	1	0	0	0	0	0	0	0	0	0	0	0	0	0	0	0	0
10	10	50	10	50	10	10	10	10	10	10	10	10	10	50	10	10	10	10	10	10	10	10	0	0	0	0	0	0	0	0	0	0	1	0	0	0	0	0	0	0	0	0	0	0	0	0	0	0	0
10	10	50	10	50	10	10	10	10	10	10	10	10	10	50	10	10	10	10	10	10	10	10	0	0	0	0	0	0	0	0	0	0	1	0	0	0	0	0	0	0	0	0	0	0	0	0	0	0	0
10	10	50	10	50	10	10	10	10	10	10	10	10	10	50	10	10	10	10	10	10	10	10	0	0	0	0	0	0	0	0	0	0	1	0	0	0	0	0	0	0	0	0	0	0	0	0	0	0	0
10	10	50	10	50	10	10	10	10	10	10	10	10	10	50	10	10	10	10	10	10	10	10	0	0	0	0	0	0	0	0	0	0	1	0	0	0	0	0	0	0	0	0	0	0	0	0	0	0	0
10	10	50	10	50	10	10	10	10	10	10	10	10	10	50	10	10	10	10	10	10	10	10	0	0	0	0	0	0	0	0	0	0	1	0	0	0	0	0	0	0	0	0	0	0	0	0	0	0	0
10	10	50	10	50	10	10	10	10	10	10	10	10	10	50	10	10	10	10	10	10	10	10	0	0	0	0	0	0	0	0	0	0	1	0	0	0	0	0	0	0	0	0	0	0	0	0	0	0	0
10	10	50	10	50	10	10	10	10	10	10	10	10	10	50	10	10	10	10	10	10	10	10	0	0	0	0	0	0	0	0	0	0	1	0	0	0	0	0	0	0	0	0	0	0	0	0	0	0	0
10	10	50	10	50	10	10	10	10	10	10	10	10	10	50	10	10	10	10	10	10	10	10	0	0	0	0	0	0	0	0	0	0	1	0	0	0	0	0	0	0	0	0	0	0	0	0	0	0	0
10	10	50	10	50	10	10	10	10	10	10	10	10	10	50	10	10	10	10	10	10	10	10	0	0	0	0	0	0	0	0	0	0	1	0	0	0	0	0	0	0	0	0	0	0	0	0	0	0	0
10	10	50	10	50	10	10	10	10	10	10	10	10	10	50	10	10	10	10	10	10	10	10	0	0	0	0	0	0	0	0	0	0	1	0	0	0	0	0	0	0	0	0	0	0	0	0	0	0	0
10	10	50	10	50	10	10	10	10	10	10	10	10	10	50	10	10	10	10	10	10	10	10	0	0	0	0	0	0	0	0	0	0	1	0	0	0	0	0	0	0	0	0	0	0	0	0	0	0	0
10	10	50	10	50	10	10	10	10	10	10	10	10	10	50	10	10	10	10	10	10	10	10	0	0	0	0	0	0	0	0	0	0	1	0	0	0	0	0	0	0	0	0	0	0	0	0	0	0	0
10	10	50	10	50	10	10	10	10	10	10	10	10	10	50	10	10	10	10	10	10	10	10	0	0	0	0	0	0	0	0	0	0	1	0	0	0	0	0	0	0	0	0	0	0	0	0	0	0	0
10	10	50	10	50	10	10	10	10	10	10	10	10	10	50	10	10	10	10	10	10	10	10	0	0	0	0	0	0	0	0	0	0	1	0	0	0	0	0	0	0	0	0	0	0	0	0	0	0	0
10	10	50	10	50	10	10	10	10	10	10	10	10	10	50	10	10	10	10	10	10	10	10	0	0	0	0	0	0	0	0	0	0	1	0	0	0	0	0	0	0	0	0	0	0	0	0	0	0	0
10	10	50	10	50	10	10	10	10	10	10	10	10	10	50	10	10	10	10	10	10	10	10	0	0	0	0	0	0	0	0	0	0	1	0	0	0	0	0	0	0	0	0	0	0	0	0	0	0	0
10	10	50	10	50	10	10	10	10	10	10	10	10	10	50	10	10	10	10	10	10	10	10	0	0	0	0	0	0	0	0	0	0	1	0	0	0	0	0	0	0	0	0	0	0	0	0	0	0	0
10	10	50	10	50	10	10	10	10	10	10	10	10	10	50	10	10	10	10	10	10	10	10	0	0	0	0	0	0	0	0	0	0	1	0	0	0	0	0	0	0	0	0	0	0	0	0	0	0	0
10	10	50	10	50	10	10	10	10	10	10	10	10	10	50	10	10	10	10	10	10	10	10	0	0	0	0	0	0	0	0	0	0	1	0	0	0	0	0	0	0	0	0	0	0	0	0	0	0	0
10	10	50	10	50	10	10	10	10	10	10	10	10	10	50	10	10	10	10	10	10	10	10	0	0	0	0	0	0	0	0	0	0	1	0	0	0	0	0	0	0	0	0	0	0	0	0	0	0	0
10	10	50	10	50	10	10	10	10	10	10	10	10	10	50	10	10	10	10	10	10	10	10	0	0	0	0	0	0	0	0	0	0	1	0	0	0	0	0	0	0	0	0	0	0	0	0	0	0	0
10	10	50	10	50	10	10	10	10	10	10	10	10	10	50	10	10	10	10	10	10	10	10	0	0	0	0	0	0	0	0	0	0	1	0	0	0	0	0	0	0	0	0	0	0	0	0	0	0	0
10	10	50	10	50	10	10	10	10	10	10	10	10	10	50	10	10	10	10	10	10	10	10	0	0	0	0	0	0	0	0	0	0	1	0	0	0	0	0	0	0	0	0	0	0	0	0	0	0	0
10	10	50	10	50	10	10	10	10	10	10	10	10	10	50	10	10	10	10	10	10	10	10	0	0	0	0	0	0	0	0	0	0	1	0	0	0	0	0	0	0	0	0	0	0	0	0	0	0	0
10	10	50	10	50	10	10	10	10	10	10	10	10	10	50	10	10	10	10	10	10	10	10	0	0	0	0	0	0	0	0	0	0	1	0	0	0	0	0	0	0	0	0	0	0	0	0	0	0	0
10	10	50	10	50	10	10	10	10	10	10	10	10	10	50	10	10	10	10	10	10	10	10	0	0	0	0	0	0	0	0	0	0	1	0	0	0	0	0	0	0	0	0	0	0	0	0	0	0	0
10	10	50	10	50	10	10	10	10	10	10	10	10	10	50	10	10	10	10	10	10	10	10	0	0	0	0	0	0	0	0	0	0	1	0	0	0	0	0	0	0	0	0	0	0	0	0	0	0	0
10	10	50	10	50	10	10	10	10	10	10	10	10	10	50	10	10	10	10	10	10	10	10	0	0	0	0	0	0	0	0	0	0	1	0	0	0	0	0	0	0	0	0	0	0	0	0	0	0	0
10	10	50	10	50	10	10	10	10	10	10	10	10	10	50	10	10	10	10	10	10	10	10	0	0	0	0	0	0	0	0	0	0	1	0	0	0	0	0	0	0	0	0	0	0	0	0	0	0	0
10	10	50	10	50	10	10	10	10	10	10	10	10	10	50	10	10	10	10	10	10	10	10	0	0	0	0	0	0	0	0	0	0	1	0	0	0	0	0	0	0	0	0	0	0	0	0	0	0	0
10	10	50	10	50	10	10	10	10	10	10	10	10	10	50	10	10	10	10	10	10	10	10	0	0	0	0	0	0	0	0	0	0	1	0	0	0	0	0	0	0	0	0	0	0	0	0	0	0	0
10	10	50	10	50	10	10	10	10	10	10	10	10	10	50	10	10	10	10	10	10	10	10	0	0	0	0	0	0	0	0	0	0	1	0	0	0	0	0	0	0	0	0	0	0	0	0	0	0	0
10	10	50	10	50	10	10	10	10	10	10	10	10	10	50	10	10	10	10	10	10	10	10	0	0	0	0	0	0	0	0	0	0	1	0	0	0	0	0	0	0	0	0	0	0	0	0	0	0	0
10	10	50	10	50	10	10	10	10	10	10	10	10	10	50	10	10	10	10	10	10	10	10	0	0	0	0	0	0	0	0	0	0	1	0	0	0	0	0	0	0	0	0	0	0	0	0	0	0	0
10	10	50	10	50	10	10	10	10	10	10	10	10	10	50	10	10	10	10	10	10	10	10	0	0	0	0	0	0	0	0	0	0	1	0	0	0	0	0	0	0	0	0	0	0	0	0	0	0	0
10	10	50	10	50	10	10	10	10	10	10	10	10	10	50	10	10	10	10	10	10	10	10	0	0	0	0	0	0	0	0	0	0	1	0	0	0	0	0	0	0	0	0	0	0	0	0	0	0	0
10	10	50	10	50	10	10	10	10	10	10	10	10	10	50	10	10	10	10	10	10	10	10	0	0	0	0	0	0	0	0	0	0	1	0	0	0	0	0	0	0	0	0	0	0	0	0	0	0	0
10	10	50	10	50	10	10	10	10	10	10	10	10	10	50	10	10	10	10	10	10	10	10	0	0	0	0	0	0	0	0	0	0	1	0	0	0	0	0	0	0	0	0	0	0	0	0	0	0	0
10	10	50	10	50	10	10	10	10	10	10	10	10	10	50	10	10	10	10	10	10	10	10	0	0	0	0	0	0	0	0	0	0	1	0	0	0	0	0	0	0	0	0	0	0	0	0	0	0	0
10	10	50	10	50	10	10	10	10	10	10	10	10	10	50	10	10	10	10	10	10	10	10	0	0	0	0	0	0	0	0	0	0	1	0	0	0	0	0	0	0	0	0	0	0	0	0	0	0	0
10	10	50	10	50	10	10	10	10	10	10	10	10	10	50	10	10	10	10	10	10	10	10	0	0	0	0	0	0	0	0	0	0	1	0	0	0	0	0	0	0	0	0	0	0	0	0	0	0	0
10	10	50	10	50	10	10	10	10	10	10	10	10	10	50	10	10	10	10	10	10	10	10	0	0	0	0	0	0	0	0	0	0	1	0	0	0	0	0	0	0	0	0	0	0	0	0	0	0	0
10	10	50	10	50	10	10	10	10	10	10	10	10	10	50	10	10	10	10	10	10	10	10	0	0	0	0	0	0	0	0	0	0	1	0	0	0	0	0	0	0	0	0	0	0	0	0	0	0	0
10	10	50	10	50	10	10	10	10	10	10	10	10	10	50	10	10	10	10	10	10	10	10	0	0	0	0	0	0	0	0	0	0	1	0	0	0	0	0	0	0	0	0	0	0	0	0	0	0	0
10	10	50	10	50	10	10	10	10	10	10	10	10	10	50	10	10	10	10	10	10	10	10	0	0	0	0	0	0	0	0	0	0	1	0	0	0	0	0	0	0	0	0	0	0	0	0	0	0	0
10	10	50	10	50	10	10	10	10	10	10	10	10	10	50	10	10	10	10	10	10	10	10	0	0	0	0	0	0	0	0	0	0	1	0	0	0	0	0	0	0	0	0	0	0	0	0	0	0	0
10	10	50	10	50	10	10	10	10	10	10	10	10	10	50	10	10	10	10	10	10	10	10	0	0	0	0	0	0	0	0	0	0	1	0	0	0	0	0	0	0	0	0	0	0	0	0	0	0	0
10	10	50	10	50	10	10	10	10	10	10	10	10	10	50	10	10	10	10	10	10	10	10	0	0	0	0	0	0	0	0	0	0	1	0	0	0	0	0	0	0	0	0	0	0	0	0	0	0	0
10	10	50	10	50	10	10	10	10	10	10	10	10	10	50	10	10	10	10	10	10	10	10	0	0	0	0	0	0	0	0	0	0	1	0	0	0	0	0	0	0	0	0	0	0	0	0	0	0	0
10	10	50	10	50	10	10	10	10	10	10	10	10	10	50	10	10	10	10	10	10	10	10	0	0	0	0	0	0	0	0	0	0	1	0	0	0	0	0	0	0	0	0	0	0	0	0	0	0	0
10	10	50	10	50	10	10	10	10	10	10	10	10	10	50	10	10	10	10	10	10	10	10	0	0	0	0	0	0	0	0	0	0	1	0	0	0	0	0	0	0	0	0	0	0	0	0	0	0	0
10	10	50	10	50	10	10	10	10	10	10	10	10	10	50	10	10	10	10	10	10	10	10	0	0	0	0	0	0	0	0	0	0	1	0	0	0	0	0	0	0	0	0	0	0	0	0	0	0	0
10	10	50	10	50	10	10	10	10	10	10	10	10	10	50	10	10	10	10	10	10	10	10	0	0	0	0	0	0	0	0	0	0	1	0	0	0	0	0	0	0	0	0	0	0	0	0	0	0	0
10	10	50	10	50	10	10	10	10	10	10	10	10	10	50	10	10	10	10	10	10	10	10	0	0	0	0	0	0	0	0	0	0	0	0	1	0	0	0	0	0	0	1	0	0	0	0	0	0	0
10	10	50	10	50	10	10	10	10	10	10	10	10	10	50	10	10	10	10	10	10	10	10	0	0	0	0	0	0	0	0	0	0	0	0	1	0	0	0	0	0	0	1	0	0	0	0	0	0	0
10	10	50	10	50	10	10	10	10	10	10	10	10	10	50	10	10	10	10	10	10	10	10	0	0	0	0	0	0	0	0	0	0	0	0	1	0	0	0	0	0	0	1	0	0	0	0	0	0	0
10	10	50	10	50	10	10	10	10	10	10	10	10	10	50	10	10	10	10	10	10	10	10	0	0	0	0	0	0	0	0	0	0	0	0	1	0	0	0	0	0	0	1	0	0	0	0	0	0	0
10	10	50	10	50	10	10	10	10	10	10	10	10	10	50	10	10	10	10	10	10	10	10	0	0	0	0	0	0	0	0	0	0	0	0	1	0	0	0	0	0	0	1	0	0	0	0	0	0	0
10	10	50	10	50	10	10	10	10	10	10	10	10	10	50	10	10	10	10	10	10	10	10	0	0	0	0	0	0	0	0	0	0	0	0	1	0	0	0	0	0	0	1	0	0	0	0	0	0	0
10	10	50	10	50	10	10	10	10	10	10	10	10	10	50	10	10	10	10	10	10	10	10	0	0	0	0	0	0	0	0	0	0	0	0	1	0	0	0	0	0	0	1	0	0	0	0	0	0	0
10	10	50	10	50	10	10	10	10	10	10	10	10	10	50	10	10	10	10	10	10	10	10	0	0	0	0	0	0	0	0	0	0	0	0	1	0	0	0	0	0	0	1	0	0	0	0	0	0	0
10	10	50	10	50	10	10	10	10	10	10	10	10	10	50	10	10	10	10	10	10	10	10	0	0	0	0	0	0	0	0	0	0	0	0	1	0	0	0	0	0	0	1	0	0	0	0	0	0	0
10	10	50	10	50	10	10	10	10	10	10	10	10	10	50	10	10	10	10	10	10	10	10	0	0	0	0	0	0	0	0	0	0	0	0	1	0	0	0	0	0	0	1	0	0	0	0	0	0	0
10	10	50	10	50	10	10	10	10	10	10	10	10	10	50	10	10	10	10	10	10	10	10	0	0	0	0	0	0	0	0	0	0	0	0	1	0	0	0	0	0	0	1	0	0	0	0	0	0	0
10	10	50	10	50	10	10	10	10	10	10	10	10	10	50	10	10	10	10	10	10	10	10	0	0	0	0	0	0	0	0	0	0	0	0	1	0	0	0	0	0	0	1	0	0	0	0	0	0	0
10	10	50	10	50	10	10	10	10	10	10	10	10	10	50	10	10	10	10	10	10	10	10	0	0	0	0	0	0	0	0	0	0	0	0	1	0	0	0	0	0	0	1	0	0	0	0	0	0	0
10	10	50	10	50	10	10	10	10	10	10	10	10	10	50	10	10	10	10	10	10	10	10	0	0	0	0	0	0	0	0	0	0	0	0	1	0	0	0	0	0	0	1	0	0	0	0	0	0	0
10	10	50	10	50	10	10	10	10	10	10	10	10	10	50	10	10	10	10	10	10	10	10	0	0	0	0	0	0	0	0	0	0	0	0	1	0	0	0	0	0	0	1	0	0	0	0	0	0	0
10	10	50	10	50	10	10	10	10	10	10	10	10	10	50	10	10	10	10	10	10	10	10	0	0	0	0	0	0	0	0	0	0	0	0	1	0	0	0	0	0	0	1	0	0	0	0	0	0	0
10	10	50	10	50	10	10	10	10	10	10	10	10	10	50	10	10	10	10	10	10	10	10	0	0	0	0	0	0	0	0	0	0	0	0	1	0	0	0	0	0	0	1	0	0	0	0	0	0	0
10	10	50	10	50	10	10	10	10	10	10	10	10	10	50	10	10	10	10	10	10	10	10	0	0	0	0	0	0	0	0	0	0	0	0	1	0	0	0	0	0	0	1	0	0	0	0	0	0	0
10	10	50	10	50	10	10	10	10	10	10	10	10	10	50	10	10	10	10	10	10	10	10	0	0	0	0	0	0	0	0	0	0	0	0	1	0	0	0	0	0	0	1	0	0	0	0	0	0	0
10	10	50	10	50	10	10	10	10	10	10	10	10	10	50	10	10	10	10	10	10	10	10	0	0	0	0	0	0	0	0	0	0	0	0	1	0	0	0	0	0	0	1	0	0	0	0	0	0	0
10	10	50	10	50	10	10	10	10	10	10	10	10	10	50	10	10	10	10	10	10	10	10	0	0	0	0	0	0	0	0	0	0	0	0	1	0	0	0	0	0	0	1	0	0	0	0	0	0	0
10	10	50	10	50	10	10	10	10	10	10	10	10	10	50	10	10	10	10	10	10	10	10	0	0	0	0	0	0	0	0	0	0	0	0	1	0	0	0	0	0	0	1	0	0	0	0	0	0	0
10	10	50	10	50	10	10	10	10	10	10	10	10	10	50	10	10	10	10	10	10	10	10	0	0	0	0	0	0	0	0	0	0	0	0	1	0	0	0	0	0	0	1	0	0	0	0	0	0	0
10	10	50	10	50	10	10	10	10	10	10	10	10	10	50	10	10	10	10	10	10	10	10	0	0	0	0	0	0	0	0	0	0	0	0	1	0	0	0	0	0	0	1	0	0	0	0	0	0	0
10	10	50	10	50	10	10	10	10	10	10	10	10	10	50	10	10	10	10	10	10	10	10	0	0	0	0	0	0	0	0	0	0	0	0	1	0	0	0	0	0	0	1	0	0	0	0	0	0	0
10	10	50	10	50	10	10	10	10	10	10	10	10	10	50	10	10	10	10	10	10	10	10	0	0	0	0	0	0	0	0	0	0	0	0	1	0	0	0	0	0	0	1	0	0	0	0	0	0	0
10	10	50	10	50	10	10	10	10	10	10	10	10	10	50	10	10	10	10	10	10	10	10	0	0	0	0	0	0	0	0	0	0	0	0	1	0	0	0	0	0	0	1	0	0	0	0	0	0	0
10	10	50	10	50	10	10	10	10	10	10	10	10	10	50	10	10	10	10	10	10	10	10	0	0	0	0	0	0	0	0	0	0	0	0	1	0	0	0	0	0	0	1	0	0	0	0	0	0	0
10	10	50	10	50	10	10	10	10	10	10	10	10	10	50	10	10	10	10	10	10	10	10	0	0	0	0	0	0	0	0	0	0	0	0	1	0	0	0	0	0	0	1	0	0	0	0	0	0	0
10	10	50	10	50	10	10	10	10	10	10	10	10	10	50	10	10	10	10	10	10	10	10	0	0	0	0	0	0	0	0	0	0	0	0	1	0	0	0	0	0	0	1	0	0	0	0	0	0	0
10	10	50	10	50	10	10	10	10	10	10	10	10	10	50	10	10	10	10	10	10	10	10	0	0	0	0	0	0	0	0	0	0	0	0	1	0	0	0	0	0	0	1	0	0	0	0	0	0	0
10	10	50	10	50	10	10	10	10	10	10	10	10	10	50	10	10	10	10	10	10	10	10	0	0	0	0	0	0	0	0	0	0	0	0	1	0	0	0	0	0	0	1	0	0	0	0	0	0	0
10	10	50	10	50	10	10	10	10	10	10	10	10	10	50	10	10	10	10	10	10	10	10	0	0	0	0	0	0	0	0	0	0	0	0	1	0	0	0	0	0	0	1	0	0	0	0	0	0	0
10	10	50	10	50	10	10	10	10	10	10	10	10	10	50	10	10	10	10	10	10	10	10	0	0	0	0	0	0	0	0	0	0	0	0	1	0	0	0	0	0	0	1	0	0	0	0	0	0	0
10	10	50	10	50	10	10	10	10	10	10	10	10	10	50	10	10	10	10	10	10	10	10	0	0	0	0	0	0	0	0	0	0	0	0	1	0	0	0	0	0	0	1	0	0	0	0	0	0	0
10	10	50	10	50	10	10	10	10	10	10	10	10	10	50	10	10	10	10	10	10	10	10	0	0	0	0	0	0	0	0	0	0	0	0	1	0	0	0	0	0	0	1	0	0	0	0	0	0	0
10	10	50	10	50	10	10	10	10	10	10	10	10	10	50	10	10	10	10	10	10	10	10	0	0	0	0	0	0	0	0	0	0	0	0	1	0	0	0	0	0	0	1	0	0	0	0	0	0	0
10	10	50	10	50	10	10	10	10	10	10	10	10	10	50	10	10	10	10	10	10	10	10	0	0	0	0	0	0	0	0	0	0	0	0	1	0	0	0	0	0	0	1	0	0	0	0	0	0	0
10	10	50	10	50	10	10	10	10	10	10	10	10	10	50	10	10	10	10	10	10	10	10	0	0	0	0	0	0	0	0	0	0	0	0	1	0	0	0	0	0	0	1	0	0	0	0	0	0	0
10	10	50	10	50	10	10	10	10	10	10	10	10	10	50	10	10	10	10	10	10	10	10	0	0	0	0	0	0	0	0	0	0	0	0	1	0	0	0	0	0	0	1	0	0	0	0	0	0	0
10	10	50	10	50	10	10	10	10	10	10	10	10	10	50	10	10	10	10	10	10	10	10	0	0	0	0	0	0	0	0	0	0	0	0	1	0	0	0	0	0	0	1	0	0	0	0	0	0	0
10	10	50	10	50	10	10	10	10	10	10	10	10	10	50	10	10	10	10	10	10	10	10	0	0	0	0	0	0	0	0	0	0	0	0	1	0	0	0	0	0	0	1	0	0	0	0	0	0	0
10	10	50	10	50	10	10	10	10	10	10	10	10	10	50	10	10	10	10	10	10	10	10	0	0	0	0	0	0	0	0	0	0	0	0	1	0	0	0	0	0	0	1	0	0	0	0	0	0	0
10	10	50	10	50	10	10	10	10	10	10	10	10	10	50	10	10	10	10	10	10	10	10	0	0	0	0	0	0	0	0	0	0	0	0	1	0	0	0	0	0	0	1	0	0	0	0	0	0	0
10	10	50	10	50	10	10	10	10	10	10	10	10	10	50	10	10	10	10	10	10	10	10	0	0	0	0	0	0	0	0	0	0	0	0	1	0	0	0	0	0	0	1	0	0	0	0	0	0	0
10	10	50	10	50	10	10	10	10	10	10	10	10	10	50	10	10	10	10	10	10	10	10	0	0	0	0	0	0	0	0	0	0	0	0	1	0	0	0	0	0	0	1	0	0	0	0	0	0	0
10	10	50	10	50	10	10	10	10	10	10	10	10	10	50	10	10	10	10	10	10	10	10	0	0	0	0	0	0	0	0	0	0	0	0	1	0	0	0	0	0	0	1	0	0	0	0	0	0	0
10	10	50	10	50	10	10	10	10	10	10	10	10	10	50	10	10	10	10	10	10	10	10	0	0	0	0	0	0	0	0	0	0	0	0	1	0	0	0	0	0	0	1	0	0	0	0	0	0	0
10	10	50	10	50	10	10	10	10	10	10	10	10	10	50	10	10	10	10	10	10	10	10	0	0	0	0	0	0	0	0	0	0	0	0	1	0	0	0	0	0	0	1	0	0	0	0	0	0	0
10	10	50	10	50	10	10	10	10	10	10	10	10	10	50	10	10	10	10	10	10	10	10	0	0	0	0	0	0	0	0	0	0	0	0	1	0	0	0	0	0	0	1	0	0	0	0	0	0	0
10	10	50	10	50	10	10	10	10	10	10	10	10	10	50	10	10	10	10	10	10	10	10	0	0	0	0	0	0	0	0	0	0	0	0	1	0	0	0	0	0	0	1	0	0	0	0	0	0	0
10	10	50	10	50	10	10	10	10	10	10	10	10	10	50	10	10	10	10	10	10	10	10	0	0	0	0	0	0	0	0	0	0	0	0	1	0	0	0	0	0	0	1	0	0	0	0	0	0	0
10	10	50	10	50	10	10	10	10	10	10	10	10	10	50	10	10	10	10	10	10	10	10	0	0	0	0	0	0	0	0	0	0	0	0	1	0	0	0	0	0	0	1	0	0	0	0	0	0	0
10	10	50	10	50	10	10	10	10	10	10	10	10	10	50	10	10	10	10	10	10	10	10	0	0	0	0	0	0	0	0	0	0	0	0	1	0	0	0	0	0	0	1	0	0	0	0	0	0	0
10	10	50	10	50	10	10	10	10	10	10	10	10	10	50	10	10	10	10	10	10	10	10	0	0	0	0	0	0	0	0	0	0	0	0	1	0	0	0	0	0	0	1	0	0	0	0	0	0	0
10	10	50	10	50	10	10	10	10	10	10	10	10	10	50	10	10	10	10	10	10	10	10	0	0	0	0	0	0	0	0	0	0	0	0	1	0	0	0	0	0	0	1	0	0	0	0	0	0	0
10	10	50	10	50	10	10	10	10	10	10	10	10	10	50	10	10	10	10	10	10	10	10	0	0	0	0	0	0	0	0	0	0	0	0	1	0	0	0	0	0	0	1	0	0	0	0	0	0	0
10	10	50	10	50	10	10	10	10	10	10	10	10	10	50	10	10	10	10	10	10	10	10	0	0	0	0	0	0	0	0	0	0	0	0	1	0	0	0	0	0	0	1	0	0	0	0	0	0	0
10	10	50	10	50	10	10	10	10	10	10	10	10	10	50	10	10	10	10	10	10	10	10	0	0	0	0	0	0	0	0	0	0	0	0	1	0	0	0	0	0	0	1	0	0	0	0	0	0	0
10	10	50	10	50	10	10	10	10	10	10	10	10	10	50	10	10	10	10	10	10	10	10	0	0	0	0	0	0	0	0	0	0	0	0	1	0	0	0	0	0	0	1	0	0	0	0	0	0	0
10	10	50	10	50	10	10	10	10	10	10	10	10	10	50	10	10	10	10	10	10	10	10	0	0	0	0	0	0	0	0	0	0	0	0	1	0	0	0	0	0	0	1	0	0	0	0	0	0	0
10	10	50	10	50	10	10	10	10	10	10	10	10	10	50	10	10	10	10	10	10	10	10	0	0	0	0	0	0	0	0	0	0	0	0	1	0	0	0	0	0	0	1	0	0	0	0	0	0	0
10	10	50	10	50	10	10	10	10	10	10	10	10	10	50	10	10	10	10	10	10	10	10	0	0	0	0	0	0	0	0	0	0	0	0	1	0	0	0	0	0	0	1	0	0	0	0	0	0	0
10	10	50	10	50	10	10	10	10	10	10	10	10	10	50	10	10	10	10	10	10	10	10	0	0	0	0	0	0	0	0	0	0	0	0	1	0	0	0	0	0	0	1	0	0	0	0	0	0	0
10	10	50	10	50	10	10	10	10	10	10	10	10	10	50	10	10	10	10	10	10	10	10	0	0	0	0	0	0	0	0	0	0	0	0	1	0	0	0	0	0	0	1	0	0	0	0	0	0	0
10	10	50	10	50	10	10	10	10	10	10	10	10	10	50	10	10	10	10	10	10	10	10	0	0	0	0	0	0	0	0	0	0	0	0	1	0	0	0	0	0	0	1	0	0	0	0	0	0	0
10	10	50	10	50	10	10	10	10	10	10	10	10	10	50	10	10	10	10	10	10	10	10	0	0	0	0	0	0	0	0	0	0	0	0	1	0	0	0	0	0	0	1	0	0	0	0	0	0	0
10	10	50	10	50	10	10	10	10	10	10	10	10	10	50	10	10	10	10	10	10	10	10	0	0	0	0	0	0	0	0	0	0	0	0	1	0	0	0	0	0	0	1	0	0	0	0	0	0	0
10	10	50	10	50	10	10	10	10	10	10	10	10	10	50	10	10	10	10	10	10	10	10	0	0	0	0	0	0	0	0	0	0	0	0	1	0	0	0	0	0	0	1	0	0	0	0	0	0	0
10	10	50	10	50	10	10	10	10	10	10	10	10	10	50	10	10	10	10	10	10	10	10	0	0	0	0	0	0	0	0	0	0	0	0	1	0	0	0	0	0	0	1	0	0	0	0	0	0	0
10	10	50	10	50	10	10	10	10	10	10	10	10	10	50	10	10	10	10	10	10	10	10	0	0	0	0	0	0	0	0	0	0	0	0	1	0	0	0	0	0	0	1	0	0	0	0	0	0	0
10	10	50	10	50	10	10	10	10	10	10	10	10	10	50	10	10	10	10	10	10	10	10	0	0	0	0	0	0	0	0	0	0	0	0	1	0	0	0	0	0	0	1	0	0	0	0	0	0	0
10	10	50	10	50	10	10	10	10	10	10	10	10	10	50	10	10	10	10	10	10	10	10	0	0	0	0	0	0	0	0	0	0	0	0	1	0	0	0	0	0	0	1	0	0	0	0	0	0	0
10	10	50	10	50	10	10	10	10	10	10	10	10	10	50	10	10	10	10	10	10	10	10	0	0	0	0	0	0	0	0	0	0	0	0	1	0	0	0	0	0	0	1	0	0	0	0	0	0	0
10	10	50	10	50	10	10	10	10	10	10	10	10	10	50	10	10	10	10	10	10	10	10	0	0	0	0	0	0	0	0	0	0	0	0	1	0	0	0	0	0	0	1	0	0	0	0	0	0	0
10	10	50	10	50	10	10	10	10	10	10	10	10	10	50	10	10	10	10	10	10	10	10	0	0	0	0	0	0	0	0	0	0	0	0	1	0	0	0	0	0	0	1	0	0	0	0	0	0	0
10	10	50	10	50	10	10	10	10	10	10	10	10	10	50	10	10	10	10	10	10	10	10	0	0	0	0	0	0	0	0	0	0	0	0	1	0	0	0	0	0	0	1	0	0	0	0	0	0	0
10	10	50	10	50	10	10	10	10	10	10	10	10	10	50	10	10	10	10	10	10	10	10	0	0	0	0	0	0	0	0	0	0	0	0	1	0	0	0	0	0	0	1	0	0	0	0	0	0	0
10	10	50	10	50	10	10	10	10	10	10	10	10	10	50	10	10	10	10	10	10	10	10	0	0	0	0	0	0	0	0	0	0	0	0	1	0	0	0	0	0	0	1	0	0	0	0	0	0	0
10	10	50	10	50	10	10	10	10	10	10	10	10	10	50	10	10	10	10	10	10	10	10	0	0	0	0	0	0	0	0	0	0	0	0	1	0	0	0	0	0	0	1	0	0	0	0	0	0	0
10	10	50	10	50	10	10	10	10	10	10	10	10	10	50	10	10	10	10	10	10	10	10	0	0	0	0	0	0	0	0	0	0	0	0	1	0	0	0	0	0	0	1	0	0	0	0	0	0	0
10	10	50	10	50	10	10	10	10	10	10	10	10	10	50	10	10	10	10	10	10	10	10	0	0	0	0	0	0	0	0	0	0	0	0	1	0	0	0	0	0	0	1	0	0	0	0	0	0	0
10	10	50	10	50	10	10	10	10	10	10	10	10	10	50	10	10	10	10	10	10	10	10	0	0	0	0	0	0	0	0	0	0	0	0	1	0	0	0	0	0	0	1	0	0	0	0	0	0	0
10	10	50	10	50	10	10	10	10	10	10	10	10	10	50	10	10	10	10	10	10	10	10	0	0	0	0	0	0	0	0	0	0	0	0	1	0	0	0	0	0	0	1	0	0	0	0	0	0	0
10	10	50	10	50	10	10	10	10	10	10	10	10	10	50	10	10	10	10	10	10	10	10	0	0	0	0	0	0	0	0	0	0	0	0	1	0	0	0	0	0	0	1	0	0	0	0	0	0	0
10	10	50	10	50	10	10	10	10	10	10	10	10	10	50	10	10	10	10	10	10	10	10	0	0	0	0	0	0	0	0	0	0	0	0	1	0	0	0	0	0	0	1	0	0	0	0	0	0	0
10	10	50	10	50	10	10	10	10	10	10	10	10	10	50	10	10	10	10	10	10	10	10	0	0	0	0	0	0	0	0	0	0	0	0	1	0	0	0	0	0	0	1	0	0	0	0	0	0	0
10	10	50	10	50	10	10	10	10	10	10	10	10	10	50	10	10	10	10	10	10	10	10	0	0	0	0	0	0	0	0	0	0	0	0	1	0	0	0	0	0	0	1	0	0	0	0	0	0	0
10	10	50	10	50	10	10	10	10	10	10	10	10	10	50	10	10	10	10	10	10	10	10	0	0	0	0	0	0	0	0	0	0	0	0	1	0	0	0	0	0	0	1	0	0	0	0	0	0	0
10	10	50	10	50	10	10	10	10	10	10	10	10	10	50	10	10	10	10	10	10	10	10	0	0	0	0	0	0	0	0	0	0	0	0	1	0	0	0	0	0	0	1	0	0	0	0	0	0	0
10	10	50	10	50	10	10	10	10	10	10	10	10	10	50	10	10	10	10	10	10	10	10	0	0	0	0	0	0	0	0	0	0	0	0	1	0	0	0	0	0	0	1	0	0	0	0	0	0	0
10	10	50	10	50	10	10	10	10	10	10	10	10	10	50	10	10	10	10	10	10	10	10	0	0	0	0	0	0	0	0	0	0	0	0	1	0	0	0	0	0	0	1	0	0	0	0	0	0	0
10	10	50	10	50	10	10	10	10	10	10	10	10	10	50	10	10	10	10	10	10	10	10	0	0	0	0	0	0	0	0	0	0	0	0	1	0	0	0	0	0	0	1	0	0	0	0	0	0	0
10	10	50	10	50	10	10	10	10	10	10	10	10	10	50	10	10	10	10	10	10	10	10	0	0	0	0	0	0	0	0	0	0	0	0	1	0	0	0	0	0	0	1	0	0	0	0	0	0	0
10	10	50	10	50	10	10	10	10	10	10	10	10	10	50	10	10	10	10	10	10	10	10	0	0	0	0	0	0	0	0	0	0	0	0	1	0	0	0	0	0	0	1	0	0	0	0	0	0	0
10	10	50	10	50	10	10	10	10	10	10	10	10	10	50	10	10	10	10	10	10	10	10	0	0	0	0	0	0	0	0	0	0	0	0	1	0	0	0	0	0	0	1	0	0	0	0	0	0	0
10	10	50	10	50	10	10	10	10	10	10	10	10	10	50	10	10	10	10	10	10	10	10	0	0	0	0	0	0	0	0	0	0	0	0	1	0	0	0	0	0	0	1	0	0	0	0	0	0	0
10	10	50	10	50	10	10	10	10	10	10	10	10	10	50	10	10	10	10	10	10	10	10	0	0	0	0	0	0	0	0	0	0	0	0	1	0	0	0	0	0	0	1	0	0	0	0	0	0	0
10	10	50	10	50	10	10	10	10	10	10	10	10	10	50	10	10	10	10	10	10	10	10	0	0	0	0	0	0	0	0	0	0	0	0	1	0	0	0	0	0	0	1	0	0	0	0	0	0	0
10	10	50	10	50	10	10	10	10	10	10	10	10	10	50	10	10	10	10	10	10	10	10	0	0	0	0	0	0	0	0	0	0	0	0	1	0	0	0	0	0	0	1	0	0	0	0	0	0	0
10	10	50	10	50	10	10	10	10	10	10	10	10	10	50	10	10	10	10	10	10	10	10	0	0	0	0	0	0	0	0	0	0	0	0	1	0	0	0	0	0	0	1	0	0	0	0	0	0	0
10	10	50	10	50	10	10	10	10	10	10	10	10	10	50	10	10	10	10	10	10	10	10	0	0	0	0	0	0	0	0	0	0	0	0	1	0	0	0	0	0	0	1	0	0	0	0	0	0	0
10	10	50	10	50	10	10	10	10	10	10	10	10	10	50	10	10	10	10	10	10	10	10	0	0	0	0	0	0	0	0	0	0	0	0	1	0	0	0	0	0	0	1	0	0	0	0	0	0	0
10	10	50	10	50	10	10	10	10	10	10	10	10	10	50	10	10	10	10	10	10	10	10	0	0	0	0	0	0	0	0	0	0	0	0	1	0	0	0	0	0	0	1	0	0	0	0	0	0	0
10	10	50	10	50	10	10	10	10	10	10	10	10	10	50	10	10	10	10	10	10	10	10	0	0	0	0	0	0	0	0	0	0	0	0	1	0	0	0	0	0	0	1	0	0	0	0	0	0	0
10	10	50	10	50	10	10	10	10	10	10	10	10	10	50	10	10	10	10	10	10	10	10	0	0	0	0	0	0	0	0	0	0	0	0	1	0	0	0	0	0	0	1	0	0	0	0	0	0	0
10	10	50	10	50	10	10	10	10	10	10	10	10	10	50	10	10	10	10	10	10	10	10	0	0	0	0	0	0	0	0	0	0	0	0	1	0	0	0	0	0	0	1	0	0	0	0	0	0	0
10	10	50	10	50	10	10	10	10	10	10	10	10	10	50	10	10	10	10	10	10	10	10	0	0	0	0	0	0	0	0	0	0	0	0	1	0	0	0	0	0	0	1	0	0	0	0	0	0	0
10	10	50	10	50	10	10	10	10	10	10	10	10	10	50	10	10	10	10	10	10	10	10	0	0	0	0	0	0	0	0	0	0	0	0	1	0	0	0	0	0	0	1	0	0	0	0	0	0	0
10	10	50	10	50	10	10	10	10	10	10	10	10	10	50	10	10	10	10	10	10	10	10	0	0	0	0	0	0	0	0	0	0	0	0	1	0	0	0	0	0	0	1	0	0	0	0	0	0	0
10	10	50	10	50	10	10	10	10	10	10	10	10	10	50	10	10	10	10	10	10	10	10	0	0	0	0	0	0	0	0	0	0	0	0	1	0	0	0	0	0	0	1	0	0	0	0	0	0	0
10	10	50	10	50	10	10	10	10	10	10	10	10	10	50	10	10	10	10	10	10	10	10	0	0	0	0	0	0	0	0	0	0	0	0	1	0	0	0	0	0	0	1	0	0	0	0	0	0	0
10	10	50	10	50	10	10	10	10	10	10	10	10	10	50	10	10	10	10	10	10	10	10	0	0	0	0	0	0	0	0	0	0	0	0	1	0	0	0	0	0	0	1	0	0	0	0	0	0	0
10	10	50	10	50	10	10	10	10	10	10	10	10	10	50	10	10	10	10	10	10	10	10	0	0	0	0	0	0	0	0	0	0	0	0	1	0	0	0	0	0	0	1	0	0	0	0	0	0	0
10	10	50	10	50	10	10	10	10	10	10	10	10	10	50	10	10	10	10	10	10	10	10	0	0	0	0	0	0	0	0	0	0	0	0	1	0	0	0	0	0	0	1	0	0	0	0	0	0	0
10	10	50	10	50	10	10	10	10	10	10	10	10	10	50	10	10	10	10	10	10	10	10	0	0	0	0	0	0	0	0	0	0	0	0	1	0	0	0	0	0	0	1	0	0	0	0	0	0	0
10	10	50	10	50	10	10	10	10	10	10	10	10	10	50	10	10	10	10	10	10	10	10	0	0	0	0	0	0	0	0	0	0	0	0	1	0	0	0	0	0	0	1	0	0	0	0	0	0	0
10	10	50	10	50	10	10	10	10	10	10	10	10	10	50	10	10	10	10	10	10	10	10	0	0	0	0	0	0	0	0	0	0	0	0	1	0	0	0	0	0	0	1	0	0	0	0	0	0	0
10	10	50	10	50	10	10	10	10	10	10	10	10	10	50	10	10	10	10	10	10	10	10	0	0	0	0	0	0	0	0	0	0	0	0	1	0	0	0	0	0	0	1	0	0	0	0	0	0	0
10	10	50	10	50	10	10	10	10	10	10	10	10	10	50	10	10	10	10	10	10	10	10	0	0	0	0	0	0	0	0	0	0	0	0	1	0	0	0	0	0	0	0	0	0	0	0	0	0	0
10	10	50	10	50	10	10	10	10	10	10	10	10	10	50	10	10	10	10	10	10	10	10	0	0	0	0	0	0	0	0	0	0	0	0	1	0	0	0	0	0	0	0	0	0	0	0	0	0	0
10	10	50	10	50	10	10	10	10	10	10	10	10	10	50	10	10	10	10	10	10	10	10	0	0	0	0	0	0	0	0	0	0	0	0	1	0	0	0	0	0	0	0	0	0	0	0	0	0	0
10	10	50	10	50	10	10	10	10	10	10	10	10	10	50	10	10	10	10	10	10	10	10	0	0	0	0	0	0	0	0	0	0	0	0	1	0	0	0	0	0	0	0	0	0	0	0	0	0	0
10	10	50	10	50	10	10	10	10	10	10	10	10	10	50	10	10	10	10	10	10	10	10	0	0	0	0	0	0	0	0	0	0	0	0	1	0	0	0	0	0	0	0	0	0	0	0	0	0	0
10	10	50	10	50	10	10	10	10	10	10	10	10	10	50	10	10	10	10	10	10	10	10	0	0	0	0	0	0	0	0	0	0	0	0	1	0	0	0	0	0	0	0	0	0	0	0	0	0	0
10	10	50	10	50	10	10	10	10	10	10	10	10	10	50	10	10	10	10	10	10	10	10	0	0	0	0	0	0	0	0	0	0	0	0	1	0	0	0	0	0	0	0	0	0	0	0	0	0	0
10	10	50	10	50	10	10	10	10	10	10	10	10	10	50	10	10	10	10	10	10	10	10	0	0	0	0	0	0	0	0	0	0	0	0	1	0	0	0	0	0	0	0	0	0	0	0	0	0	0
10	10	50	10	50	10	10	10	10	10	10	10	10	10	50	10	10	10	10	10	10	10	10	0	0	0	0	0	0	0	0	0	0	0	0	1	0	0	0	0	0	0	0	0	0	0	0	0	0	0
10	10	50	10	50	10	10	10	10	10	10	10	10	10	50	10	10	10	10	10	10	10	10	0	0	0	0	0	0	0	0	0	0	0	0	1	0	0	0	0	0	0	0	0	0	0	0	0	0	0
10	10	50	10	50	10	10	10	10	10	10	10	10	10	50	10	10	10	10	10	10	10	10	0	0	0	0	0	0	0	0	0	0	0	0	1	0	0	0	0	0	0	0	0	0	0	0	0	0	0
10	10	50	10	50	10	10	10	10	10	10	10	10	10	50	10	10	10	10	10	10	10	10	0	0	0	0	0	0	0	0	0	0	0	0	1	0	0	0	0	0	0	0	0	0	0	0	0	0	0
10	10	50	10	50	10	10	10	10	10	10	10	10	10	50	10	10	10	10	10	10	10	10	0	0	0	0	0	0	0	0	0	0	0	0	1	0	0	0	0	0	0	0	0	0	0	0	0	0	0
10	10	50	10	50	10	10	10	10	10	10	10	10	10	50	10	10	10	10	10	10	10	10	0	0	0	0	0	0	0	0	0	0	0	0	1	0	0	0	0	0	0	0	0	0	0	0	0	0	0
10	10	50	10	50	10	10	10	10	10	10	10	10	10	50	10	10	10	10	10	10	10	10	0	0	0	0	0	0	0	0	0	0	0	0	1	0	0	0	0	0	0	0	0	0	0	0	0	0	0
10	10	50	10	50	10	10	10	10	10	10	10	10	10	50	10	10	10	10	10	10	10	10	0	0	0	0	0	0	0	0	0	0	0	0	1	0	0	0	0	0	0	0	0	0	0	0	0	0	0
10	10	50	10	50	10	10	10	10	10	10	10	10	10	50	10	10	10	10	10	10	10	10	0	0	0	0	0	0	0	0	0	0	0	0	1	0	0	0	0	0	0	0	0	0	0	0	0	0	0
10	10	50	10	50	10	10	10	10	10	10	10	10	10	50	10	10	10	10	10	10	10	10	0	0	0	0	0	0	0	0	0	0	0	0	1	0	0	0	0	0	0	0	0	0	0	0	0	0	0
10	10	50	10	50	10	10	10	10	10	10	10	10	10	50	10	10	10	10	10	10	10	10	0	0	0	0	0	0	0	0	0	0	0	0	1	0	0	0	0	0	0	0	0	0	0	0	0	0	0
10	10	50	10	50	10	10	10	10	10	10	10	10	10	50	10	10	10	10	10	10	10	10	0	0	0	0	0	0	0	0	0	0	0	0	1	0	0	0	0	0	0	0	0	0	0	0	0	0	0
10	10	50	10	50	10	10	10	10	10	10	10	10	10	50	10	10	10	10	10	10	10	10	0	0	0	0	0	0	0	0	0	0	0	0	1	0	0	0	0	0	0	0	0	0	0	0	0	0	0
10	10	50	10	50	10	10	10	10	10	10	10	10	10	50	10	10	10	10	10	10	10	10	0	0	0	0	0	0	0	0	0	0	0	0	1	0	0	0	0	0	0	0	0	0	0	0	0	0	0
10	10	50	10	50	10	10	10	10	10	10	10	10	10	50	10	10	10	10	10	10	10	10	0	0	0	0	0	0	0	0	0	0	0	0	1	0	0	0	0	0	0	0	0	0	0	0	0	0	0
10	10	50	10	50	10	10	10	10	10	10	10	10	10	50	10	10	10	10	10	10	10	10	0	0	0	0	0	0	0	0	0	0	0	0	1	0	0	0	0	0	0	0	0	0	0	0	0	0	0
10	10	50	10	50	10	10	10	10	10	10	10	10	10	50	10	10	10	10	10	10	10	10	0	0	0	0	0	0	0	0	0	0	0	0	1	0	0	0	0	0	0	0	0	0	0	0	0	0	0
10	10	50	10	50	10	10	10	10	10	10	10	10	10	50	10	10	10	10	10	10	10	10	0	0	0	0	0	0	0	0	0	0	0	0	1	0	0	0	0	0	0	0	0	0	0	0	0	0	0
10	10	50	10	50	10	10	10	10	10	10	10	10	10	50	10	10	10	10	10	10	10	10	0	0	0	0	0	0	0	0	0	0	0	0	1	0	0	0	0	0	0	0	0	0	0	0	0	0	0
10	10	50	10	50	10	10	10	10	10	10	10	10	10	50	10	10	10	10	10	10	10	10	0	0	0	0	0	0	0	0	0	0	0	0	1	0	0	0	0	0	0	0	0	0	0	0	0	0	0
10	10	50	10	50	10	10	10	10	10	10	10	10	10	50	10	10	10	10	10	10	10	10	0	0	0	0	0	0	0	0	0	0	0	0	1	0	0	0	0	0	0	0	0	0	0	0	0	0	0
10	10	50	10	50	10	10	10	10	10	10	10	10	10	50	10	10	10	10	10	10	10	10	0	0	0	0	0	0	0	0	0	0	0	0	1	0	0	0	0	0	0	0	0	0	0	0	0	0	0
10	10	50	10	50	10	10	10	10	10	10	10	10	10	50	10	10	10	10	10	10	10	10	0	0	0	0	0	0	0	0	0	0	0	0	1	0	0	0	0	0	0	0	0	0	0	0	0	0	0
10	10	50	10	50	10	10	10	10	10	10	10	10	10	50	10	10	10	10	10	10	10	10	0	0	0	0	0	0	0	0	0	0	0	0	1	0	0	0	0	0	0	0	0	0	0	0	0	0	0
10	10	50	10	50	10	10	10	10	10	10	10	10	10	50	10	10	10	10	10	10	10	10	0	0	0	0	0	0	0	0	0	0	0	0	1	0	0	0	0	0	0	0	0	0	0	0	0	0	0
10	10	50	10	50	10	10	10	10	10	10	10	10	10	50	10	10	10	10	10	10	10	10	0	0	0	0	0	0	0	0	0	0	0	0	1	0	0	0	0	0	0	0	0	0	0	0	0	0	0
10	10	50	10	50	10	10	10	10	10	10	10	10	10	50	10	10	10	10	10	10	10	10	0	0	0	0	0	0	0	0	0	0	0	0	1	0	0	0	0	0	0	0	0	0	0	0	0	0	0
10	10	50	10	50	10	10	10	10	10	10	10	10	10	50	10	10	10	10	10	10	10	10	0	0	0	0	0	0	0	0	0	0	0	0	1	0	0	0	0	0	0	0	0	0	0	0	0	0	0
10	10	50	10	50	10	10	10	10	10	10	10	10	10	50	10	10	10	10	10	10	10	10	0	0	0	0	0	0	0	0	0	0	0	0	1	0	0	0	0	0	0	0	0	0	0	0	0	0	0
10	10	50	10	50	10	10	10	10	10	10	10	10	10	50	10	10	10	10	10	10	10	10	0	0	0	0	0	0	0	0	0	0	0	0	1	0	0	0	0	0	0	0	0	0	0	0	0	0	0
10	10	50	10	50	10	10	10	10	10	10	10	10	10	50	10	10	10	10	10	10	10	10	0	0	0	0	0	0	0	0	0	0	0	0	1	0	0	0	0	0	0	0	0	0	0	0	0	0	0
10	10	50	10	50	10	10	10	10	10	10	10	10	10	50	10	10	10	10	10	10	10	10	0	0	0	0	0	0	0	0	0	0	0	0	1	0	0	0	0	0	0	0	0	0	0	0	0	0	0
10	10	50	10	50	10	10	10	10	10	10	10	10	10	50	10	10	10	10	10	10	10	10	0	0	0	0	0	0	0	0	0	0	0	0	1	0	0	0	0	0	0	0	0	0	0	0	0	0	0
10	10	50	10	50	10	10	10	10	10	10	10	10	10	50	10	10	10	10	10	10	10	10	0	0	0	0	0	0	0	0	0	0	0	0	1	0	0	0	0	0	0	0	0	0	0	0	0	0	0
10	10	50	10	50	10	10	10	10	10	10	10	10	10	50	10	10	10	10	10	10	10	10	0	0	0	0	0	0	0	0	0	0	0	0	1	0	0	0	0	0	0	0	0	0	0	0	0	0	0
10	10	50	10	50	10	10	10	10	10	10	10	10	10	50	10	10	10	10	10	10	10	10	0	0	0	0	0	0	0	0	0	0	0	0	1	0	0	0	0	0	0	0	0	0	0	0	0	0	0
10	10	50	10	50	10	10	10	10	10	10	10	10	10	50	10	10	10	10	10	10	10	10	0	0	0	0	0	0	0	0	0	0	0	0	1	0	0	0	0	0	0	0	0	0	0	0	0	0	0
10	10	50	10	50	10	10	10	10	10	10	10	10	10	50	10	10	10	10	10	10	10	10	0	0	0	0	0	0	0	0	0	0	0	0	1	0	0	0	0	0	0	0	0	0	0	0	0	0	0
10	10	50	10	50	10	10	10	10	10	10	10	10	10	50	10	10	10	10	10	10	10	10	0	0	0	0	0	0	0	0	0	0	0	0	1	0	0	0	0	0	0	0	0	0	0	0	0	0	0
10	10	50	10	50	10	10	10	10	10	10	10	10	10	50	10	10	10	10	10	10	10	10	0	0	0	0	0	0	0	0	0	0	0	0	1	0	0	0	0	0	0	0	0	0	0	0	0	0	0
10	10	50	10	50	10	10	10	10	10	10	10	10	10	50	10	10	10	10	10	10	10	10	0	0	0	0	0	0	0	0	0	0	0	0	1	0	0	0	0	0	0	0	0	0	0	0	0	0	0
10	10	50	10	50	10	10	10	10	10	10	10	10	10	50	10	10	10	10	10	10	10	10	0	0	0	0	0	0	0	0	0	0	0	0	1	0	0	0	0	0	0	0	0	0	0	0	0	0	0
10	10	50	10	50	10	10	10	10	10	10	10	10	10	50	10	10	10	10	10	10	10	10	0	0	0	0	0	0	0	0	0	0	0	0	1	0	0	0	0	0	0	0	0	0	0	0	0	0	0
10	10	50	10	50	10	10	10	10	10	10	10	10	10	50	10	10	10	10	10	10	10	10	0	0	0	0	0	0	0	0	0	0	0	0	1	0	0	0	0	0	0	0	0	0	0	0	0	0	0
10	10	50	10	50	10	10	10	10	10	10	10	10	10	50	10	10	10	10	10	10	10	10	0	0	0	0	0	0	0	0	0	0	0	0	1	0	0	0	0	0	0	0	0	0	0	0	0	0	0
10	10	50	10	50	10	10	10	10	10	10	10	10	10	50	10	10	10	10	10	10	10	10	0	0	0	0	0	0	0	0	0	0	0	0	1	0	0	0	0	0	0	0	0	0	0	0	0	0	0
10	10	50	10	50	10	10	10	10	10	10	10	10	10	50	10	10	10	10	10	10	10	10	0	0	0	0	0	0	0	0	0	0	0	0	1	0	0	0	0	0	0	0	0	0	0	0	0	0	0
10	10	50	10	50	10	10	10	10	10	10	10	10	10	50	10	10	10	10	10	10	10	10	0	0	0	0	0	0	0	0	0	0	0	0	1	0	0	0	0	0	0	0	0	0	0	0	0	0	0
10	10	50	10	50	10	10	10	10	10	10	10	10	10	50	10	10	10	10	10	10	10	10	0	0	0	0	0	0	0	0	0	0	0	0	1	0	0	0	0	0	0	0	0	0	0	0	0	0	0
10	10	50	10	50	10	10	10	10	10	10	10	10	10	50	10	10	10	10	10	10	10	10	0	0	0	0	0	0	0	0	0	0	0	0	1	0	0	0	0	0	0	0	0	0	0	0	0	0	0
10	10	50	10	50	10	10	10	10	10	10	10	10	10	50	10	10	10	10	10	10	10	10	0	0	0	0	0	0	0	0	0	0	0	0	1	0	0	0	0	0	0	0	0	0	0	0	0	0	0
10	10	50	10	50	10	10	10	10	10	10	10	10	10	50	10	10	10	10	10	10	10	10	0	0	0	0	0	0	0	0	0	0	0	0	1	0	0	0	0	0	0	0	0	0	0	0	0	0	0
10	10	50	10	50	10	10	10	10	10	10	10	10	10	50	10	10	10	10	10	10	10	10	0	0	0	0	0	0	0	0	0	0	0	0	1	0	0	0	0	0	0	0	0	0	0	0	0	0	0
10	10	50	10	50	10	10	10	10	10	10	10	10	10	50	10	10	10	10	10	10	10	10	0	0	0	0	0	0	0	0	0	0	0	0	1	0	0	0	0	0	0	0	0	0	0	0	0	0	0
10	10	50	10	50	10	10	10	10	10	10	10	10	10	50	10	10	10	10	10	10	10	10	0	0	0	0	0	0	0	0	0	0	0	0	1	0	0	0	0	0	0	0	0	0	0	0	0	0	0
10	10	50	10	50	10	10	10	10	10	10	10	10	10	50	10	10	10	10	10	10	10	10	0	0	0	0	0	0	0	0	0	0	0	0	1	0	0	0	0	0	0	0	0	0	0	0	0	0	0
10	10	50	10	50	10	10	10	10	10	10	10	10	10	50	10	10	10	10	10	10	10	10	0	0	0	0	0	0	0	0	0	0	0	0	1	0	0	0	0	0	0	0	0	0	0	0	0	0	0
10	10	50	10	50	10	10	10	10	10	10	10	10	10	50	10	10	10	10	10	10	10	10	0	0	0	0	0	0	0	0	0	0	0	0	1	0	0	0	0	0	0	0	0	0	0	0	0	0	0
10	10	50	10	50	10	10	10	10	10	10	10	10	10	50	10	10	10	10	10	10	10	10	0	0	0	0	0	0	0	0	0	0	0	0	1	0	0	0	0	0	0	0	0	0	0	0	0	0	0
10	10	50	10	50	10	10	10	10	10	10	10	10	10	50	10	10	10	10	10	10	10	10	0	0	0	0	0	0	0	0	0	0	0	0	1	0	0	0	0	0	0	0	0	0	0	0	0	0	0
10	10	50	10	50	10	10	10	10	10	10	10	10	10	50	10	10	10	10	10	10	10	10	0	0	0	0	0	0	0	0	0	0	0	0	1	0	0	0	0	0	0	0	0	0	0	0	0	0	0
10	10	50	10	50	10	10	10	10	10	10	10	10	10	50	10	10	10	10	10	10	10	10	0	0	0	0	0	0	0	0	0	0	0	0	1	0	0	0	0	0	0	0	0	0	0	0	0	0	0
10	10	50	10	50	10	10	10	10	10	10	10	10	10	50	10	10	10	10	10	10	10	10	0	0	0	0	0	0	0	0	0	0	0	0	1	0	0	0	0	0	0	0	0	0	0	0	0	0	0
10	10	50	10	50	10	10	10	10	10	10	10	10	10	50	10	10	10	10	10	10	10	10	0	0	0	0	0	0	0	0	0	0	0	0	1	0	0	0	0	0	0	0	0	0	0	0	0	0	0
10	10	50	10	50	10	10	10	10	10	10	10	10	10	50	10	10	10	10	10	10	10	10	0	0	0	0	0	0	0	0	0	0	0	0	1	0	0	0	0	0	0	0	0	0	0	0	0	0	0
10	10	50	10	50	10	10	10	10	10	10	10	10	10	50	10	10	10	10	10	10	10	10	0	0	0	0	0	0	0	0	0	0	0	0	1	0	0	0	0	0	0	0	0	0	0	0	0	0	0
10	10	50	10	50	10	10	10	10	10	10	10	10	10	50	10	10	10	10	10	10	10	10	0	0	0	0	0	0	0	0	0	0	0	0	1	0	0	0	0	0	0	0	0	0	0	0	0	0	0
10	10	50	10	50	10	10	10	10	10	10	10	10	10	50	10	10	10	10	10	10	10	10	0	0	0	0	0	0	0	0	0	0	0	0	1	0	0	0	0	0	0	0	0	0	0	0	0	0	0
10	10	50	10	50	10	10	10	10	10	10	10	10	10	50	10	10	10	10	10	10	10	10	0	0	0	0	0	0	0	0	0	0	0	0	1	0	0	0	0	0	0	0	0	0	0	0	0	0	0
10	10	50	10	50	10	10	10	10	10	10	10	10	10	50	10	10	10	10	10	10	10	10	0	0	0	0	0	0	0	0	0	0	0	0	1	0	0	0	0	0	0	0	0	0	0	0	0	0	0
10	10	50	10	50	10	10	10	10	10	10	10	10	10	50	10	10	10	10	10	10	10	10	0	0	0	0	0	0	0	0	0	0	0	0	1	0	0	0	0	0	0	0	0	0	0	0	0	0	0
10	10	50	10	50	10	10	10	10	10	10	10	10	10	50	10	10	10	10	10	10	10	10	0	0	0	0	0	0	0	0	0	0	0	0	1	0	0	0	0	0	0	0	0	0	0	0	0	0	0
10	10	50	10	50	10	10	10	10	10	10	10	10	10	50	10	10	10	10	10	10	10	10	0	0	0	0	0	0	0	0	0	0	0	0	1	0	0	0	0	0	0	0	0	0	0	0	0	0	0
10	10	50	10	50	10	10	10	10	10	10	10	10	10	50	10	10	10	10	10	10	10	10	0	0	0	0	0	0	0	0	0	0	0	0	1	0	0	0	0	0	0	0	0	0	0	0	0	0	0
10	10	50	10	50	10	10	10	10	10	10	10	10	10	50	10	10	10	10	10	10	10	10	0	0	0	0	0	0	0	0	0	0	0	0	1	0	0	0	0	0	0	0	0	0	0	0	0	0	0
10	10	50	10	50	10	10	10	10	10	10	10	10	10	50	10	10	10	10	10	10	10	10	0	0	0	0	0	0	0	0	0	0	0	0	1	0	0	0	0	0	0	0	0	0	0	0	0	0	0
10	10	50	10	50	10	10	10	10	10	10	10	10	10	50	10	10	10	10	10	10	10	10	0	0	0	0	0	0	0	0	0	0	0	0	1	0	0	0	0	0	0	0	0	0	0	0	0	0	0
10	10	50	10	50	10	10	10	10	10	10	10	10	10	50	10	10	10	10	10	10	10	10	0	0	0	0	0	0	0	0	0	0	0	0	1	0	0	0	0	0	0	0	0	0	0	0	0	0	0
10	10	50	10	50	10	10	10	10	10	10	10	10	10	50	10	10	10	10	10	10	10	10	0	0	0	0	0	0	0	0	0	0	0	0	1	0	0	0	0	0	0	0	0	0	0	0	0	0	0
10	10	50	10	50	10	10	10	10	10	10	10	10	10	50	10	10	10	10	10	10	10	10	0	0	0	0	0	0	0	0	0	0	0	0	1	0	0	0	0	0	0	0	0	0	0	0	0	0	0
10	10	50	10	50	10	10	10	10	10	10	10	10	10	50	10	10	10	10	10	10	10	10	0	0	0	0	0	0	0	0	0	0	0	0	1	0	0	0	0	0	0	0	0	0	0	0	0	0	0
10	10	50	10	50	10	10	10	10	10	10	10	10	10	50	10	10	10	10	10	10	10	10	0	0	0	0	0	0	0	0	0	0	0	0	1	0	0	0	0	0	0	0	0	0	0	0	0	0	0
10	10	50	10	50	10	10	10	10	10	10	10	10	10	50	10	10	10	10	10	10	10	10	0	0	0	0	0	0	0	0	0	0	0	0	1	0	0	0	0	0	0	0	0	0	0	0	0	0	0
10	10	50	10	50	10	10	10	10	10	10	10	10	10	50	10	10	10	10	10	10	10	10	0	0	0	0	0	0	0	0	0	0	0	0	1	0	0	0	0	0	0	0	0	0	0	0	0	0	0
10	10	50	10	50	10	10	10	10	10	10	10	10	10	50	10	10	10	10	10	10	10	10	0	0	0	0	0	0	0	0	0	0	0	0	1	0	0	0	0	0	0	0	0	0	0	0	0	0	0
10	10	50	10	50	10	10	10	10	10	10	10	10	10	50	10	10	10	10	10	10	10	10	0	0	0	0	0	0	0	0	0	0	0	0	1	0	0	0	0	0	0	0	0	0	0	0	0	0	0
10	10	50	10	50	10	10	10	10	10	10	10	10	10	50	10	10	10	10	10	10	10	10	0	0	0	0	0	0	0	0	0	0	0	0	1	0	0	0	0	0	0	0	0	0	0	0	0	0	0
10	10	50	10	50	10	10	10	10	10	10	10	10	10	50	10	10	10	10	10	10	10	10	0	0	0	0	0	0	0	0	0	0	0	0	1	0	0	0	0	0	0	0	0	0	0	0	0	0	0
10	10	50	10	50	10	10	10	10	10	10	10	10	10	50	10	10	10	10	10	10	10	10	0	0	0	0	0	0	0	0	0	0	0	0	1	0	0	0	0	0	0	0	0	0	0	0	0	0	0
10	10	50	10	50	10	10	10	10	10	10	10	10	10	50	10	10	10	10	10	10	10	10	0	0	0	0	0	0	0	0	0	0	0	0	1	0	0	0	0	0	0	0	0	0	0	0	0	0	0
10	10	50	10	50	10	10	10	10	10	10	10	10	10	50	10	10	10	10	10	10	10	10	0	0	0	0	0	0	0	0	0	0	0	0	1	0	0	0	0	0	0	0	0	0	0	0	0	0	0
10	10	50	10	50	10	10	10	10	10	10	10	10	10	50	10	10	10	10	10	10	10	10	0	0	0	0	0	0	0	0	0	0	0	0	1	0	0	0	0	0	0	0	0	0	0	0	0	0	0
10	10	50	10	50	10	10	10	10	10	10	10	10	10	50	10	10	10	10	10	10	10	10	0	0	0	0	0	0	0	0	0	0	0	0	1	0	0	0	0	0	0	0	0	0	0	0	0	0	0
10	10	50	10	50	10	10	10	10	10	10	10	10	10	50	10	10	10	10	10	10	10	10	0	0	0	0	0	0	0	0	0	0	0	0	1	0	0	0	0	0	0	0	0	0	0	0	0	0	0
10	10	50	10	50	10	10	10	10	10	10	10	10	10	50	10	10	10	10	10	10	10	10	0	0	0	0	0	0	0	0	0	0	0	0	1	0	0	0	0	0	0	0	0	0	0	0	0	0	0
10	10	50	10	50	10	10	10	10	10	10	10	10	10	50	10	10	10	10	10	10	10	10	0	0	0	0	0	0	0	0	0	0	0	0	1	0	0	0	0	0	0	0	0	0	0	0	0	0	0
10	10	50	10	50	10	10	10	10	10	10	10	10	10	50	10	10	10	10	10	10	10	10	0	0	0	0	0	0	0	0	0	0	0	0	1	0	0	0	0	0	0	0	0	0	0	0	0	0	0
10	10	50	10	50	10	10	10	10	10	10	10	10	10	50	10	10	10	10	10	10	10	10	0	0	0	0	0	0	0	0	0	0	0	0	1	0	0	0	0	0	0	0	0	0	0	0	0	0	0
10	10	50	10	50	10	10	10	10	10	10	10	10	10	50	10	10	10	10	10	10	10	10	0	0	0	0	0	0	0	0	0	0	0	0	1	0	0	0	0	0	0	0	0	0	0	0	0	0	0
10	10	50	10	50	10	10	10	10	10	10	10	10	10	50	10	10	10	10	10	10	10	10	0	0	0	0	0	0	0	0	0	0	0	0	1	0	0	0	0	0	0	0	0	0	0	0	0	0	0
10	10	50	10	50	10	10	10	10	10	10	10	10	10	50	10	10	10	10	10	10	10	10	0	0	0	0	0	0	0	0	0	0	0	0	1	0	0	0	0	0	0	0	0	0	0	0	0	0	0
10	10	50	10	50	10	10	10	10	10	10	10	10	10	50	10	10	10	10	10	10	10	10	0	0	0	0	0	0	0	0	0	0	0	0	1	0	0	0	0	0	0	0	0	0	0	0	0	0	0
10	10	50	10	50	10	10	10	10	10	10	10	10	10	50	10	10	10	10	10	10	10	10	0	0	0	0	0	0	0	0	0	0	0	0	1	0	0	0	0	0	0	0	0	0	0	0	0	0	0
10	10	50	10	50	10	10	10	10	10	10	10	10	10	50	10	10	10	10	10	10	10	10	0	0	0	0	0	0	0	0	0	0	0	0	1	0	0	0	0	0	0	0	0	0	0	0	0	0	0
10	10	50	10	50	10	10	10	10	10	10	10	10	10	50	10	10	10	10	10	10	10	10	0	0	0	0	0	0	0	0	0	0	0	0	1	0	0	0	0	0	0	0	0	0	0	0	0	0	0
10	10	50	10	50	10	10	10	10	10	10	10	10	10	50	10	10	10	10	10	10	10	10	0	0	0	0	0	0	0	0	0	0	0	0	1	0	0	0	0	0	0	0	0	0	0	0	0	0	0
10	10	50	10	50	10	10	10	10	10	10	10	10	10	50	10	10	10	10	10	10	10	10	0	0	0	0	0	0	0	0	0	0	0	0	1	0	0	0	0	0	0	0	0	0	0	0	0	0	0
10	10	50	10	50	10	10	10	10	10	10	10	10	10	50	10	10	10	10	10	10	10	10	0	0	0	0	0	0	0	0	0	0	0	0	1	0	0	0	0	0	0	0	0	0	0	0	0	0	0
10	10	50	10	50	10	10	10	10	10	10	10	10	10	50	10	10	10	10	10	10	10	10	0	0	0	0	0	0	0	0	0	0	0	0	1	0	0	0	0	0	0	0	0	0	0	0	0	0	0
10	10	50	10	50	10	10	10	10	10	10	10	10	10	50	10	10	10	10	10	10	10	10	0	0	0	0	0	0	0	0	0	0	0	0	1	0	0	0	0	0	0	0	0	0	0	0	0	0	0
10	10	50	10	50	10	10	10	10	10	10	10	10	10	50	10	10	10	10	10	10	10	10	0	0	0	0	0	0	0	0	0	0	0	0	1	0	0	0	0	0	0	0	0	0	0	0	0	0	0
10	10	50	10	50	10	10	10	10	10	10	10	10	10	50	10	10	10	10	10	10	10	10	0	0	0	0	0	0	0	0	0	0	0	0	1	0	0	0	0	0	0	0	0	0	0	0	0	0	0
10	10	50	10	50	10	10	10	10	10	10	10	10	10	50	10	10	10	10	10	10	10	10	0	0	0	0	0	0	0	0	0	0	0	0	1	0	0	0	0	0	0	0	0	0	0	0	0	0	0
10	10	50	10	50	10	10	10	10	10	10	10	10	10	50	10	10	10	10	10	10	10	10	0	0	0	0	0	0	0	0	0	0	0	0	1	0	0	0	0	0	0	0	0	0	0	0	0	0	0
10	10	50	10	50	10	10	10	10	10	10	10	10	10	50	10	10	10	10	10	10	10	10	0	0	0	0	0	0	0	0	0	0	0	0	1	0	0	0	0	0	0	0	0	0	0	0	0	0	0
10	10	50	10	50	10	10	10	10	10	10	10	10	10	50	10	10	10	10	10	10	10	10	0	0	0	0	0	0	0	0	0	0	0	0	1	0	0	0	0	0	0	0	0	0	0	0	0	0	0
10	10	50	10	50	10	10	10	10	10	10	10	10	10	50	10	10	10	10	10	10	10	10	0	0	0	0	0	0	0	0	0	0	0	0	1	0	0	0	0	0	0	0	0	0	0	0	0	0	0
10	10	50	10	50	10	10	10	10	10	10	10	10	10	50	10	10	10	10	10	10	10	10	0	0	0	0	0	0	0	0	0	0	0	0	1	0	0	0	0	0	0	0	0	0	0	0	0	0	0
10	10	50	10	50	10	10	10	10	10	10	10	10	10	50	10	10	10	10	10	10	10	10	0	0	0	0	0	0	0	0	0	0	0	0	1	0	0	0	0	0	0	0	0	0	0	0	0	0	0
10	10	50	10	50	10	10	10	10	10	10	10	10	10	50	10	10	10	10	10	10	10	10	0	0	0	0	0	0	0	0	0	0	0	0	1	0	0	0	0	0	0	0	0	0	0	0	0	0	0
10	10	50	10	50	10	10	10	10	10	10	10	10	10	50	10	10	10	10	10	10	10	10	0	0	0	0	0	0	0	0	0	0	0	0	1	0	0	0	0	0	0	0	0	0	0	0	0	0	0
10	10	50	10	50	10	10	10	10	10	10	10	10	10	50	10	10	10	10	10	10	10	10	0	0	0	0	0	0	0	0	0	0	0	0	1	0	0	0	0	0	0	0	0	0	0	0	0	0	0
10	10	50	10	50	10	10	10	10	10	10	10	10	10	50	10	10	10	10	10	10	10	10	0	0	0	0	0	0	0	0	0	0	0	0	1	0	0	0	0	0	0	0	0	0	0	0	0	0	0
10	10	50	10	50	10	10	10	10	10	10	10	10	10	50	10	10	10	10	10	10	10	10	0	0	0	0	0	0	0	0	0	0	0	0	1	0	0	0	0	0	0	0	0	0	0	0	0	0	0
10	10	50	10	50	10	10	10	10	10	10	10	10	10	50	10	10	10	10	10	10	10	10	0	0	0	0	0	0	0	0	0	0	0	0	1	0	0	0	0	0	0	0	0	0	0	0	0	0	0
10	10	50	10	50	10	10	10	10	10	10	10	10	10	50	10	10	10	10	10	10	10	10	0	0	0	0	0	0	0	0	0	0	0	0	1	0	0	0	0	0	0	0	0	0	0	0	0	0	0
10	10	50	10	50	10	10	10	10	10	10	10	10	10	50	10	10	10	10	10	10	10	10	0	0	0	0	0	0	0	0	0	0	0	0	1	0	0	0	0	0	0	0	0	0	0	0	0	0	0
10	10	50	10	50	10	10	10	10	10	10	10	10	10	50	10	10	10	10	10	10	10	10	0	0	0	0	0	0	0	0	0	0	0	0	1	0	0	0	0	0	0	0	0	0	0	0	0	0	0
10	10	50	10	50	10	10	10	10	10	10	10	10	10	50	10	10	10	10	10	10	10	10	0	0	0	0	0	0	0	0	0	0	0	0	1	0	0	0	0	0	0	0	0	0	0	0	0	0	0
10	10	50	10	50	10	10	10	10	10	10	10	10	10	50	10	10	10	10	10	10	10	10	0	0	0	0	0	0	0	0	0	0	0	0	1	0	0	0	0	0	0	0	0	0	0	0	0	0	0
10	10	50	10	50	10	10	10	10	10	10	10	10	10	50	10	10	10	10	10	10	10	10	0	0	0	0	0	0	0	0	0	0	0	0	1	0	0	0	0	0	0	0	0	0	0	0	0	0	0
10	10	50	10	50	10	10	10	10	10	10	10	10	10	50	10	10	10	10	10	10	10	10	0	0	0	0	0	0	0	0	0	0	0	0	1	0	0	0	0	0	0	0	0	0	0	0	0	0	0
10	10	50	10	50	10	10	10	10	10	10	10	10	10	50	10	10	10	10	10	10	10	10	0	0	0	0	0	0	0	0	0	0	0	0	1	0	0	0	0	0	0	0	0	0	0	0	0	0	0
10	10	50	10	50	10	10	10	10	10	10	10	10	10	50	10	10	10	10	10	10	10	10	0	0	0	0	0	0	0	0	0	0	0	0	1	0	0	0	0	0	0	0	0	0	0	0	0	0	0
10	10	50	10	50	10	10	10	10	10	10	10	10	10	50	10	10	10	10	10	10	10	10	0	0	0	0	0	0	0	0	0	0	0	0	1	0	0	0	0	0	0	0	0	0	0	0	0	0	0
10	10	50	10	50	10	10	10	10	10	10	10	10	10	50	10	10	10	10	10	10	10	10	0	0	0	0	0	0	0	0	0	0	0	0	1	0	0	0	0	0	0	0	0	0	0	0	0	0	0
10	10	50	10	50	10	10	10	10	10	10	10	10	10	50	10	10	10	10	10	10	10	10	0	0	0	0	0	0	0	0	0	0	0	0	1	0	0	0	0	0	0	0	0	0	0	0	0	0	0
10	10	50	10	50	10	10	10	10	10	10	10	10	10	50	10	10	10	10	10	10	10	10	0	0	0	0	0	0	0	0	0	0	0	0	1	0	0	0	0	0	0	0	0	0	0	0	0	0	0
10	10	50	10	50	10	10	10	10	10	10	10	10	10	50	10	10	10	10	10	10	10	10	0	0	0	0	0	0	0	0	0	0	0	0	1	0	0	0	0	0	0	0	0	0	0	0	0	0	0
10	10	50	10	50	10	10	10	10	10	10	10	10	10	50	10	10	10	10	10	10	10	10	0	0	0	0	0	0	0	0	0	0	0	0	1	0	0	0	0	0	0	0	0	0	0	0	0	0	0
10	10	50	10	50	10	10	10	10	10	10	10	10	10	50	10	10	10	10	10	10	10	10	0	0	0	0	0	0	0	0	0	0	0	0	1	0	0	0	0	0	0	0	0	0	0	0	0	0	0
10	10	50	10	50	10	10	10	10	10	10	10	10	10	50	10	10	10	10	10	10	10	10	0	0	0	0	0	0	0	0	0	0	0	0	1	0	0	0	0	0	0	0	0	0	0	0	0	0	0
10	10	50	10	50	10	10	10	10	10	10	10	10	10	50	10	10	10	10	10	10	10	10	0	0	0	0	0	0	0	0	0	0	0	0	1	0	0	0	0	0	0	0	0	0	0	0	0	0	0
10	10	50	10	50	10	10	10	10	10	10	10	10	10	50	10	10	10	10	10	10	10	10	0	0	0	0	0	0	0	0	0	0	0	0	1	0	0	0	0	0	0	0	0	0	0	0	0	0	0
10	10	50	10	50	10	10	10	10	10	10	10	10	10	50	10	10	10	10	10	10	10	10	0	0	0	0	0	0	0	0	0	0	0	0	1	0	0	0	0	0	0	0	0	0	0	0	0	0	0
10	10	50	10	50	10	10	10	10	10	10	10	10	10	50	10	10	10	10	10	10	10	10	0	0	0	0	0	0	0	0	0	0	0	0	1	0	0	0	0	0	0	0	0	0	0	0	0	0	0
10	10	50	10	50	10	10	10	10	10	10	10	10	10	50	10	10	10	10	10	10	10	10	0	0	0	0	0	0	0	0	0	0	0	0	1	0	0	0	0	0	0	0	0	0	0	0	0	0	0
10	10	50	10	50	10	10	10	10	10	10	10	10	10	50	10	10	10	10	10	10	10	10	0	0	0	0	0	0	0	0	0	0	0	0	1	0	0	0	0	0	0	0	0	0	0	0	0	0	0
10	10	50	10	50	10	10	10	10	10	10	10	10	10	50	10	10	10	10	10	10	10	10	0	0	0	0	0	0	0	0	0	0	0	0	1	0	0	0	0	0	0	0	0	0	0	0	0	0	0
10	10	50	10	50	10	10	10	10	10	10	10	10	10	50	10	10	10	10	10	10	10	10	0	0	0	0	0	0	0	0	0	0	0	0	1	0	0	0	0	0	0	0	0	0	0	0	0	0	0
10	10	50	10	50	10	10	10	10	10	10	10	10	10	50	10	10	10	10	10	10	10	10	0	0	0	0	0	0	0	0	0	0	0	0	1	0	0	0	0	0	0	0	0	0	0	0	0	0	0
10	10	50	10	50	10	10	10	10	10	10	10	10	10	50	10	10	10	10	10	10	10	10	0	0	0	0	0	0	0	0	0	0	0	0	1	0	0	0	0	0	0	0	0	0	0	0	0	0	0
10	10	50	10	50	10	10	10	10	10	10	10	10	10	50	10	10	10	10	10	10	10	10	0	0	0	0	0	0	0	0	0	0	0	0	1	0	0	0	0	0	0	0	0	0	0	0	0	0	0
10	10	50	10	50	10	10	10	10	10	10	10	10	10	50	10	10	10	10	10	10	10	10	0	0	0	0	0	0	0	0	0	0	0	0	1	0	0	0	0	0	0	0	0	0	0	0	0	0	0
10	10	50	10	50	10	10	10	10	10	10	10	10	10	50	10	10	10	10	10	10	10	10	0	0	0	0	0	0	0	0	0	0	0	0	1	0	0	0	0	0	0	0	0	0	0	0	0	0	0
10	10	50	10	50	10	10	10	10	10	10	10	10	10	50	10	10	10	10	10	10	10	10	0	0	0	0	0	0	0	0	0	0	0	0	1	0	0	0	0	0	0	0	0	0	0	0	0	0	0
10	10	50	10	50	10	10	10	10	10	10	10	10	10	50	10	10	10	10	10	10	10	10	0	0	0	0	0	0	0	0	0	0	0	0	1	0	0	0	0	0	0	0	0	0	0	0	0	0	0
10	10	50	10	50	10	10	10	10	10	10	10	10	10	50	10	10	10	10	10	10	10	10	0	0	0	0	0	0	0	0	0	0	0	0	1	0	0	0	0	0	0	0	0	0	0	0	0	0	0
10	10	50	10	50	10	10	10	10	10	10	10	10	10	50	10	10	10	10	10	10	10	10	0	0	0	0	0	0	0	0	0	0	0	0	1	0	0	0	0	0	0	0	0	0	0	0	0	0	0
10	10	50	10	50	10	10	10	10	10	10	10	10	10	50	10	10	10	10	10	10	10	10	0	0	0	0	0	0	0	0	0	0	0	0	1	0	0	0	0	0	0	0	0	0	0	0	0	0	0
10	10	50	10	50	10	10	10	10	10	10	10	10	10	50	10	10	10	10	10	10	10	10	0	0	0	0	0	0	0	0	0	0	0	0	1	0	0	0	0	0	0	0	0	0	0	0	0	0	0
10	10	50	10	50	10	10	10	10	10	10	10	10	10	50	10	10	10	10	10	10	10	10	0	0	0	0	0	0	0	0	0	0	0	0	1	0	0	0	0	0	0	0	0	0	0	0	0	0	0
10	10	50	10	50	10	10	10	10	10	10	10	10	10	50	10	10	10	10	10	10	10	10	0	0	0	0	0	0	0	0	0	0	0	0	1	0	0	0	0	0	0	0	0	0	0	0	0	0	0
10	10	50	10	50	10	10	10	10	10	10	10	10	10	50	10	10	10	10	10	10	10	10	0	0	0	0	0	0	0	0	0	0	0	0	1	0	0	0	0	0	0	0	0	0	0	0	0	0	0
10	10	50	10	50	10	10	10	10	10	10	10	10	10	50	10	10	10	10	10	10	10	10	0	0	0	0	0	0	0	0	0	0	0	0	1	0	0	0	0	0	0	0	0	0	0	0	0	0	0
10	10	50	10	50	10	10	10	10	10	10	10	10	10	50	10	10	10	10	10	10	10	10	0	0	0	0	0	0	0	0	0	0	0	0	1	0	0	0	0	0	0	0	0	0	0	0	0	0	0
10	10	50	10	50	10	10	10	10	10	10	10	10	10	50	10	10	10	10	10	10	10	10	0	0	0	0	0	0	0	0	0	0	0	0	1	0	0	0	0	0	0	0	0	0	0	0	0	0	0
10	10	50	10	50	10	10	10	10	10	10	10	10	10	50	10	10	10	10	10	10	10	10	0	0	0	0	0	0	0	0	0	0	0	0	1	0	0	0	0	0	0	0	0	0	0	0	0	0	0
10	10	50	10	50	10	10	10	10	10	10	10	10	10	50	10	10	10	10	10	10	10	10	0	0	0	0	0	0	0	0	0	0	0	0	1	0	0	0	0	0	0	0	0	0	0	0	0	0	0
10	10	50	10	50	10	10	10	10	10	10	10	10	10	50	10	10	10	10	10	10	10	10	0	0	0	0	0	0	0	0	0	0	0	0	1	0	0	0	0	0	0	0	0	0	0	0	0	0	0
10	10	50	10	50	10	10	10	10	10	10	10	10	10	50	10	10	10	10	10	10	10	10	0	0	0	0	0	0	0	0	0	0	0	0	1	0	0	0	0	0	0	0	0	0	0	0	0	0	0
10	10	50	10	50	10	10	10	10	10	10	10	10	10	50	10	10	10	10	10	10	10	10	0	0	0	0	0	0	0	0	0	0	0	0	1	0	0	0	0	0	0	0	0	0	0	0	0	0	0
10	10	50	10	50	10	10	10	10	10	10	10	10	10	50	10	10	10	10	10	10	10	10	0	0	0	0	0	0	0	0	0	0	0	0	1	0	0	0	0	0	0	0	0	0	0	0	0	0	0
10	10	50	10	50	10	10	10	10	10	10	10	10	10	50	10	10	10	10	10	10	10	10	0	0	0	0	0	0	0	0	0	0	0	0	1	0	0	0	0	0	0	0	0	0	0	0	0	0	0
10	10	50	10	50	10	10	10	10	10	10	10	10	10	50	10	10	10	10	10	10	10	10	0	0	0	0	0	0	0	0	0	0	0	0	1	0	0	0	0	0	0	0	0	0	0	0	0	0	0
10	10	50	10	50	10	10	10	10	10	10	10	10	10	50	10	10	10	10	10	10	10	10	0	0	0	0	0	0	0	0	0	0	0	0	1	0	0	0	0	0	0	0	0	0	0	0	0	0	0
10	10	50	10	50	10	10	10	10	10	10	10	10	10	50	10	10	10	10	10	10	10	10	0	0	0	0	0	0	0	0	0	0	0	0	1	0	0	0	0	0	0	0	0	0	0	0	0	0	0
10	10	50	10	50	10	10	10	10	10	10	10	10	10	50	10	10	10	10	10	10	10	10	0	0	0	0	0	0	0	0	0	0	0	0	1	0	0	0	0	0	0	0	0	0	0	0	0	0	0
10	10	50	10	50	10	10	10	10	10	10	10	10	10	50	10	10	10	10	10	10	10	10	0	0	0	0	0	0	0	0	0	0	0	0	1	0	0	0	0	0	0	0	0	0	0	0	0	0	0
10	10	50	10	50	10	10	10	10	10	10	10	10	10	50	10	10	10	10	10	10	10	10	0	0	0	0	0	0	0	0	0	0	0	0	1	0	0	0	0	0	0	0	0	0	0	0	0	0	0
10	10	50	10	50	10	10	10	10	10	10	10	10	10	50	10	10	10	10	10	10	10	10	0	0	0	0	0	0	0	0	0	0	0	0	1	0	0	0	0	0	0	0	0	0	0	0	0	0	0
10	10	50	10	50	10	10	10	10	10	10	10	10	10	50	10	10	10	10	10	10	10	10	0	0	0	0	0	0	0	0	0	0	0	0	1	0	0	0	0	0	0	0	0	0	0	0	0	0	0
10	10	50	10	50	10	10	10	10	10	10	10	10	10	50	10	10	10	10	10	10	10	10	0	0	0	0	0	0	0	0	0	0	0	0	1	0	0	0	0	0	0	0	0	0	0	0	0	0	0
10	10	50	10	50	10	10	10	10	10	10	10	10	10	50	10	10	10	10	10	10	10	10	0	0	0	0	0	0	0	0	0	0	0	0	1	0	0	0	0	0	0	0	0	0	0	0	0	0	0
10	10	50	10	50	10	10	10	10	10	10	10	10	10	50	10	10	10	10	10	10	10	10	0	0	0	0	0	0	0	0	0	0	0	0	1	0	0	0	0	0	0	0	0	0	0	0	0	0	0
10	10	50	10	50	10	10	10	10	10	10	10	10	10	50	10	10	10	10	10	10	10	10	0	0	0	0	0	0	0	0	0	0	0	0	1	0	0	0	0	0	0	0	0	0	0	0	0	0	0
10	10	50	10	50	10	10	10	10	10	10	10	10	10	50	10	10	10	10	10	10	10	10	0	0	0	0	0	0	0	0	0	0	0	0	1	0	0	0	0	0	0	0	0	0	0	0	0	0	0
10	10	50	10	50	10	10	10	10	10	10	10	10	10	50	10	10	10	10	10	10	10	10	0	0	0	0	0	0	0	0	0	0	0	0	1	0	0	0	0	0	0	0	0	0	0	0	0	0	0
10	10	50	10	50	10	10	10	10	10	10	10	10	10	50	10	10	10	10	10	10	10	10	0	0	0	0	0	0	0	0	0	0	0	0	1	0	0	0	0	0	0	0	0	0	0	0	0	0	0
10	10	50	10	50	10	10	10	10	10	10	10	10	10	50	10	10	10	10	10	10	10	10	0	0	0	0	0	0	0	0	0	0	0	0	1	0	0	0	0	0	0	0	0	0	0	0	0	0	0
10	10	50	10	50	10	10	10	10	10	10	10	10	10	50	10	10	10	10	10	10	10	10	0	0	0	0	0	0	0	0	0	0	0	0	1	0	0	0	0	0	0	0	0	0	0	0	0	0	0
10	10	50	10	50	10	10	10	10	10	10	10	10	10	50	10	10	10	10	10	10	10	10	0	0	0	0	0	0	0	0	0	0	0	0	1	0	0	0	0	0	0	0	0	0	0	0	0	0	0
10	10	50	10	50	10	10	10	10	10	10	10	10	10	50	10	10	10	10	10	10	10	10	0	0	0	0	0	0	0	0	0	0	0	0	1	0	0	0	0	0	0	0	0	0	0	0	0	0	0
10	10	50	10	50	10	10	10	10	10	10	10	10	10	50	10	10	10	10	10	10	10	10	0	0	0	0	0	0	0	0	0	0	0	0	1	0	0	0	0	0	0	0	0	0	0	0	0	0	0
10	10	50	10	50	10	10	10	10	10	10	10	10	10	50	10	10	10	10	10	10	10	10	0	0	0	0	0	0	0	0	0	0	0	0	1	0	0	0	0	0	0	0	0	0	0	0	0	0	0
10	10	50	10	50	10	10	10	10	10	10	10	10	10	50	10	10	10	10	10	10	10	10	0	0	0	0	0	0	0	0	0	0	0	0	1	0	0	0	0	0	0	0	0	0	0	0	0	0	0
10	10	50	10	50	10	10	10	10	10	10	10	10	10	50	10	10	10	10	10	10	10	10	0	0	0	0	0	0	0	0	0	0	0	0	1	0	0	0	0	0	0	0	0	0	0	0	0	0	0
10	10	50	10	50	10	10	10	10	10	10	10	10	10	50	10	10	10	10	10	10	10	10	0	0	0	0	0	0	0	0	0	0	0	0	1	0	0	0	0	0	0	0	0	0	0	0	0	0	0
10	10	50	10	50	10	10	10	10	10	10	10	10	10	50	10	10	10	10	10	10	10	10	0	0	0	0	0	0	0	0	0	0	0	0	1	0	0	0	0	0	0	0	0	0	0	0	0	0	0
10	10	50	10	50	10	10	10	10	10	10	10	10	10	50	10	10	10	10	10	10	10	10	0	0	0	0	0	0	0	0	0	0	0	0	1	0	0	0	0	0	0	0	0	0	0	0	0	0	0
10	10	50	10	50	10	10	10	10	10	10	10	10	10	50	10	10	10	10	10	10	10	10	0	0	0	0	0	0	0	0	0	0	0	0	1	0	0	0	0	0	0	0	0	0	0	0	0	0	0
10	10	50	10	50	10	10	10	10	10	10	10	10	10	50	10	10	10	10	10	10	10	10	0	0	0	0	0	0	0	0	0	0	0	0	1	0	0	0	0	0	0	0	0	0	0	0	0	0	0
10	10	50	10	50	10	10	10	10	10	10	10	10	10	50	10	10	10	10	10	10	10	10	0	0	0	0	0	0	0	0	0	0	0	0	1	0	0	0	0	0	0	0	0	0	0	0	0	0	0
10	10	50	10	50	10	10	10	10	10	10	10	10	10	50	10	10	10	10	10	10	10	10	0	0	0	0	0	0	0	0	0	0	0	0	1	0	0	0	0	0	0	0	0	0	0	0	0	0	0
10	10	50	10	50	10	10	10	10	10	10	10	10	10	50	10	10	10	10	10	10	10	10	0	0	0	0	0	0	0	0	0	0	0	0	1	0	0	0	0	0	0	0	0	0	0	0	0	0	0
10	10	50	10	50	10	10	10	10	10	10	10	10	10	50	10	10	10	10	10	10	10	10	0	0	0	0	0	0	0	0	0	0	0	0	1	0	0	0	0	0	0	0	0	0	0	0	0	0	0
10	10	50	10	50	10	10	10	10	10	10	10	10	10	50	10	10	10	10	10	10	10	10	0	0	0	0	0	0	0	0	0	0	0	0	1	0	0	0	0	0	0	0	0	0	0	0	0	0	0
10	10	50	10	50	10	10	10	10	10	10	10	10	10	50	10	10	10	10	10	10	10	10	0	0	0	0	0	0	0	0	0	0	0	0	1	0	0	0	0	0	0	0	0	0	0	0	0	0	0
10	10	50	10	50	10	10	10	10	10	10	10	10	10	50	10	10	10	10	10	10	10	10	0	0	0	0	0	0	0	0	0	0	0	0	1	0	0	0	0	0	0	0	0	0	0	0	0	0	0
10	10	50	10	50	10	10	10	10	10	10	10	10	10	50	10	10	10	10	10	10	10	10	0	0	0	0	0	0	0	0	0	0	0	0	1	0	0	0	0	0	0	0	0	0	0	0	0	0	0
10	10	50	10	50	10	10	10	10	10	10	10	10	10	50	10	10	10	10	10	10	10	10	0	0	0	0	0	0	0	0	0	0	0	0	1	0	0	0	0	0	0	0	0	0	0	0	0	0	0
10	10	50	10	50	10	10	10	10	10	10	10	10	10	50	10	10	10	10	10	10	10	10	0	0	0	0	0	0	0	0	0	0	0	0	1	0	0	0	0	0	0	0	0	0	0	0	0	0	0
10	10	50	10	50	10	10	10	10	10	10	10	10	10	50	10	10	10	10	10	10	10	10	0	0	0	0	0	0	0	0	0	0	0	0	1	0	0	0	0	0	0	0	0	0	0	0	0	0	0
10	10	50	10	50	10	10	10	10	10	10	10	10	10	50	10	10	10	10	10	10	10	10	0	0	0	0	0	0	0	0	0	0	0	0	1	0	0	0	0	0	0	0	0	0	0	0	0	0	0
10	10	50	10	50	10	10	10	10	10	10	10	10	10	50	10	10	10	10	10	10	10	10	0	0	0	0	0	0	0	0	0	0	0	0	1	0	0	0	0	0	0	0	0	0	0	0	0	0	0
10	10	50	10	50	10	10	10	10	10	10	10	10	10	50	10	10	10	10	10	10	10	10	0	0	0	0	0	0	0	0	0	0	0	0	1	0	0	0	0	0	0	0	0	0	0	0	0	0	0
10	10	50	10	50	10	10	10	10	10	10	10	10	10	50	10	10	10	10	10	10	10	10	0	0	0	0	0	0	0	0	0	0	0	0	1	0	0	0	0	0	0	0	0	0	0	0	0	0	0
10	10	50	10	50	10	10	10	10	10	10	10	10	10	50	10	10	10	10	10	10	10	10	0	0	0	0	0	0	0	0	0	0	0	0	1	0	0	0	0	0	0	0	0	0	0	0	0	0	0
10	10	50	10	50	10	10	10	10	10	10	10	10	10	50	10	10	10	10	10	10	10	10	0	0	0	0	0	0	0	0	0	0	0	0	1	0	0	0	0	0	0	0	0	0	0	0	0	0	0
10	10	50	10	50	10	10	10	10	10	10	10	10	10	50	10	10	10	10	10	10	10	10	0	0	0	0	0	0	0	0	0	0	0	0	1	0	0	0	0	0	0	0	0	0	0	0	0	0	0
10	10	50	10	50	10	10	10	10	10	10	10	10	10	50	10	10	10	10	10	10	10	10	0	0	0	0	0	0	0	0	0	0	0	0	1	0	0	0	0	0	0	0	0	0	0	0	0	0	0
10	10	50	10	50	10	10	10	10	10	10	10	10	10	50	10	10	10	10	10	10	10	10	0	0	0	0	0	0	0	0	0	0	0	0	1	0	0	0	0	0	0	0	0	0	0	0	0	0	0
10	10	50	10	50	10	10	10	10	10	10	10	10	10	50	10	10	10	10	10	10	10	10	0	0	0	0	0	0	0	0	0	0	0	0	1	0	0	0	0	0	0	0	0	0	0	0	0	0	0
10	10	50	10	50	10	10	10	10	10	10	10	10	10	50	10	10	10	10	10	10	10	10	0	0	0	0	0	0	0	0	0	0	0	0	1	0	0	0	0	0	0	0	0	0	0	0	0	0	0
10	10	50	10	50	10	10	10	10	10	10	10	10	10	50	10	10	10	10	10	10	10	10	0	0	0	0	0	0	0	0	0	0	0	0	1	0	0	0	0	0	0	0	0	0	0	0	0	0	0
10	10	50	10	50	10	10	10	10	10	10	10	10	10	50	10	10	10	10	10	10	10	10	0	0	0	0	0	0	0	0	0	0	0	0	1	0	0	0	0	0	0	0	0	0	0	0	0	0	0
10	10	50	10	50	10	10	10	10	10	10	10	10	10	50	10	10	10	10	10	10	10	10	0	0	0	0	0	0	0	0	0	0	0	0	1	0	0	0	0	0	0	0	0	0	0	0	0	0	0
10	10	50	10	50	10	10	10	10	10	10	10	10	10	50	10	10	10	10	10	10	10	10	0	0	0	0	0	0	0	0	0	0	0	0	1	0	0	0	0	0	0	0	0	0	0	0	0	0	0
10	10	50	10	50	10	10	10	10	10	10	10	10	10	50	10	10	10	10	10	10	10	10	0	0	0	0	0	0	0	0	0	0	0	0	1	0	0	0	0	0	0	0	0	0	0	0	0	0	0
10	10	50	10	50	10	10	10	10	10	10	10	10	10	50	10	10	10	10	10	10	10	10	0	0	0	0	0	0	0	0	0	0	0	0	1	0	0	0	0	0	0	0	0	0	0	0	0	0	0
10	10	50	10	50	10	10	10	10	10	10	10	10	10	50	10	10	10	10	10	10	10	10	0	0	0	0	0	0	0	0	0	0	0	0	1	0	0	0	0	0	0	0	0	0	0	0	0	0	0
10	10	50	10	50	10	10	10	10	10	10	10	10	10	50	10	10	10	10	10	10	10	10	0	0	0	0	0	0	0	0	0	0	0	0	1	0	0	0	0	0	0	0	0	0	0	0	0	0	0
10	10	50	10	50	10	10	10	10	10	10	10	10	10	50	10	10	10	10	10	10	10	10	0	0	0	0	0	0	0	0	0	0	0	0	1	0	0	0	0	0	0	0	0	0	0	0	0	0	0
10	10	50	10	50	10	10	10	10	10	10	10	10	10	50	10	10	10	10	10	10	10	10	0	0	0	0	0	0	0	0	0	0	0	0	1	0	0	0	0	0	0	0	0	0	0	0	0	0	0
10	10	50	10	50	10	10	10	10	10	10	10	10	10	50	10	10	10	10	10	10	10	10	0	0	0	0	0	0	0	0	0	0	0	0	1	0	0	0	0	0	0	0	0	0	0	0	0	0	0
10	10	50	10	50	10	10	10	10	10	10	10	10	10	50	10	10	10	10	10	10	10	10	0	0	0	0	0	0	0	0	0	0	0	0	1	0	0	0	0	0	0	0	0	0	0	0	0	0	0
10	10	50	10	50	10	10	10	10	10	10	10	10	10	50	10	10	10	10	10	10	10	10	0	0	0	0	0	0	0	0	0	0	0	0	1	0	0	0	0	0	0	0	0	0	0	0	0	0	0
10	10	50	10	50	10	10	10	10	10	10	10	10	10	50	10	10	10	10	10	10	10	10	0	0	0	0	0	0	0	0	0	0	0	0	1	0	0	0	0	0	0	0	0	0	0	0	0	0	0
10	10	50	10	50	10	10	10	10	10	10	10	10	10	50	10	10	10	10	10	10	10	10	0	0	0	0	0	0	0	0	0	0	0	0	1	0	0	0	0	0	0	0	0	0	0	0	0	0	0
10	10	50	10	50	10	10	10	10	10	10	10	10	10	50	10	10	10	10	10	10	10	10	0	0	0	0	0	0	0	0	0	0	0	0	1	0	0	0	0	0	0	0	0	0	0	0	0	0	0
10	10	50	10	50	10	10	10	10	10	10	10	10	10	50	10	10	10	10	10	10	10	10	0	0	0	0	0	0	0	0	0	0	0	0	1	0	0	0	0	0	0	0	0	0	0	0	0	0	0
10	10	50	10	50	10	10	10	10	10	10	10	10	10	50	10	10	10	10	10	10	10	10	0	0	0	0	0	0	0	0	0	0	0	0	1	0	0	0	0	0	0	0	0	0	0	0	0	0	0
10	10	50	10	50	10	10	10	10	10	10	10	10	10	50	10	10	10	10	10	10	10	10	0	0	0	0	0	0	0	0	0	0	0	0	1	0	0	0	0	0	0	0	0	0	0	0	0	0	0
10	10	50	10	50	10	10	10	10	10	10	10	10	10	50	10	10	10	10	10	10	10	10	0	0	0	0	0	0	0	0	0	0	0	0	1	0	0	0	0	0	0	0	0	0	0	0	0	0	0
10	10	50	10	50	10	10	10	10	10	10	10	10	10	50	10	10	10	10	10	10	10	10	0	0	0	0	0	0	0	0	0	0	0	0	1	0	0	0	0	0	0	0	0	0	0	0	0	0	0
10	10	50	10	50	10	10	10	10	10	10	10	10	10	50	10	10	10	10	10	10	10	10	0	0	0	0	0	0	0	0	0	0	0	0	1	0	0	0	0	0	0	0	0	0	0	0	0	0	0
10	10	50	10	50	10	10	10	10	10	10	10	10	10	50	10	10	10	10	10	10	10	10	0	0	0	0	0	0	0	0	0	0	0	0	1	0	0	0	0	0	0	0	0	0	0	0	0	0	0
10	10	50	10	50	10	10	10	10	10	10	10	10	10	50	10	10	10	10	10	10	10	10	0	0	0	0	0	0	0	0	0	0	0	0	1	0	0	0	0	0	0	0	0	0	0	0	0	0	0
10	10	50	10	50	10	10	10	10	10	10	10	10	10	50	10	10	10	10	10	10	10	10	0	0	0	0	0	0	0	0	0	0	0	0	1	0	0	0	0	0	0	0	0	0	0	0	0	0	0
10	10	50	10	50	10	10	10	10	10	10	10	10	10	50	10	10	10	10	10	10	10	10	0	0	0	0	0	0	0	0	0	0	0	0	1	0	0	0	0	0	0	0	0	0	0	0	0	0	0
10	10	50	10	50	10	10	10	10	10	10	10	10	10	50	10	10	10	10	10	10	10	10	0	0	0	0	0	0	0	0	0	0	0	0	1	0	0	0	0	0	0	0	0	0	0	0	0	0	0
10	10	50	10	50	10	10	10	10	10	10	10	10	10	50	10	10	10	10	10	10	10	10	0	0	0	0	0	0	0	0	0	0	0	0	1	0	0	0	0	0	0	0	0	0	0	0	0	0	0
10	10	50	10	50	10	10	10	10	10	10	10	10	10	50	10	10	10	10	10	10	10	10	0	0	0	0	0	0	0	0	0	0	0	0	1	0	0	0	0	0	0	0	0	0	0	0	0	0	0
10	10	50	10	50	10	10	10	10	10	10	10	10	10	50	10	10	10	10	10	10	10	10	0	0	0	0	0	0	0	0	0	0	0	0	1	0	0	0	0	0	0	0	0	0	0	0	0	0	0
10	10	50	10	50	10	10	10	10	10	10	10	10	10	50	10	10	10	10	10	10	10	10	0	0	0	0	0	0	0	0	0	0	0	0	1	0	0	0	0	0	0	0	0	0	0	0	0	0	0
10	10	50	10	50	10	10	10	10	10	10	10	10	10	50	10	10	10	10	10	10	10	10	0	0	0	0	0	0	0	0	0	0	0	0	1	0	0	0	0	0	0	0	0	0	0	0	0	0	0
10	10	50	10	50	10	10	10	10	10	10	10	10	10	50	10	10	10	10	10	10	10	10	0	0	0	0	0	0	0	0	0	0	0	0	1	0	0	0	0	0	0	0	0	0	0	0	0	0	0
10	10	50	10	50	10	10	10	10	10	10	10	10	10	50	10	10	10	10	10	10	10	10	0	0	0	0	0	0	0	0	0	0	0	0	1	0	0	0	0	0	0	0	0	0	0	0	0	0	0
10	10	50	10	50	10	10	10	10	10	10	10	10	10	50	10	10	10	10	10	10	10	10	0	0	0	0	0	0	0	0	0	0	0	0	1	0	0	0	0	0	0	0	0	0	0	0	0	0	0
10	10	50	10	50	10	10	10	10	10	10	10	10	10	50	10	10	10	10	10	10	10	10	0	0	0	0	0	0	0	0	0	0	0	0	1	0	0	0	0	0	0	0	0	0	0	0	0	0	0
10	10	50	10	50	10	10	10	10	10	10	10	10	10	50	10	10	10	10	10	10	10	10	0	0	0	0	0	0	0	0	0	0	0	0	1	0	0	0	0	0	0	0	0	0	0	0	0	0	0
10	10	50	10	50	10	10	10	10	10	10	10	10	10	50	10	10	10	10	10	10	10	10	0	0	0	0	0	0	0	0	0	0	0	0	1	0	0	0	0	0	0	0	0	0	0	0	0	0	0
10	10	50	10	50	10	10	10	10	10	10	10	10	10	50	10	10	10	10	10	10	10	10	0	0	0	0	0	0	0	0	0	0	0	0	1	0	0	0	0	0	0	0	0	0	0	0	0	0	0
10	10	50	10	50	10	10	10	10	10	10	10	10	10	50	10	10	10	10	10	10	10	10	0	0	0	0	0	0	0	0	0	0	0	0	1	0	0	0	0	0	0	0	0	0	0	0	0	0	0
10	10	50	10	50	10	10	10	10	10	10	10	10	10	50	10	10	10	10	10	10	10	10	0	0	0	0	0	0	0	0	0	0	0	0	1	0	0	0	0	0	0	0	0	0	0	0	0	0	0
10	10	50	10	50	10	10	10	10	10	10	10	10	10	50	10	10	10	10	10	10	10	10	0	0	0	0	0	0	0	0	0	0	0	0	1	0	0	0	0	0	0	0	0	0	0	0	0	0	0
10	10	50	10	50	10	10	10	10	10	10	10	10	10	50	10	10	10	10	10	10	10	10	0	0	0	0	0	0	0	0	0	0	0	0	1	0	0	0	0	0	0	0	0	0	0	0	0	0	0
10	10	50	10	50	10	10	10	10	10	10	10	10	10	50	10	10	10	10	10	10	10	10	0	0	0	0	0	0	0	0	0	0	0	0	1	0	0	0	0	0	0	0	0	0	0	0	0	0	0
10	10	50	10	50	10	10	10	10	10	10	10	10	10	50	10	10	10	10	10	10	10	10	0	0	0	0	0	0	0	0	0	0	0	0	1	0	0	0	0	0	0	0	0	0	0	0	0	0	0
10	10	50	10	50	10	10	10	10	10	10	10	10	10	50	10	10	10	10	10	10	10	10	0	0	0	0	0	0	0	0	0	0	0	0	1	0	0	0	0	0	0	0	0	0	0	0	0	0	0
10	10	50	10	50	10	10	10	10	10	10	10	10	10	50	10	10	10	10	10	10	10	10	0	0	0	0	0	0	0	0	0	0	0	0	1	0	0	0	0	0	0	0	0	0	0	0	0	0	0
10	10	50	10	50	10	10	10	10	10	10	10	10	10	50	10	10	10	10	10	10	10	10	0	0	0	0	0	0	0	0	0	0	0	0	1	0	0	0	0	0	0	0	0	0	0	0	0	0	0
10	10	50	10	50	10	10	10	10	10	10	10	10	10	50	10	10	10	10	10	10	10	10	0	0	0	0	0	0	0	0	0	0	0	0	1	0	0	0	0	0	0	0	0	0	0	0	0	0	0
10	10	50	10	50	10	10	10	10	10	10	10	10	10	50	10	10	10	10	10	10	10	10	0	0	0	0	0	0	0	0	0	0	0	0	1	0	0	0	0	0	0	0	0	0	0	0	0	0	0
10	10	50	10	50	10	10	10	10	10	10	10	10	10	50	10	10	10	10	10	10	10	10	0	0	0	0	0	0	0	0	0	0	0	0	1	0	0	0	0	0	0	0	0	0	0	0	0	0	0
10	10	50	10	50	10	10	10	10	10	10	10	10	10	50	10	10	10	10	10	10	10	10	0	0	0	0	0	0	0	0	0	0	0	0	1	0	0	0	0	0	0	0	0	0	0	0	0	0	0
10	10	50	10	50	10	10	10	10	10	10	10	10	10	50	10	10	10	10	10	10	10	10	0	0	0	0	0	0	0	0	0	0	0	0	1	0	0	0	0	0	0	0	0	0	0	0	0	0	0
10	10	50	10	50	10	10	10	10	10	10	10	10	10	50	10	10	10	10	10	10	10	10	0	0	0	0	0	0	0	0	0	0	0	0	1	0	0	0	0	0	0	0	0	0	0	0	0	0	0
10	10	50	10	50	10	10	10	10	10	10	10	10	10	50	10	10	10	10	10	10	10	10	0	0	0	0	0	0	0	0	0	0	0	0	1	0	0	0	0	0	0	0	0	0	0	0	0	0	0
10	10	50	10	50	10	10	10	10	10	10	10	10	10	50	10	10	10	10	10	10	10	10	0	0	0	0	0	0	0	0	0	0	0	0	1	0	0	0	0	0	0	0	0	0	0	0	0	0	0
10	10	50	10	50	10	10	10	10	10	10	10	10	10	50	10	10	10	10	10	10	10	10	0	0	0	0	0	0	0	0	0	0	0	0	1	0	0	0	0	0	0	0	0	0	0	0	0	0	0
10	10	50	10	50	10	10	10	10	10	10	10	10	10	50	10	10	10	10	10	10	10	10	0	0	0	0	0	0	0	0	0	0	0	0	1	0	0	0	0	0	0	0	0	0	0	0	0	0	0
10	10	50	10	50	10	10	10	10	10	10	10	10	10	50	10	10	10	10	10	10	10	10	0	0	0	0	0	0	0	0	0	0	0	0	1	0	0	0	0	0	0	0	0	0	0	0	0	0	0
10	10	50	10	50	10	10	10	10	10	10	10	10	10	50	10	10	10	10	10	10	10	10	0	0	0	0	0	0	0	0	0	0	0	0	1	0	0	0	0	0	0	0	0	0	0	0	0	0	0
10	10	50	10	50	10	10	10	10	10	10	10	10	10	50	10	10	10	10	10	10	10	10	0	0	0	0	0	0	0	0	0	0	0	0	1	0	0	0	0	0	0	0	0	0	0	0	0	0	0
10	10	50	10	50	10	10	10	10	10	10	10	10	10	50	10	10	10	10	10	10	10	10	0	0	0	0	0	0	0	0	0	0	0	0	1	0	0	0	0	0	0	0	0	0	0	0	0	0	0
10	10	50	10	50	10	10	10	10	10	10	10	10	10	50	10	10	10	10	10	10	10	10	0	0	0	0	0	0	0	0	0	0	0	0	1	0	0	0	0	0	0	0	0	0	0	0	0	0	0
10	10	50	10	50	10	10	10	10	10	10	10	10	10	50	10	10	10	10	10	10	10	10	0	0	0	0	0	0	0	0	0	0	0	0	1	0	0	0	0	0	0	0	0	0	0	0	0	0	0
10	10	50	10	50	10	10	10	10	10	10	10	10	10	50	10	10	10	10	10	10	10	10	0	0	0	0	0	0	0	0	0	0	0	0	1	0	0	0	0	0	0	0	0	0	0	0	0	0	0
10	10	50	10	50	10	10	10	10	10	10	10	10	10	50	10	10	10	10	10	10	10	10	0	0	0	0	0	0	0	0	0	0	0	0	1	0	0	0	0	0	0	0	0	0	0	0	0	0	0
10	10	50	10	50	10	10	10	10	10	10	10	10	10	50	10	10	10	10	10	10	10	10	0	0	0	0	0	0	0	0	0	0	0	0	1	0	0	0	0	0	0	0	0	0	0	0	0	0	0
10	10	50	10	50	10	10	10	10	10	10	10	10	10	50	10	10	10	10	10	10	10	10	0	0	0	0	0	0	0	0	0	0	0	0	1	0	0	0	0	0	0	0	0	0	0	0	0	0	0
10	10	50	10	50	10	10	10	10	10	10	10	10	10	50	10	10	10	10	10	10	10	10	0	0	0	0	0	0	0	0	0	0	0	0	1	0	0	0	0	0	0	0	0	0	0	0	0	0	0
10	10	50	10	50	10	10	10	10	10	10	10	10	10	50	10	10	10	10	10	10	10	10	0	0	0	0	0	0	0	0	0	0	0	0	1	0	0	0	0	0	0	0	0	0	0	0	0	0	0
10	10	50	10	50	10	10	10	10	10	10	10	10	10	50	10	10	10	10	10	10	10	10	0	0	0	0	0	0	0	0	0	0	0	0	1	0	0	0	0	0	0	0	0	0	0	0	0	0	0
10	10	50	10	50	10	10	10	10	10	10	10	10	10	50	10	10	10	10	10	10	10	10	0	0	0	0	0	0	0	0	0	0	0	0	1	0	0	0	0	0	0	0	0	0	0	0	0	0	0
10	10	50	10	50	10	10	10	10	10	10	10	10	10	50	10	10	10	10	10	10	10	10	0	0	0	0	0	0	0	0	0	0	0	0	1	0	0	0	0	0	0	0	0	0	0	0	0	0	0
10	10	50	10	50	10	10	10	10	10	10	10	10	10	50	10	10	10	10	10	10	10	10	0	0	0	0	0	0	0	0	0	0	0	0	1	0	0	0	0	0	0	0	0	0	0	0	0	0	0
10	10	50	10	50	10	10	10	10	10	10	10	10	10	50	10	10	10	10	10	10	10	10	0	0	0	0	0	0	0	0	0	0	0	0	1	0	0	0	0	0	0	0	0	0	0	0	0	0	0
10	10	50	10	50	10	10	10	10	10	10	10	10	10	50	10	10	10	10	10	10	10	10	0	0	0	0	0	0	0	0	0	0	0	0	1	0	0	0	0	0	0	0	0	0	0	0	0	0	0
10	10	50	10	50	10	10	10	10	10	10	10	10	10	50	10	10	10	10	10	10	10	10	0	0	0	0	0	0	0	0	0	0	0	0	1	0	0	0	0	0	0	0	0	0	0	0	0	0	0
10	10	50	10	50	10	10	10	10	10	10	10	10	10	50	10	10	10	10	10	10	10	10	0	0	0	0	0	0	0	0	0	0	0	0	1	0	0	0	0	0	0	0	0	0	0	0	0	0	0
10	10	50	10	50	10	10	10	10	10	10	10	10	10	50	10	10	10	10	10	10	10	10	0	0	0	0	0	0	0	0	0	0	0	0	1	0	0	0	0	0	0	0	0	0	0	0	0	0	0
10	10	50	10	50	10	10	10	10	10	10	10	10	10	50	10	10	10	10	10	10	10	10	0	0	0	0	0	0	0	0	0	0	0	0	1	0	0	0	0	0	0	0	0	0	0	0	0	0	0
10	10	50	10	50	10	10	10	10	10	10	10	10	10	50	10	10	10	10	10	10	10	10	0	0	0	0	0	0	0	0	0	0	0	0	1	0	0	0	0	0	0	0	0	0	0	0	0	0	0
10	10	50	10	50	10	10	10	10	10	10	10	10	10	50	10	10	10	10	10	10	10	10	0	0	0	0	0	0	0	0	0	0	0	0	1	0	0	0	0	0	0	0	0	0	0	0	0	0	0
10	10	50	10	50	10	10	10	10	10	10	10	10	10	50	10	10	10	10	10	10	10	10	0	0	0	0	0	0	0	0	0	0	0	0	1	0	0	0	0	0	0	0	0	0	0	0	0	0	0
10	10	50	10	50	10	10	10	10	10	10	10	10	10	50	10	10	10	10	10	10	10	10	0	0	0	0	0	0	0	0	0	0	0	0	1	0	0	0	0	0	0	0	0	0	0	0	0	0	0
10	10	50	10	50	10	10	10	10	10	10	10	10	10	50	10	10	10	10	10	10	10	10	0	0	0	0	0	0	0	0	0	0	0	0	1	0	0	0	0	0	0	0	0	0	0	0	0	0	0
10	10	50	10	50	10	10	10	10	10	10	10	10	10	50	10	10	10	10	10	10	10	10	0	0	0	0	0	0	0	0	0	0	0	0	1	0	0	0	0	0	0	0	0	0	0	0	0	0	0
10	10	50	10	50	10	10	10	10	10	10	10	10	10	50	10	10	10	10	10	10	10	10	0	0	0	0	0	0	0	0	0	0	0	0	1	0	0	0	0	0	0	0	0	0	0	0	0	0	0
10	10	50	10	50	10	10	10	10	10	10	10	10	10	50	10	10	10	10	10	10	10	10	0	0	0	0	0	0	0	0	0	0	0	0	1	0	0	0	0	0	0	0	0	0	0	0	0	0	0
10	10	50	10	50	10	10	10	10	10	10	10	10	10	50	10	10	10	10	10	10	10	10	0	0	0	0	0	0	0	0	0	0	0	0	1	0	0	0	0	0	0	0	0	0	0	0	0	0	0
10	10	50	10	50	10	10	10	10	10	10	10	10	10	50	10	10	10	10	10	10	10	10	0	0	0	0	0	0	0	0	0	0	0	0	1	0	0	0	0	0	0	0	0	0	0	0	0	0	0
10	10	50	10	50	10	10	10	10	10	10	10	10	10	50	10	10	10	10	10	10	10	10	0	0	0	0	0	0	0	0	0	0	0	0	1	0	0	0	0	0	0	0	0	0	0	0	0	0	0
10	10	50	10	50	10	10	10	10	10	10	10	10	10	50	10	10	10	10	10	10	10	10	0	0	0	0	0	0	0	0	0	0	0	0	1	0	0	0	0	0	0	0	0	0	0	0	0	0	0
10	10	50	10	50	10	10	10	10	10	10	10	10	10	50	10	10	10	10	10	10	10	10	0	0	0	0	0	0	0	0	0	0	0	0	1	0	0	0	0	0	0	0	0	0	0	0	0	0	0
10	10	50	10	50	10	10	10	10	10	10	10	10	10	50	10	10	10	10	10	10	10	10	0	0	0	0	0	0	0	0	0	0	0	0	1	0	0	0	0	0	0	0	0	0	0	0	0	0	0
10	10	50	10	50	10	10	10	10	10	10	10	10	10	50	10	10	10	10	10	10	10	10	0	0	0	0	0	0	0	0	0	0	0	0	1	0	0	0	0	0	0	0	0	0	0	0	0	0	0
10	10	50	10	50	10	10	10	10	10	10	10	10	10	50	10	10	10	10	10	10	10	10	0	0	0	0	0	0	0	0	0	0	0	0	1	0	0	0	0	0	0	0	0	0	0	0	0	0	0
10	10	50	10	50	10	10	10	10	10	10	10	10	10	50	10	10	10	10	10	10	10	10	0	0	0	0	0	0	0	0	0	0	0	0	1	0	0	0	0	0	0	0	0	0	0	0	0	0	0
10	10	50	10	50	10	10	10	10	10	10	10	10	10	50	10	10	10	10	10	10	10	10	0	0	0	0	0	0	0	0	0	0	0	0	1	0	0	0	0	0	0	0	0	0	0	0	0	0	0
10	10	50	10	50	10	10	10	10	10	10	10	10	10	50	10	10	10	10	10	10	10	10	0	0	0	0	0	0	0	0	0	0	0	0	1	0	0	0	0	0	0	0	0	0	0	0	0	0	0
10	10	50	10	50	10	10	10	10	10	10	10	10	10	50	10	10	10	10	10	10	10	10	0	0	0	0	0	0	0	0	0	0	0	0	1	0	0	0	0	0	0	0	0	0	0	0	0	0	0
10	10	50	10	50	10	10	10	10	10	10	10	10	10	50	10	10	10	10	10	10	10	10	0	0	0	0	0	0	0	0	0	0	0	0	1	0	0	0	0	0	0	0	0	0	0	0	0	0	0
10	10	50	10	50	10	10	10	10	10	10	10	10	10	50	10	10	10	10	10	10	10	10	0	0	0	0	0	0	0	0	0	0	0	0	1	0	0	0	0	0	0	0	0	0	0	0	0	0	0
10	10	50	10	50	10	10	10	10	10	10	10	10	10	50	10	10	10	10	10	10	10	10	0	0	0	0	0	0	0	0	0	0	0	0	1	0	0	0	0	0	0	0	0	0	0	0	0	0	0
10	10	50	10	50	10	10	10	10	10	10	10	10	10	50	10	10	10	10	10	10	10	10	0	0	0	0	0	0	0	0	0	0	0	0	1	0	0	0	0	0	0	0	0	0	0	0	0	0	0
10	10	50	10	50	10	10	10	10	10	10	10	10	10	50	10	10	10	10	10	10	10	10	0	0	0	0	0	0	0	0	0	0	0	0	1	0	0	0	0	0	0	0	0	0	0	0	0	0	0
10	10	50	10	50	10	10	10	10	10	10	10	10	10	50	10	10	10	10	10	10	10	10	0	0	0	0	0	0	0	0	0	0	0	0	1	0	0	0	0	0	0	0	0	0	0	0	0	0	0
10	10	50	10	50	10	10	10	10	10	10	10	10	10	50	10	10	10	10	10	10	10	10	0	0	0	0	0	0	0	0	0	0	0	0	1	0	0	0	0	0	0	0	0	0	0	0	0	0	0
10	10	50	10	50	10	10	10	10	10	10	10	10	10	50	10	10	10	10	10	10	10	10	0	0	0	0	0	0	0	0	0	0	0	0	1	0	0	0	0	0	0	0	0	0	0	0	0	0	0
10	10	50	10	50	10	10	10	10	10	10	10	10	10	50	10	10	10	10	10	10	10	10	0	0	0	0	0	0	0	0	0	0	0	0	1	0	0	0	0	0	0	0	0	0	0	0	0	0	0
10	10	50	10	50	10	10	10	10	10	10	10	10	10	50	10	10	10	10	10	10	10	10	0	0	0	0	0	0	0	0	0	0	0	0	1	0	0	0	0	0	0	0	0	0	0	0	0	0	0
10	10	50	10	50	10	10	10	10	10	10	10	10	10	50	10	10	10	10	10	10	10	10	0	0	0	0	0	0	0	0	0	0	0	0	1	0	0	0	0	0	0	0	0	0	0	0	0	0	0
10	10	50	10	50	10	10	10	10	10	10	10	10	10	50	10	10	10	10	10	10	10	10	0	0	0	0	0	0	0	0	0	0	0	0	1	0	0	0	0	0	0	0	0	0	0	0	0	0	0
10	10	50	10	50	10	10	10	10	10	10	10	10	10	50	10	10	10	10	10	10	10	10	0	0	0	0	0	0	0	0	0	0	0	0	1	0	0	0	0	0	0	0	0	0	0	0	0	0	0
10	10	50	10	50	10	10	10	10	10	10	10	10	10	50	10	10	10	10	10	10	10	10	0	0	0	0	0	0	0	0	0	0	0	0	1	0	0	0	0	0	0	0	0	0	0	0	0	0	0
10	10	50	10	50	10	10	10	10	10	10	10	10	10	50	10	10	10	10	10	10	10	10	0	0	0	0	0	0	0	0	0	0	0	0	1	0	0	0	0	0	0	0	0	0	0	0	0	0	0
10	10	50	10	50	10	10	10	10	10	10	10	10	10	50	10	10	10	10	10	10	10	10	0	0	0	0	0	0	0	0	0	0	0	0	1	0	0	0	0	0	0	0	0	0	0	0	0	0	0
10	10	50	10	50	10	10	10	10	10	10	10	10	10	50	10	10	10	10	10	10	10	10	0	0	0	0	0	0	0	0	0	0	0	0	1	0	0	0	0	0	0	0	0	0	0	0	0	0	0
10	10	50	10	50	10	10	10	10	10	10	10	10	10	50	10	10	10	10	10	10	10	10	0	0	0	0	0	0	0	0	0	0	0	0	1	0	0	0	0	0	0	0	0	0	0	0	0	0	0
10	10	50	10	50	10	10	10	10	10	10	10	10	10	50	10	10	10	10	10	10	10	10	0	0	0	0	0	0	0	0	0	0	0	0	1	0	0	0	0	0	0	0	0	0	0	0	0	0	0
10	10	50	10	50	10	10	10	10	10	10	10	10	10	50	10	10	10	10	10	10	10	10	0	0	0	0	0	0	0	0	0	0	0	0	1	0	0	0	0	0	0	0	0	0	0	0	0	0	0
10	10	50	10	50	10	10	10	10	10	10	10	10	10	50	10	10	10	10	10	10	10	10	0	0	0	0	0	0	0	0	0	0	0	0	1	0	0	0	0	0	0	0	0	0	0	0	0	0	0
10	10	50	10	50	10	10	10	10	10	10	10	10	10	50	10	10	10	10	10	10	10	10	0	0	0	0	0	0	0	0	0	0	0	0	1	0	0	0	0	0	0	0	0	0	0	0	0	0	0
10	10	50	10	50	10	10	10	10	10	10	10	10	10	50	10	10	10	10	10	10	10	10	0	0	0	0	0	0	0	0	0	0	0	0	1	0	0	0	0	0	0	0	0	0	0	0	0	0	0
10	10	50	10	50	10	10	10	10	10	10	10	10	10	50	10	10	10	10	10	10	10	10	0	0	0	0	0	0	0	0	0	0	0	0	1	0	0	0	0	0	0	0	0	0	0	0	0	0	0
10	10	50	10	50	10	10	10	10	10	10	10	10	10	50	10	10	10	10	10	10	10	10	0	0	0	0	0	0	0	0	0	0	0	0	1	0	0	0	0	0	0	0	0	0	0	0	0	0	0
10	10	50	10	50	10	10	10	10	10	10	10	10	10	50	10	10	10	10	10	10	10	10	0	0	0	0	0	0	0	0	0	0	0	0	1	0	0	0	0	0	0	0	0	0	0	0	0	0	0
10	10	50	10	50	10	10	10	10	10	10	10	10	10	50	10	10	10	10	10	10	10	10	0	0	0	0	0	0	0	0	0	0	0	0	1	0	0	0	0	0	0	0	0	0	0	0	0	0	0
10	10	50	10	50	10	10	10	10	10	10	10	10	10	50	10	10	10	10	10	10	10	10	0	0	0	0	0	0	0	0	0	0	0	0	1	0	0	0	0	0	0	0	0	0	0	0	0	0	0
10	10	50	10	50	10	10	10	10	10	10	10	10	10	50	10	10	10	10	10	10	10	10	0	0	0	0	0	0	0	0	0	0	0	0	1	0	0	0	0	0	0	0	0	0	0	0	0	0	0
10	10	50	10	50	10	10	10	10	10	10	10	10	10	50	10	10	10	10	10	10	10	10	0	0	0	0	0	0	0	0	0	0	0	0	1	0	0	0	0	0	0	0	0	0	0	0	0	0	0
10	10	50	10	50	10	10	10	10	10	10	10	10	10	50	10	10	10	10	10	10	10	10	0	0	0	0	0	0	0	0	0	0	0	0	1	0	0	0	0	0	0	0	0	0	0	0	0	0	0
10	10	50	10	50	10	10	10	10	10	10	10	10	10	50	10	10	10	10	10	10	10	10	0	0	0	0	0	0	0	0	0	0	0	0	1	0	0	0	0	0	0	0	0	0	0	0	0	0	0
10	10	50	10	50	10	10	10	10	10	10	10	10	10	50	10	10	10	10	10	10	10	10	0	0	0	0	0	0	0	0	0	0	0	0	1	0	0	0	0	0	0	0	0	0	0	0	0	0	0
10	10	50	10	50	10	10	10	10	10	10	10	10	10	50	10	10	10	10	10	10	10	10	0	0	0	0	0	0	0	0	0	0	0	0	1	0	0	0	0	0	0	0	0	0	0	0	0	0	0
10	10	50	10	50	10	10	10	10	10	10	10	10	10	50	10	10	10	10	10	10	10	10	0	0	0	0	0	0	0	0	0	0	0	0	1	0	0	0	0	0	0	0	0	0	0	0	0	0	0
10	10	50	10	50	10	10	10	10	10	10	10	10	10	50	10	10	10	10	10	10	10	10	0	0	0	0	0	0	0	0	0	0	0	0	1	0	0	0	0	0	0	0	0	0	0	0	0	0	0
10	10	50	10	50	10	10	10	10	10	10	10	10	10	50	10	10	10	10	10	10	10	10	0	0	0	0	0	0	0	0	0	0	0	0	1	0	0	0	0	0	0	0	0	0	0	0	0	0	0
10	10	50	10	50	10	10	10	10	10	10	10	10	10	50	10	10	10	10	10	10	10	10	0	0	0	0	0	0	0	0	0	0	0	0	1	0	0	0	0	0	0	0	0	0	0	0	0	0	0
10	10	50	10	50	10	10	10	10	10	10	10	10	10	50	10	10	10	10	10	10	10	10	0	0	0	0	0	0	0	0	0	0	0	0	1	0	0	0	0	0	0	0	0	0	0	0	0	0	0
10	10	50	10	50	10	10	10	10	10	10	10	10	10	50	10	10	10	10	10	10	10	10	0	0	0	0	0	0	0	0	0	0	0	0	1	0	0	0	0	0	0	0	0	0	0	0	0	0	0
10	10	50	10	50	10	10	10	10	10	10	10	10	10	50	10	10	10	10	10	10	10	10	0	0	0	0	0	0	0	0	0	0	0	0	1	0	0	0	0	0	0	0	0	0	0	0	0	0	0
10	10	50	10	50	10	10	10	10	10	10	10	10	10	50	10	10	10	10	10	10	10	10	0	0	0	0	0	0	0	0	0	0	0	0	1	0	0	0	0	0	0	0	0	0	0	0	0	0	0
10	10	50	10	50	10	10	10	10	10	10	10	10	10	50	10	10	10	10	10	10	10	10	0	0	0	0	0	0	0	0	0	0	0	0	1	0	0	0	0	0	0	0	0	0	0	0	0	0	0
10	10	50	10	50	10	10	10	10	10	10	10	10	10	50	10	10	10	10	10	10	10	10	0	0	0	0	0	0	0	0	0	0	0	0	1	0	0	0	0	0	0	0	0	0	0	0	0	0	0
10	10	50	10	50	10	10	10	10	10	10	10	10	10	50	10	10	10	10	10	10	10	10	0	0	0	0	0	0	0	0	0	0	0	0	1	0	0	0	0	0	0	0	0	0	0	0	0	0	0
10	10	50	10	50	10	10	10	10	10	10	10	10	10	50	10	10	10	10	10	10	10	10	0	0	0	0	0	0	0	0	0	0	0	0	1	0	0	0	0	0	0	0	0	0	0	0	0	0	0
10	10	50	10	50	10	10	10	10	10	10	10	10	10	50	10	10	10	10	10	10	10	10	0	0	0	0	0	0	0	0	0	0	0	0	1	0	0	0	0	0	0	0	0	0	0	0	0	0	0
10	10	50	10	50	10	10	10	10	10	10	10	10	10	50	10	10	10	10	10	10	10	10	0	0	0	0	0	0	0	0	0	0	0	0	1	0	0	0	0	0	0	0	0	0	0	0	0	0	0
10	10	50	10	50	10	10	10	10	10	10	10	10	10	50	10	10	10	10	10	10	10	10	0	0	0	0	0	0	0	0	0	0	0	0	1	0	0	0	0	0	0	0	0	0	0	0	0	0	0
10	10	50	10	50	10	10	10	10	10	10	10	10	10	50	10	10	10	10	10	10	10	10	0	0	0	0	0	0	0	0	0	0	0	0	1	0	0	0	0	0	0	0	0	0	0	0	0	0	0
10	10	50	10	50	10	10	10	10	10	10	10	10	10	50	10	10	10	10	10	10	10	10	0	0	0	0	0	0	0	0	0	0	0	0	1	0	0	0	0	0	0	0	0	0	0	0	0	0	0
10	10	50	10	50	10	10	10	10	10	10	10	10	10	50	10	10	10	10	10	10	10	10	0	0	0	0	0	0	0	0	0	0	0	0	1	0	0	0	0	0	0	0	0	0	0	0	0	0	0
10	10	50	10	50	10	10	10	10	10	10	10	10	10	50	10	10	10	10	10	10	10	10	0	0	0	0	0	0	0	0	0	0	0	0	1	0	0	0	0	0	0	0	0	0	0	0	0	0	0
10	10	50	10	50	10	10	10	10	10	10	10	10	10	50	10	10	10	10	10	10	10	10	0	0	0	0	0	0	0	0	0	0	0	0	1	0	0	0	0	0	0	0	0	0	0	0	0	0	0
10	10	50	10	50	10	10	10	10	10	10	10	10	10	50	10	10	10	10	10	10	10	10	0	0	0	0	0	0	0	0	0	0	0	0	1	0	0	0	0	0	0	0	0	0	0	0	0	0	0
10	10	50	10	50	10	10	10	10	10	10	10	10	10	50	10	10	10	10	10	10	10	10	0	0	0	0	0	0	0	0	0	0	0	0	1	0	0	0	0	0	0	0	0	0	0	0	0	0	0
10	10	50	10	50	10	10	10	10	10	10	10	10	10	50	10	10	10	10	10	10	10	10	0	0	0	0	0	0	0	0	0	0	0	0	1	0	0	0	0	0	0	0	0	0	0	0	0	0	0
10	10	50	10	50	10	10	10	10	10	10	10	10	10	50	10	10	10	10	10	10	10	10	0	0	0	0	0	0	0	0	0	0	0	0	1	0	0	0	0	0	0	0	0	0	0	0	0	0	0
10	10	50	10	50	10	10	10	10	10	10	10	10	10	50	10	10	10	10	10	10	10	10	0	0	0	0	0	0	0	0	0	0	0	0	1	0	0	0	0	0	0	0	0	0	0	0	0	0	0
10	10	50	10	50	10	10	10	10	10	10	10	10	10	50	10	10	10	10	10	10	10	10	0	0	0	0	0	0	0	0	0	0	0	0	1	0	0	0	0	0	0	0	0	0	0	0	0	0	0
10	10	50	10	50	10	10	10	10	10	10	10	10	10	50	10	10	10	10	10	10	10	10	0	0	0	0	0	0	0	0	0	0	0	0	1	0	0	0	0	0	0	0	0	0	0	0	0	0	0
10	10	50	10	50	10	10	10	10	10	10	10	10	10	50	10	10	10	10	10	10	10	10	0	0	0	0	0	0	0	0	0	0	0	0	1	0	0	0	0	0	0	0	0	0	0	0	0	0	0
10	10	50	10	50	10	10	10	10	10	10	10	10	10	50	10	10	10	10	10	10	10	10	0	0	0	0	0	0	0	0	0	0	0	0	1	0	0	0	0	0	0	0	0	0	0	0	0	0	0
10	10	50	10	50	10	10	10	10	10	10	10	10	10	50	10	10	10	10	10	10	10	10	0	0	0	0	0	0	0	0	0	0	0	0	1	0	0	0	0	0	0	0	0	0	0	0	0	0	0
10	10	50	10	50	10	10	10	10	10	10	10	10	10	50	10	10	10	10	10	10	10	10	0	0	0	0	0	0	0	0	0	0	0	0	1	0	0	0	0	0	0	0	0	0	0	0	0	0	0
10	10	50	10	50	10	10	10	10	10	10	10	10	10	50	10	10	10	10	10	10	10	10	0	0	0	0	0	0	0	0	0	0	0	0	1	0	0	0	0	0	0	0	0	0	0	0	0	0	0
10	10	50	10	50	10	10	10	10	10	10	10	10	10	50	10	10	10	10	10	10	10	10	0	0	0	0	0	0	0	0	0	0	0	0	1	0	0	0	0	0	0	0	0	0	0	0	0	0	0
10	10	50	10	50	10	10	10	10	10	10	10	10	10	50	10	10	10	10	10	10	10	10	0	0	0	0	0	0	0	0	0	0	0	0	1	0	0	0	0	0	0	0	0	0	0	0	0	0	0
10	10	50	10	50	10	10	10	10	10	10	10	10	10	50	10	10	10	10	10	10	10	10	0	0	0	0	0	0	0	0	0	0	0	0	1	0	0	0	0	0	0	0	0	0	0	0	0	0	0
10	10	50	10	50	10	10	10	10	10	10	10	10	10	50	10	10	10	10	10	10	10	10	0	0	0	0	0	0	0	0	0	0	0	0	1	0	0	0	0	0	0	0	0	0	0	0	0	0	0
10	10	50	10	50	10	10	10	10	10	10	10	10	10	50	10	10	10	10	10	10	10	10	0	0	0	0	0	0	0	0	0	0	0	0	1	0	0	0	0	0	0	0	0	0	0	0	0	0	0
10	10	50	10	50	10	10	10	10	10	10	10	10	10	50	10	10	10	10	10	10	10	10	0	0	0	0	0	0	0	0	0	0	0	0	1	0	0	0	0	0	0	0	0	0	0	0	0	0	0
10	10	50	10	50	10	10	10	10	10	10	10	10	10	50	10	10	10	10	10	10	10	10	0	0	0	0	0	0	0	0	0	0	0	0	1	0	0	0	0	0	0	0	0	0	0	0	0	0	0
10	10	50	10	50	10	10	10	10	10	10	10	10	10	50	10	10	10	10	10	10	10	10	0	0	0	0	0	0	0	0	0	0	0	0	1	0	0	0	0	0	0	0	0	0	0	0	0	0	0
10	10	50	10	50	10	10	10	10	10	10	10	10	10	50	10	10	10	10	10	10	10	10	0	0	0	0	0	0	0	0	0	0	0	0	1	0	0	0	0	0	0	0	0	0	0	0	0	0	0
10	10	50	10	50	10	10	10	10	10	10	10	10	10	50	10	10	10	10	10	10	10	10	0	0	0	0	0	0	0	0	0	0	0	0	1	0	0	0	0	0	0	0	0	0	0	0	0	0	0
10	10	50	10	50	10	10	10	10	10	10	10	10	10	50	10	10	10	10	10	10	10	10	0	0	0	0	0	0	0	0	0	0	0	0	1	0	0	0	0	0	0	0	0	0	0	0	0	0	0
10	10	50	10	50	10	10	10	10	10	10	10	10	10	50	10	10	10	10	10	10	10	10	0	0	0	0	0	0	0	0	0	0	0	0	1	0	0	0	0	0	0	0	0	0	0	0	0	0	0
10	10	50	10	50	10	10	10	10	10	10	10	10	10	50	10	10	10	10	10	10	10	10	0	0	0	0	0	0	0	0	0	0	0	0	1	0	0	0	0	0	0	0	0	0	0	0	0	0	0
10	10	50	10	50	10	10	10	10	10	10	10	10	10	50	10	10	10	10	10	10	10	10	0	0	0	0	0	0	0	0	0	0	0	0	1	0	0	0	0	0	0	0	0	0	0	0	0	0	0
10	10	50	10	50	10	10	10	10	10	10	10	10	10	50	10	10	10	10	10	10	10	10	0	0	0	0	0	0	0	0	0	0	0	0	1	0	0	0	0	0	0	0	0	0	0	0	0	0	0
10	10	50	10	50	10	10	10	10	10	10	10	10	10	50	10	10	10	10	10	10	10	10	0	0	0	0	0	0	0	0	0	0	0	0	1	0	0	0	0	0	0	0	0	0	0	0	0	0	0
10	10	50	10	50	10	10	10	10	10	10	10	10	10	50	10	10	10	10	10	10	10	10	0	0	0	0	0	0	0	0	0	0	0	0	1	0	0	0	0	0	0	0	0	0	0	0	0	0	0
10	10	50	10	50	10	10	10	10	10	10	10	10	10	50	10	10	10	10	10	10	10	10	0	0	0	0	0	0	0	0	0	0	0	0	1	0	0	0	0	0	0	0	0	0	0	0	0	0	0
10	10	50	10	50	10	10	10	10	10	10	10	10	10	50	10	10	10	10	10	10	10	10	0	0	0	0	0	0	0	0	0	0	0	0	1	0	0	0	0	0	0	0	0	0	0	0	0	0	0
10	10	50	10	50	10	10	10	10	10	10	10	10	10	50	10	10	10	10	10	10	10	10	0	0	0	0	0	0	0	0	0	0	0	0	1	0	0	0	0	0	0	0	0	0	0	0	0	0	0
10	10	50	10	50	10	10	10	10	10	10	10	10	10	50	10	10	10	10	10	10	10	10	0	0	0	0	0	0	0	0	0	0	0	0	1	0	0	0	0	0	0	0	0	0	0	0	0	0	0
10	10	50	10	50	10	10	10	10	10	10	10	10	10	50	10	10	10	10	10	10	10	10	0	0	0	0	0	0	0	0	0	0	0	0	1	0	0	0	0	0	0	0	0	0	0	0	0	0	0
10	10	50	10	50	10	10	10	10	10	10	10	10	10	50	10	10	10	10	10	10	10	10	0	0	0	0	0	0	0	0	0	0	0	0	1	0	0	0	0	0	0	0	0	0	0	0	0	0	0
10	10	50	10	50	10	10	10	10	10	10	10	10	10	50	10	10	10	10	10	10	10	10	0	0	0	0	0	0	0	0	0	0	0	0	1	0	0	0	0	0	0	0	0	0	0	0	0	0	0
10	10	50	10	50	10	10	10	10	10	10	10	10	10	50	10	10	10	10	10	10	10	10	0	0	0	0	0	0	0	0	0	0	0	0	1	0	0	0	0	0	0	0	0	0	0	0	0	0	0
10	10	50	10	50	10	10	10	10	10	10	10	10	10	50	10	10	10	10	10	10	10	10	0	0	0	0	0	0	0	0	0	0	0	0	1	0	0	0	0	0	0	0	0	0	0	0	0	0	0
10	10	50	10	50	10	10	10	10	10	10	10	10	10	50	10	10	10	10	10	10	10	10	0	0	0	0	0	0	0	0	0	0	0	0	1	0	0	0	0	0	0	0	0	0	0	0	0	0	0
10	10	50	10	50	10	10	10	10	10	10	10	10	10	50	10	10	10	10	10	10	10	10	0	0	0	0	0	0	0	0	0	0	0	0	1	0	0	0	0	0	0	0	0	0	0	0	0	0	0
10	10	50	10	50	10	10	10	10	10	10	10	10	10	50	10	10	10	10	10	10	10	10	0	0	0	0	0	0	0	0	0	0	0	0	1	0	0	0	0	0	0	0	0	0	0	0	0	0	0
10	10	50	10	50	10	10	10	10	10	10	10	10	10	50	10	10	10	10	10	10	10	10	0	0	0	0	0	0	0	0	0	0	0	0	1	0	0	0	0	0	0	0	0	0	0	0	0	0	0
10	10	50	10	50	10	10	10	10	10	10	10	10	10	50	10	10	10	10	10	10	10	10	0	0	0	0	0	0	0	0	0	0	0	0	1	0	0	0	0	0	0	0	0	0	0	0	0	0	0
10	10	50	10	50	10	10	10	10	10	10	10	10	10	50	10	10	10	10	10	10	10	10	0	0	0	0	0	0	0	0	0	0	0	0	1	0	0	0	0	0	0	0	0	0	0	0	0	0	0
10	10	50	10	50	10	10	10	10	10	10	10	10	10	50	10	10	10	10	10	10	10	10	0	0	0	0	0	0	0	0	0	0	0	0	1	0	0	0	0	0	0	0	0	0	0	0	0	0	0
10	10	50	10	50	10	10	10	10	10	10	10	10	10	50	10	10	10	10	10	10	10	10	0	0	0	0	0	0	0	0	0	0	0	0	1	0	0	0	0	0	0	0	0	0	0	0	0	0	0
10	10	50	10	50	10	10	10	10	10	10	10	10	10	50	10	10	10	10	10	10	10	10	0	0	0	0	0	0	0	0	0	0	0	0	1	0	0	0	0	0	0	0	0	0	0	0	0	0	0
10	10	50	10	50	10	10	10	10	10	10	10	10	10	50	10	10	10	10	10	10	10	10	0	0	0	0	0	0	0	0	0	0	0	0	1	0	0	0	0	0	0	0	0	0	0	0	0	0	0
10	10	50	10	50	10	10	10	10	10	10	10	10	10	50	10	10	10	10	10	10	10	10	0	0	0	0	0	0	0	0	0	0	0	0	1	0	0	0	0	0	0	0	0	0	0	0	0	0	0
10	10	50	10	50	10	10	10	10	10	10	10	10	10	50	10	10	10	10	10	10	10	10	0	0	0	0	0	0	0	0	0	0	0	0	1	0	0	0	0	0	0	0	0	0	0	0	0	0	0
10	10	50	10	50	10	10	10	10	10	10	10	10	10	50	10	10	10	10	10	10	10	10	0	0	0	0	0	0	0	0	0	0	0	0	1	0	0	0	0	0	0	0	0	0	0	0	0	0	0
10	10	50	10	50	10	10	10	10	10	10	10	10	10	50	10	10	10	10	10	10	10	10	0	0	0	0	0	0	0	0	0	0	0	0	1	0	0	0	0	0	0	0	0	0	0	0	0	0	0
10	10	50	10	50	10	10	10	10	10	10	10	10	10	50	10	10	10	10	10	10	10	10	0	0	0	0	0	0	0	0	0	0	0	0	1	0	0	0	0	0	0	0	0	0	0	0	0	0	0
10	10	50	10	50	10	10	10	10	10	10	10	10	10	50	10	10	10	10	10	10	10	10	0	0	0	0	0	0	0	0	0	0	0	0	1	0	0	0	0	0	0	0	0	0	0	0	0	0	0
10	10	50	10	50	10	10	10	10	10	10	10	10	10	50	10	10	10	10	10	10	10	10	0	0	0	0	0	0	0	0	0	0	0	0	1	0	0	0	0	0	0	0	0	0	0	0	0	0	0
10	10	50	10	50	10	10	10	10	10	10	10	10	10	50	10	10	10	10	10	10	10	10	0	0	0	0	0	0	0	0	0	0	0	0	1	0	0	0	0	0	0	0	0	0	0	0	0	0	0
10	10	50	10	50	10	10	10	10	10	10	10	10	10	50	10	10	10	10	10	10	10	10	0	0	0	0	0	0	0	0	0	0	0	0	1	0	0	0	0	0	0	0	0	0	0	0	0	0	0
10	10	50	10	50	10	10	10	10	10	10	10	10	10	50	10	10	10	10	10	10	10	10	0	0	0	0	0	0	0	0	0	0	0	0	1	0	0	0	0	0	0	0	0	0	0	0	0	0	0
10	10	50	10	50	10	10	10	10	10	10	10	10	10	50	10	10	10	10	10	10	10	10	0	0	0	0	0	0	0	0	0	0	0	0	1	0	0	0	0	0	0	0	0	0	0	0	0	0	0
10	10	50	10	50	10	10	10	10	10	10	10	10	10	50	10	10	10	10	10	10	10	10	0	0	0	0	0	0	0	0	0	0	0	0	1	0	0	0	0	0	0	0	0	0	0	0	0	0	0
10	10	50	10	50	10	10	10	10	10	10	10	10	10	50	10	10	10	10	10	10	10	10	0	0	0	0	0	0	0	0	0	0	0	0	1	0	0	0	0	0	0	0	0	0	0	0	0	0	0
[truncated: 15,401 more rows]
[truncated: 381 more columns]

## Sheet: AMN predictions
9.041819572448730469e-01;9.302322864532470703e-01;9.671547412872314453e-01;8.899092674255371094e-01;9.607446789741516113e-01;1.437512338161468506e-01;9.190039634704589844e-01;9.224417209625244141e-01;1.302065849304199219e+00;2.751368582248687744e-01;1.363423943519592285e+00;8.388419747352600098e-01;1.307728052139282227e+00;5.355434417724609375e-01;1.298600196838378906e+00;1.297246098518371582e+00…
43292236328e-01;9.957240819931030273e-01;9.365158081054687500e-01;4.962507188320159912e-01;2.475229501724243164e-01;4.213665127754211426e-01;3.589698374271392822e-01;3.589698374271392822e-01;3.415593504905700684e-01;5.216011404991149902e-02;3.436235785484313965e-01;4.283858835697174072e-01;3.636911809444427490e-01;0.000000000000000000e+00;3.672369122505187988e-01;3.545421957969665527e-01;4.107867…
83e+00;1.533365011215209961e+00;1.475306391716003418e+00;8.975609540939331055e-01;8.975609540939331055e-01;1.669289171695709229e-01;9.006125926971435547e-01;1.035651087760925293e+00;5.724212527275085449e-01;9.968329668045043945e-01;2.258452475070953369e-01;1.072492957115173340e+00;7.725358009338378906e-01;7.186644673347473145e-01;8.028119802474975586e-01;8.154014945030212402e-01;7.732548713684082…
135866641998291016e+00;1.061447381973266602e+00;1.460604429244995117e+00;1.698492050170898438e+00;1.395095109939575195e+00;1.469720959663391113e+00;1.574442625045776367e+00;1.574066400527954102e+00;1.468923807144165039e+00;1.628765702247619629e+00;7.569057941436767578e-01;1.356658697128295898e+00;1.610926389694213867e+00;1.835787177085876465e+00;1.158162593841552734e+00;1.989119052886962891e+00;1…
559692383e-01;1.005328893661499023e+00;9.335778951644897461e-01;9.477685689926147461e-01;8.292634487152099609e-01;8.875790834426879883e-01;9.459028840065002441e-01;8.324679136276245117e-01;7.908201217651367188e-01;9.541116952896118164e-01;8.164759874343872070e-01;5.920950174331665039e-01;1.170165300369262695e+00;1.051563858985900879e+00;1.135937571525573730e+00;1.045323371887207031e+00;1.02856826…
e-01;4.916718006134033203e-01;4.805562198162078857e-01;4.821677207946777344e-01;4.664304554462432861e-01;4.758724868297576904e-01;4.900939762592315674e-01;5.002349615097045898e-01;4.803797602653503418e-01;4.882441461086273193e-01;3.929240703582763672e-01;4.365832805633544922e-01;3.618363142013549805e-01;3.608446717262268066e-01;4.540487229824066162e-01;5.153516530990600586e-01;4.86688196659088134…
5777974128723145e+00;1.344909071922302246e+00;1.375725150108337402e+00;1.215124845504760742e+00;1.328166365623474121e+00;1.486159443855285645e+00;1.220313429832458496e+00;1.159028291702270508e+00;1.491316795349121094e+00;1.471261620521545410e+00;1.344485878944396973e+00;9.630686640739440918e-01;9.668827056884765625e-01;4.416320621967315674e-01;4.924308061599731445e-01;1.373500585556030273e+00;1.7…
9484863e+00;1.550804495811462402e+00;1.546256184577941895e+00;1.702708601951599121e+00;1.513778209686279297e+00;1.685284137725830078e+00;1.502913475036621094e+00;1.628731846809387207e+00;1.577041625976562500e+00;1.628731846809387207e+00;1.459952831268310547e+00;1.627529621124267578e+00;1.634520292282104492e+00;1.329588174819946289e+00;1.524151206016540527e+00;1.617102146148681641e+00;1.6737409830…
01;4.753675460815429688e-01;4.876948893070220947e-01;6.006666421890258789e-01;5.266028046607971191e-01;6.006666421890258789e-01;4.511400461196899414e-01;4.150530695915222168e-01;3.514132499694824219e-01;5.502206087112426758e-01;4.420160055160522461e-01;4.903781712055206299e-01;4.691739082336425781e-01;4.996467828750610352e-01;4.581396579742431641e-01;5.570513606071472168e-01;4.627313911914825439e…
93321228027344e-01;7.400560379028320312e-01;8.699548244476318359e-01;8.566002845764160156e-01;8.153129816055297852e-01;6.794664859771728516e-01;8.821302652359008789e-01;7.448090314865112305e-01;7.402027845382690430e-01;5.887519121170043945e-01;6.615787148475646973e-01;7.753475904464721680e-01;7.834256887435913086e-01;7.928450107574462891e-01;8.260036706924438477e-01;7.382497787475585938e-01;8.301…
31641e-01;1.356131672859191895e+00;2.385268211364746094e-01;1.650468230247497559e+00;3.288357257843017578e-01;2.093838214874267578e+00;1.669858813285827637e+00;9.722434282302856445e-01;1.841108798980712891e+00;8.815712928771972656e-01;1.496646642684936523e+00;3.995305597782135010e-01;7.470952272415161133e-01;3.357539772987365723e-01;3.092985451221466064e-01;6.939831972122192383e-01;6.627536416053…
;5.766381025314331055e-01;1.183832764625549316e+00;2.916858792304992676e-01;5.940816402435302734e-01;7.068878412246704102e-01;8.856829404830932617e-01;1.239349007606506348e+00;9.656422138214111328e-01;8.424606323242187500e-01;5.708585977554321289e-01;1.026204705238342285e+00;8.411464691162109375e-01;1.369912624359130859e+00;7.713499665260314941e-01;1.249338507652282715e+00;9.492298364639282227e-0…
947967529297e-01;5.189849138259887695e-01;9.991787672042846680e-01;8.567771315574645996e-01;1.570654273033142090e+00;6.951203346252441406e-01;1.338327169418334961e+00;9.039436578750610352e-01;7.307178974151611328e-01;1.292653083801269531e+00;6.578083038330078125e-01;7.308274507522583008e-01;8.578896522521972656e-01;1.219760060310363770e+00;7.098183631896972656e-01;1.043159961700439453e+00;1.39980…
355e-01;1.447299003601074219e+00;8.031183481216430664e-01;7.921742200851440430e-01;6.614398360252380371e-01;1.351775407791137695e+00;8.386076688766479492e-01;1.103802084922790527e+00;1.389966011047363281e+00;9.231505393981933594e-01;2.919066846370697021e-01;7.282516360282897949e-01;7.228775024414062500e-01;1.240901112556457520e+00;6.045851707458496094e-01;1.364674806594848633e+00;7.80473947525024…

## Sheet: Cobra predictions
0.0; 0.0; 0.0; 0.0; 0.0; 0.0; 0.0; 0.0; 0.0; 0.0; 0.0; 0.0; 0.0; 0.0; 0.0; 0.0; 0.0; 0.0; 0.0; 0.0; 0.0; 0.0; 0.0; 0.0; 0.0; 0.0; 0.0; 0.0; 0.0; 0.0; 0.0; 0.0; 0.0; 0.0; 0.0; 0.0; 0.0; 0.0; 0.0; 0.0; 0.0; 0.0; 0.0; 0.0; 0.0; 0.0; 0.0; 0.0; 0.0; 0.0; 0.0; 0.0; 0.0; 0.0; 0.0; 0.0; 0.0; 0.0; 0.0; 0.0; 0.0; 0.0; 0.0; 0.0; 0.0; 0.0; 0.0; 0.0; 0.0; 0.0; 0.0; 0.0; 0.0; 0.0; 0.0; 0.0; 0.0; 0.0; 0.0; 0.0;…
65506382988351; 1.665506382988351; 1.6654985987120858; 1.6655063829883778; 1.6654961661257501; 1.6655024908502092; 1.6654908144357896; 1.6655063829883519; 0.00022891335969010967; 1.6654873115114714; 1.665506382988338; 0.3257179068097169; 1.6654988906224402; 1.665498890622462; 0.00022891335975111813; 1.665506382988343; 1.6655063829883483; 1.6655063829883483; 1.6655063829883483; 2.9198516147246555e…
2; 1.9614137545689347; 1.9613768900920674; 1.96142203026781; 1.9614220302678242; 1.9614220302678242; 1.9614220302678242; 1.9614144128631648; 1.9614220302678327; 1.9614220302678242; 1.9614220302678242; 1.9614220302678242; 1.9614220302678242; 1.9614220302678242; 1.9614220302678242; 1.9614111684130315; 1.9614111684130218; 1.9614111684130218; 1.961408629278136; 1.9614146009472415; 1.9614146009472386;…
06; 1.0208827589747714e-15; -1.8888333026270078e-34; 0.9993710593035617; 0.9993710593035641; 0.9993627833721064; 0.9993259178592567; 0.9993710593035647; 0.9993710593035641; 0.9993710593035641; 0.9993710593035641; 0.9993634416848368; 0.9993710593035632; 0.9993710593035641; 0.9993710593035641; 0.9993710593035641; 0.9993710593035641; 0.9993710593035641; 0.9993710593035641; 0.999360197143527; 0.99936…
50788858753; 1.458050788858753; 1.447245814952288; 1.458050788858771; 1.458050788858767; 1.45805039642155; 1.4580507888587853; 0.0006761508089989762; 0.0006761508086763672; 0.0006761508086763672; 0.44843049327311385; 0.44843049327354256; 0.44843049327354256; 0.44843049327354256; 0.002456497659763251; 0.0010555426544729967; 0.0012994691668453432; 1.4580483361261496; 1.458002715299635; 1.4580027152…
0.0006761508086763672; 0.44843049327376094; 0.44843049327354256; 0.44843049327354256; 0.44843049327354256; 0.0024564976597320955; 0.0010555426544789157; 0.001299469166845344; 0.9512131815530586; 0.9518855516713457; 0.9518855516713531; -1.5205878765484651e-16; 0.9519322158748775; 0.00022196030905945858; 0.9519322158748891; 0.9519322158749018; 0.9519322158749018; 0.9519322158749018; 0.2792844048388…
0; 0.0; 0.0; 0.0; 0.0; 0.0; 0.0; 0.0; 0.0; 0.0; 0.0; 0.0; 0.0; 0.0; 0.0; 0.0; 0.0; 0.0; 0.0; 0.0; 0.0; 0.0; 0.0; 0.0; 0.0; 0.0; 0.0; 0.0; 0.0; 0.0; 0.0; 0.0; 0.0; 0.0; 0.0; 0.0; 0.0; 0.0; 0.0; 0.0; 0.0; 0.0; 0.0; 0.0; 0.0; 0.0; 0.0; 0.0; 0.0; 0.0; 0.0; 0.0; 0.0; 0.0; 0.0; 0.0; 0.0; 0.0; 0.0; 0.0; 0.0; 0.0; 0.0; 0.0; 0.0; 0.0; 0.0; 0.0; 0.0; 0.0; 0.0; 0.0; 0.0; 0.0; 0.0; 0.0; 0.0; 0.0; 0.0; 0.0; 0…
22196030905753433; 0.00022196030905753428; 0.00022196030905753428; 0.00034817395815471276; 0.00022196030905753442; 0.00022196030905753133; 0.00022196030905753436; 0.00022196030905753452; 0.00022196030905753442; 0.00022196030905753433; 0.0; 0.0002219603090575344; 0.00022196030905753433; 0.00022196030905753436; 0.0002219603090646407; 0.00022196030905753423; 0.00022196030905753433; 0.000221960309057…
178686; 0.5091039656237435; 0.5381775328342966; 0.5066690117364347; 1.332199741784852; 0.74462523641325; 0.5174754173961169; 0.862600441843717; 0.9032844117490504; 0.5040874573176751; 0.3216777468403434; 0.0; 0.8900968492748664; 0.0; 0.9590787549249072; 1.4081151445541582; 1.2052612519219794; 1.2070979673687325; 0.5141956206057978; 0.9993710593045804; 0.0; 0.5155747586299189; 0.768277990266811; 1…
3908447; 1.3142753458482535; 1.6889504634533867; 0.959078754924883; 1.3061023293635352; 1.7630746190508793; 1.3957667053422924; 0.0; 0.9804859285767568; 1.2908899465297128; 0.580087280903514; 0.7987724955436446; 0.9683365984721841; 0.5096690627625161; 1.7498956406963255; 0.890096959317874; 0.5091039656237833; 0.538177532834294; 0.5066690117364658; 1.3321997417848732; 0.7446252364133289; 0.5174754…

## Sheet: Thresholded growth rate
Growth Rates continuous	Growth Rates binary (thresholded)
0.78	1
1.43	1
1.04	1
1.09	1
0.91	1
0.12	0
0.89	1
0.99	1
1.79	1
0.23	1
1.42	1
0.71	1
1.53	1
0.28	1
1.33	1
1.22	1
1.31	1
1.6	1
1.4	1
1.33	1
1.39	1
1.45	1
0.12	0
0.98	1
0.11	0
1.34	1
0.12	0
0.78	1
1.55	1
1.33	1
1.11	1
1.68	1
1.2	1
1.16	1
0.88	1
0.88	1
1.23	1
1.43	1
0.63	1
1.42	1
1.85	1
1.57	1
1.4	1
1.18	1
0.92	1
1.11	1
0.61	1
0.96	1
1.6	1
1.29	1
0.34	1
1.08	1
0.89	1
0.14	0
1.62	1
1.39	1
0.56	1
1.77	1
0.19	1
1.85	1
1.15	1
1.08	1
1.23	1
0.92	1
1	1
2.03	1
1.8	1
0.11	0
1.94	1
1.85	1
1.66	1
1.03	1
1.66	1
1.69	1
0.15	0
1.04	1
2.16	1
0.1	0
0.11	0
1.7	1
1.56	1
0.11	0
1.88	1
1.75	1
0.12	0
0.14	0
0.11	0
0.93	1
0.84	1
0.96	1
0.89	1
1.46	1
0.12	0
0.31	1
1.44	1
1.51	1
1.42	1
1.58	1
1.58	1
1.85	1
1.27	1
1.15	1
1.57	1
1.59	1
1.31	1
1.31	1
1.78	1
0.12	0
1.19	1
0.88	1
1.65	1
1.64	1
0.38	1
0.11	0
0.13	0
0.13	0
1.09	1
1.59	1
1.75	1
0.18	1
0.18	1
0.16	0
0.2	1
0.17	1
0.17	1
0.19	1
0.15	0
0.19	1
0.24	1
0.18	1
0.16	0
0.2	1
0.18	1
0.18	1
0.2	1
0.21	1
0.17	1
0.32	1
0.17	1
0.17	1
0.18	1
0.17	1
0.21	1
0.16	0
0.17	1
0.16	0
0.17	1
0.15	0
0.16	0
0.16	0
0.16	0
0.18	1
0.18	1
0.14	0
0.15	0
0.16	0
0.17	1
0.14	0
0.17	1
0.15	0
0.16	0
0.13	0
0.14	0
0.16	0
0.17	1
0.16	0
0.19	1
0.19	1
0.19	1
0.12	0
0.18	1
0.18	1
0.17	1
0.18	1
0.17	1
0.2	1
0.26	1
0.2	1
0.2	1
0.16	0
0.15	0
0.21	1
0.16	0
0.19	1
0.16	0
0.19	1
0.15	0
0.16	0
0.18	1
0.15	0
0.19	1
0.16	0
0.15	0
0.15	0
0.21	1
0.17	1
0.16	0
0.14	0
0.17	1
0.16	0
0.17	1
0.16	0
0.17	1
0.18	1
0.18	1
0.16	0
0.16	0
0.16	0
0.17	1
0.2	1
0.17	1
0.15	0
0.16	0
0.19	1
0.19	1
0.15	0
0.19	1
0.15	0
0.18	1
0.17	1
0.18	1
0.43	1
0.15	0
0.16	0
0.19	1
0.2	1
0.19	1
0.16	0
0.2	1
0.19	1
0.21	1
0.22	1
0.2	1
0.17	1
0.2	1
0.15	0
0.19	1
0.15	0
0.18	1
1.51	1
1.44	1
1.58	1
1.35	1
1.54	1
0.3	1
1.49	1
1.56	1
1.45	1
1.2	1
1.35	1
1.35	1
1.35	1
1.26	1
1.77	1
1.4	1
1.44	1
1.03	1
1.02	1
1.63	1
1.46	1
1.84	1
1.31	1
1.3	1
1.1	1
1.38	1
1.34	1
1.36	1
1.21	1
1.29	1
1.34	1
1.34	1
1.28	1
1.13	1
1.1	1
1.05	1
1.21	1
1.18	1
1.11	1
1.13	1
1.05	1
1.16	1
1.35	1
1.23	1
0.94	1
1.07	1
0.97	1
1.22	1
1.37	1
1.49	1
1.03	1
1.23	1
1.1	1
0.68	1
1.41	1
1.21	1
1.54	1
1.3	1
0.65	1
1.23	1
1.38	1
1.17	1
1.42	1
1.39	1
1.37	1
1.29	1
1.43	1
1.07	1
1.6	1
1.42	1
1.47	1
1.33	1
1.41	1
1.31	1
1.26	1
1.3	1
1.29	1
1.28	1
1.17	1
1.54	1
1.41	1
1.07	1
1.36	1
1.24	1
1.34	1
0.39	1
0.51	1
0.45	1
1.25	1
0.98	1
1.26	1
1.25	1
1.41	1
1.48	1
0.84	1
1.68	1
1.31	1
1.65	1
1.36	1
2	1
1.49	1
1.73	1
1.24	1
1.54	1
1.56	1
1.6	1
1.5	1
1.38	1
1.52	1
1.33	1
1.38	1
1.35	1
1.54	1
1.35	1
1.23	1
1.21	1
1.1	1
1.31	1
1.62	1
1.42	1
0.93	1
1.2	1
1.16	1
1.12	1
1	1
0.13	0
1.05	1
1.15	1
1.57	1
0.29	1
1.87	1
1.22	1
1.33	1
0.13	0
1.59	1
1.27	1
1.43	1
1.61	1
1.53	1
0.77	1
1.03	1
1.05	1
0.12	0
1.21	1
1.72	1
1.67	1
0.96	1
1.43	1
1.71	1
1.62	1
1.24	1
1.46	1
1.22	1
1.28	1
1.52	1
1.6	1
1.36	1
1.67	1
1.04	1
1.15	1
1.34	1
1.2	1
1.04	1
1.87	1
1.27	1
1.21	1
1.21	1
0.83	1
1.8	1
1.48	1
0.35	1
1.44	1
0.97	1
0.13	0
1.62	1
1.73	1
0.58	1
1.96	1
0.15	0
1.91	1
1.27	1
0.84	1
1.31	1
1.33	1
1.39	1
1.62	1
1.38	1
0.11	0
0.87	1
1.79	1
1.76	1
1.92	1
1.51	1
1.92	1
1.33	1
1.42	1
2	1
0.11	0
0.11	0
1.01	1
1.49	1
1.32	1
1.87	1
1.65	1
0.12	0
0.19	1
0.14	0
1.59	1
0.99	1
1.85	1
0.86	1
1.92	1
0.16	0
0.23	1
1.65	1
1.85	1
1.76	1
2.23	1
1.91	1
2.35	1
1.77	1
1.62	1
1.95	1
1.6	1
1.81	1
1.62	1
2.09	1
0.31	1
1.65	1
1.35	1
2.1	1
2.03	1
1.68	1
0.12	0
0.12	0
0.12	0
1.51	1
2	1
1.91	1
0.96	1
1.16	1
1	1
0.89	1
0.93	1
0.12	0
0.92	1
0.85	1
1.53	1
0.17	1
1.49	1
1.11	1
1.41	1
0.13	0
1.39	1
1.19	1
1.11	1
1.19	1
1.54	1
0.56	1
1.29	1
1.38	1
0.12	0
1.57	1
1.21	1
1.15	1
0.86	1
0.89	1
1.2	1
1.22	1
1.32	1
1.55	1
1.24	1
1.2	1
0.68	1
0.72	1
1.29	1
1.5	1
0.65	1
1.09	1
1.21	1
1.09	1
1.04	1
1.3	1
0.94	1
0.93	1
0.57	1
0.97	1
1.28	1
1.16	1
0.4	1
1.16	1
0.78	1
0.14	0
1.33	1
1.3	1
0.48	1
1.54	1
0.15	0
1.73	1
1.13	1
0.87	1
1.23	1
1	1
1.22	1
1.84	1
1.55	1
0.11	0
1.03	1
1.8	1
1.54	1
1.65	1
1.56	1
1.88	1
1.44	1
1.46	1
1.46	1
0.12	0
0.11	0
0.92	1
1.39	1
0.99	1
1.81	1
1.49	1
0.11	0
0.15	0
0.12	0
0.71	1
0.67	1
0.73	1
0.55	1
2.19	1
0.8	1
0.15	0
1.3	1
1.48	1
1.79	1
1.81	1
1.06	1
2.48	1
1.37	1
1.34	1
1.82	1
1.55	1
1.45	1
1.44	1
1.91	1
0.52	1
1.37	1
1	1
1.84	1
1.96	1
0.88	1
0.11	0
0.12	0
0.12	0
1.3	1
1.8	1
1.81	1
0.84	1
0.94	1
1.01	1
0.85	1
0.76	1
0.11	0
0.88	1
0.92	1
1.66	1
0.16	0
1.61	1
1.17	1
1.25	1
0.13	0
1.72	1
1.21	1
1.2	1
1.51	1
1.68	1
0.89	1
1.05	1
1.28	1
0.11	0
1.66	1
1.61	1
1.22	1
1.1	1
0.71	1
0.89	1
1.39	1
1.39	1
1.4	1
1.08	1
1.12	1
0.7	1
0.85	1
1.28	1
1.18	1
0.39	1
1.25	1
0.91	1
1.07	1
1.05	1
1.34	1
1.01	1
0.97	1
0.61	1
0.94	1
1.49	1
1.04	1
0.32	1
1.17	1
0.76	1
0.12	0
1.28	1
1.54	1
0.56	1
1.62	1
0.15	0
1.97	1
1.17	1
1.04	1
1.17	1
0.97	1
1.22	1
2.05	1
1.65	1
0.11	0
0.78	1
1.96	1
1.65	1
1.79	1
1.46	1
1.98	1
1.35	1
1.61	1
1.28	1
0.11	0
0.11	0
0.73	1
1.5	1
1.17	1
1.87	1
1.49	1
0.12	0
0.16	0
0.12	0
0.79	1
0.62	1
0.85	1
0.54	1
2.72	1
0.77	1
0.27	1
1.32	1
1.64	1
1.86	1
1.89	1
0.92	1
2.19	1
1.29	1
1.29	1
1.93	1
1.66	1
1.46	1
1.4	1
1.96	1
1.26	1
1.5	1
1.03	1
1.93	1
1.88	1
0.75	1
0.11	0
0.12	0
0.11	0
1.23	1
1.78	1
1.84	1
0.88	1
1.13	1
1.21	1
1.1	1
0.98	1
0.12	0
1.04	1
1.14	1
1.63	1
0.17	1
1.85	1
1.24	1
1.24	1
0.17	1
1.48	1
1.14	1
1.3	1
1.58	1
1.48	1
0.36	1
1.09	1
1.18	1
0.12	0
1.56	1
1.6	1
1.48	1
1.03	1
1.35	1
1.87	1
1.75	1
1.31	1
1.44	1
1.44	1
1.25	1
1.37	1
1.21	1
1.36	1
1.53	1
0.97	1
1.16	1
1.35	1
1.2	1
1.64	1
1.72	1
1.19	1
1.16	1
1.2	1
0.83	1
1.65	1
1.4	1
0.44	1
1.39	1
0.97	1
0.13	0
1.62	1
1.75	1
0.57	1
1.7	1
0.15	0
1.73	1
1.24	1
0.83	1
1.35	1
1.27	1
1.31	1
1.63	1
1.36	1
0.11	0
0.82	1
1.73	1
1.74	1
1.87	1
1.5	1
1.94	1
1.43	1
1.47	1
1.86	1
0.11	0
0.12	0
1.19	1
1.46	1
1.5	1
1.83	1
1.63	1
0.12	0
0.17	1
0.13	0
1.53	1
1	1
1.9	1
0.84	1
1.85	1
0.13	0
0.25	1
1.7	1
1.78	1
1.77	1
2.17	1
1.82	1
2.29	1
1.76	1
1.64	1
1.93	1
1.56	1
1.81	1
1.58	1
2	1
0.15	0
1.59	1
1.29	1
2.19	1
2.09	1
1.69	1
0.19	1
0.12	0
0.13	0
1.49	1
2.26	1
1.92	1
1.18	1
1.09	1
0.84	1
1.09	1
1.16	1
0.23	1
1.19	1
1	1
1.13	1
1.28	1
1.86	1
1.17	1
1.82	1
1.49	1
1.54	1
1.28	1
1.46	1
1.02	1
1.04	1
1.41	1
1.24	1
1.07	1
1.12	1
1.21	1
1.2	1
1.16	1
1.2	1
1.63	1
1.41	1
1.29	1
1.18	1
1.46	1
1.25	1
1.02	1
1.24	1
1.23	1
1.63	1
1.46	1
1.54	1
0.98	1
1.3	1
1.2	1
1.06	1
1.13	1
1.23	1
1.2	1
1.2	1
0.86	1
1.61	1
1.6	1
1.16	1
1.3	1
1.45	1
0.52	1
1.14	1
1.43	1
1.15	1
1.37	1
0.48	1
1.43	1
1.41	1
1.2	1
1.54	1
1.67	1
1.65	1
1.62	1
1.21	1
1.1	1
1.22	1
1.67	1
1.16	1
1.26	1
1.79	1
1.76	1
1.31	1
1.39	1
1.39	1
1.38	1
1.32	1
1.44	1
0.85	1
1.23	1
1.5	1
1.75	1
1.56	1
0.5	1
0.75	1
0.69	1
1.31	1
1.35	1
1.57	1
1.41	1
1.09	1
0.98	1
0.65	1
1.25	1
1.66	1
1.17	1
1.53	1
0.94	1
1.42	1
1.77	1
1.21	1
1.35	1
1.37	1
1.95	1
1.75	1
1.55	1
1.55	1
1	1
1.49	1
1.7	1
1.37	1
1.48	1
1.52	1
1.71	1
1.41	1
1.46	1
1.38	1
1.56	1
1.1	1
0.97	1
0.83	1
0.85	1
0.93	1
0.3	1
0.89	1
0.93	1
1.18	1
0.15	0
0.95	1
0.84	1
1.3	1
0.89	1
0.99	1
0.87	1
0.89	1
0.85	1
0.9	1
0.93	1
1	1
0.91	1
0.78	1
0.77	1
0.8	1
0.84	1
0.81	1
0.65	1
0.79	1
0.73	1
0.91	1
0.94	1
1.02	1
0.94	1
0.64	1
0.44	1
1.02	1
0.92	1
0.47	1
0.84	1
0.95	1
0.83	1
0.48	1
0.58	1
0.77	1
0.84	1
0.53	1
0.88	1
0.9	1
0.92	1
0.13	0
0.85	1
0.86	1
0.65	1
0.65	1
0.9	1
0.79	1
0.82	1
0.43	1
1.1	1
0.85	1
0.77	1
0.88	1
1.06	1
1.09	1
1.01	1
0.93	1
0.78	1
1.02	1
1.04	1
1.04	1
0.93	1
1.02	1
1.18	1
0.99	1
0.7	1
0.55	1
0.87	1
0.91	1
0.86	1
0.94	1
0.91	1
1.11	1
1.02	1
0.96	1
0.28	1
0.3	1
0.28	1
1.21	1
0.98	1
1.01	1
0.96	1
0.76	1
0.29	1
0.59	1
1.35	1
1.19	1
1.15	1
0.96	1
1.14	1
1.18	1
1.12	1
0.93	1
1.14	1
1.06	1
1.15	1
1.07	1
1.05	1
1	1
1.04	1
0.98	1
1.03	1
1.14	1
1	1
1.02	1
0.99	1
1.02	1
1.03	1
1.08	1
1.13	1
0.28	1
0.25	1
0.24	1
0.22	1
0.44	1
0.25	1
0.31	1
0.27	1
0.34	1
0.15	0
0.31	1
0.2	1
0.22	1
0.19	1
0.17	1
0.22	1
0.2	1
0.2	1
0.21	1
0.16	0
0.15	0
0.19	1
0.2	1
0.22	1
0.21	1
0.21	1
0.17	1
0.17	1
0.14	0
0.17	1
0.17	1
0.23	1
0.18	1
0.16	0
0.19	1
0.16	0
0.17	1
0.2	1
0.15	0
0.17	1
0.15	0
0.18	1
0.14	0
0.17	1
0.16	0
0.19	1
0.15	0
0.18	1
0.18	1
0.19	1
0.15	0
0.19	1
0.19	1
0.19	1
0.18	1
0.17	1
0.19	1
0.21	1
0.17	1
0.25	1
0.18	1
0.19	1
0.19	1
0.27	1
0.21	1
0.17	1
0.24	1
0.19	1
0.21	1
0.22	1
0.17	1
0.26	1
0.24	1
0.2	1
0.18	1
0.16	0
0.18	1
0.22	1
0.19	1
0.25	1
0.24	1
0.18	1
0.21	1
0.22	1
0.19	1
0.16	0
0.2	1
0.17	1
0.19	1
0.16	0
0.22	1
0.17	1
0.17	1
0.14	0
0.24	1
0.24	1
0.25	1
0.2	1
0.24	1
0.21	1
0.26	1
0.22	1
0.2	1
0.2	1
0.24	1
0.25	1
0.24	1
0.24	1
0.23	1
0.19	1
0.23	1
0.27	1
0.28	1
0.2	1
0.23	1
0.24	1
0.22	1
0.21	1
0.16	0
0.21	1
0.71	1
0.63	1
0.15	0
0.82	1
1.02	1
0.54	1
0.65	1
0.15	0
0.58	1
0.66	1
0.76	1
1.04	1
0.82	1
1.39	1
0.53	1
0.64	1
0.3	1
0.63	1
0.64	1
0.78	1
0.7	1
1.28	1
0.71	1
1.07	1
0.71	1
0.6	1
0.26	1
0.23	1
0.71	1
0.47	1
0.91	1
0.91	1
1.07	1
0.12	0
0.21	1
0.14	0
0.91	1
0.79	1
0.57	1
0.8	1
0.8	1
0.95	1
0.12	0
1.07	1
0.68	1
0.66	1
0.96	1
0.71	1
1	1
0.76	1
0.9	1
0.7	1
0.6	1
0.73	1
1.1	1
0.61	1
0.64	1
0.69	1
0.71	1
0.58	1
0.64	1
0.85	1
0.14	0
0.14	0
0.14	0
0.93	1
0.77	1
0.54	1
0.93	1
1.02	1
0.7	1
0.81	1
0.78	1
0.12	0
0.52	1
0.74	1
0.67	1
0.18	1
0.87	1
0.97	1
1.31	1
0.93	1
0.83	1
1.05	1
0.93	1
1.06	1
0.83	1
0.91	1
0.63	1
0.73	1
0.75	1
0.64	1
0.72	1
0.77	1
0.9	1
0.9	1
0.87	1
0.74	1
0.72	1
0.54	1
0.56	1
0.84	1
0.63	1
0.56	1
0.87	1
0.78	1
0.58	1
0.55	1
0.98	1
0.57	1
0.64	1
0.78	1
0.81	1
0.94	1
0.45	1
0.6	1
0.83	1
0.88	1
0.69	1
0.45	1
0.48	1
0.43	1
0.37	1
0.36	1
0.1	0
0.34	1
0.41	1
0.47	1
0.14	0
0.58	1
0.15	0
0.48	1
0.21	1
0.36	1
0.5	1
0.4	1
0.34	1
0.6	1
0.22	1
0.2	1
0.26	1
0.19	1
0.17	1
0.23	1
0.34	1
0.19	1
0.16	0
0.14	0
0.16	0
0.26	1
0.24	1
0.25	1
0.3	1
0.14	0
0.13	0
0.17	1
0.2	1
0.12	0
0.22	1
0.15	0
0.24	1
0.13	0
0.13	0
0.16	0
0.19	1
0.22	1
0.31	1
0.18	1
0.17	1
0.22	1
0.18	1
0.16	0
0.13	0
0.17	1
0.19	1
0.15	0
0.17	1
0.14	0
0.37	1
0.3	1
0.14	0
0.2	1
0.36	1
0.28	1
0.33	1
0.28	1
0.16	0
0.37	1
0.37	1
0.43	1
0.36	1
0.49	1
0.46	1
0.28	1
0.16	0
0.15	0
0.16	0
0.2	1
0.39	1
0.42	1
0.15	0
0.35	1
0.42	1
0.12	0
0.13	0
0.12	0
0.39	1
0.44	1
0.44	1
0.42	1
0.2	1
0.11	0
0.15	0
0.31	1
0.29	1
0.29	1
0.39	1
0.17	1
0.22	1
0.2	1
0.22	1
0.42	1
0.41	1
0.32	1
0.37	1
0.25	1
1.81	1
0.21	1
0.21	1
0.24	1
0.28	1
0.19	1
0.15	0
0.25	1
0.14	0
0.25	1
0.15	0
0.24	1
1.31	1
1.84	1
1.53	1
1.63	1
1.53	1
0.13	0
1.59	1
1.33	1
1.69	1
1.28	1
2.02	1
1.49	1
1.68	1
1.44	1
1.76	1
1.73	1
2.17	1
1.87	1
1.65	1
1.99	1
1.66	1
2.1	1
1.94	1
1.77	1
1.44	1
1.99	1
1.53	1
1.37	1
2.1	1
2.47	1
1.49	1
1.63	1
1.54	1
1.89	1
1.78	1
1.69	1
1.76	1
1.85	1
1.37	1
1.71	1
1.92	1
2	1
2.08	1
1.67	1
1.78	1
1.87	1
2.11	1
0.98	1
1.9	1
1.89	1
0.36	1
1.99	1
1.86	1
0.15	0
2.23	1
2.23	1
1.94	1
2.42	1
0.16	0
1.73	1
1.49	1
2.05	1
1.25	1
1.65	1
1.94	1
1.71	1
2.06	1
1.88	1
2.22	1
2.03	1
2.22	1
1.84	1
2.23	1
2.07	1
1.62	1
2.11	1
2.54	1
1.77	1
1.7	1
2.42	1
2.09	1
0.57	1
1.46	1
2.07	1
0.13	0
0.37	1
0.17	1
1.96	1
2.4	1
2.03	1
2.29	1
2.16	1
0.38	1
0.39	1
1.45	1
1.76	1
1.78	1
2.25	1
2.2	1
2.32	1
1.79	1
1.99	1
1.93	1
2.12	1
1.78	1
2.07	1
2.05	1
1.82	1
1.77	1
1.77	1
2.08	1
1.68	1
1.35	1
2.2	1
1.81	1
1.79	1
1.63	1
2.74	1
1.88	1
2.76	1
2.83	1
2.68	1
2.64	1
2.71	1
0.12	0
2.92	1
2.09	1
2.59	1
0.45	1
2.59	1
2.9	1
1.77	1
1.7	1
2.93	1
2	1
2.62	1
2.66	1
2.76	1
2.64	1
1.61	1
1.6	1
1.33	1
1.1	1
2.37	1
2.44	1
1.31	1
2.97	1
2.9	1
2.47	1
1.14	1
1.66	1
1.67	1
2.68	1
1.07	1
1.14	1
2.32	1
1.78	1
0.91	1
2.57	1
2.82	1
1.89	1
2.69	1
2.15	1
1.91	1
1.68	1
1.25	1
0.87	1
2.77	1
2.29	1
1.58	1
1.93	1
2.31	1
0.65	1
2.96	1
2.44	1
1.16	1
2.87	1
0.16	0
2.49	1
2.2	1
1.47	1
1.44	1
2.77	1
3.04	1
2.74	1
2.78	1
1.49	1
2.84	1
2.58	1
2.87	1
2.33	1
2.86	1
2.43	1
1.62	1
2.8	1
2.74	1
1.99	1
1.97	1
2.41	1
2.87	1
0.2	1
1.58	1
2.56	1
0.13	0
0.23	1
0.13	0
2.57	1
2.9	1
2.81	1
2.97	1
2	1
0.14	0
0.64	1
1.91	1
2.82	1
2.78	1
2.59	1
2.94	1
2.74	1
2.73	1
2.27	1
2.83	1
2.9	1
2.89	1
2.87	1
2.72	1
1.55	1
2.89	1
2.5	1
2.79	1
1.83	1
0.28	1
2.72	1
2.11	1
2.33	1
2.81	1
2.72	1
2.87	1
1.73	1
2.14	1
1.74	1
1.83	1
1.67	1
0.13	0
1.86	1
1.74	1
2.06	1
0.91	1
2.56	1
1.49	1
2.08	1
1.53	1
2.85	1
2.2	1
1.44	1
2.53	1
2.53	1
2.09	1
1.35	1
1.45	1
1.88	1
1.17	1
2.76	1
2.55	1
1.74	1
2.66	1
3.03	1
1.45	1
0.55	1
0.71	1
0.59	1
2.45	1
2.74	1
0.69	1
2.27	1
2.78	1
2.23	1
2.61	1
2.84	1
2.73	1
2.99	1
2.98	1
2.82	1
2.6	1
2.66	1
0.67	1
2.39	1
2.38	1
1.01	1
2.19	1
2.8	1
0.14	0
2.43	1
2.76	1
1.65	1
2.92	1
0.16	0
2.51	1
2.58	1
2.96	1
1.36	1
2.42	1
2.17	1
2.54	1
2.74	1
2.14	1
2.74	1
2.68	1
2.64	1
2.67	1
2.65	1
2.48	1
2.07	1
2.84	1
2.86	1
1.69	1
1.72	1
2.53	1
2.65	1
1.37	1
2.34	1
2.66	1
0.14	0
0.3	1
0.15	0
2.63	1
2.8	1
2.68	1
2.85	1
2.62	1
0.28	1
0.5	1
1.7	1
2.35	1
2.58	1
2.59	1
2.53	1
2.68	1
2.54	1
2.46	1
2.53	1
2.52	1
2.42	1
2.7	1
2.43	1
1.68	1
2.62	1
2.78	1
2.59	1
1.92	1
1.26	1
2.81	1
1.61	1
1.72	1
2.62	1
2.67	1
2.41	1
2.06	1
2.24	1
1.86	1
1.95	1
1.87	1
0.13	0
2.12	1
1.5	1
2.14	1
0.35	1
2.79	1
1.52	1
2.1	1
1.49	1
1.54	1
2.07	1
1.87	1
2.23	1
2.82	1
1.64	1
1.36	1
1.84	1
1.52	1
2.78	1
1.08	1
1.97	1
1.5	1
2.78	1
2.92	1
2.37	1
2.29	1
2.49	1
2.44	1
2.71	1
1.29	1
1.06	1
1.85	1
2.54	1
2.34	1
2.37	1
2.89	1
2.57	1
2.88	1
2.82	1
2.68	1
2.53	1
2.15	1
1.09	1
2.75	1
2.85	1
0.41	1
2.32	1
2.91	1
0.14	0
2.62	1
2.24	1
1.84	1
2.87	1
0.35	1
2.82	1
2.95	1
2.94	1
1.27	1
2.78	1
2.98	1
2.77	1
2.78	1
1.68	1
2.86	1
2.92	1
2.99	1
2.89	1
2.87	1
2.8	1
1.79	1
2.49	1
2.9	1
1.52	1
1.62	1
2.66	1
2.79	1
1.58	1
2.64	1
2.94	1
0.12	0
1.94	1
0.79	1
2.66	1
2.9	1
2.76	1
2.99	1
2.88	1
2.43	1
0.58	1
1.92	1
2.16	1
2.86	1
2.85	1
2.66	1
2.93	1
2.77	1
2.69	1
2.75	1
2.79	1
2.67	1
2.81	1
2.57	1
1.77	1
2.95	1
2.94	1
2.74	1
2.24	1
1.39	1
2.78	1
1.63	1
1.52	1
2.95	1
2.71	1
2.72	1
0.95	1
1.1	1
0.99	1
0.96	1
0.98	1
0.13	0
0.78	1
0.88	1
1.76	1
0.15	0
2.18	1
1.44	1
1.92	1
1.32	1
2.34	1
1.9	1
2.71	1
1.9	1
2.9	1
1.27	1
1.06	1
1.15	1
0.87	1
0.87	1
1.56	1
1.1	1
1.24	1
2.13	1
2.94	1
0.52	1
2.28	1
1.9	1
1.59	1
2.37	1
1.37	1
0.18	1
2.08	1
2.27	1
0.2	1
1.93	1
3.02	1
2.61	1
2.05	1
0.95	1
2.25	1
2.02	1
0.27	1
0.54	1
2.41	1
1.83	1
0.28	1
1.15	1
1.63	1
0.14	0
1.89	1
1.61	1
0.91	1
2.86	1
0.15	0
2.83	1
1.92	1
2.87	1
0.66	1
1.24	1
2.01	1
2.92	1
2.88	1
1.26	1
2.92	1
2.95	1
2.62	1
2.38	1
2.66	1
2.7	1
1.56	1
2.03	1
2.83	1
1.16	1
1.25	1
2.18	1
2.36	1
0.78	1
2	1
2.67	1
0.14	0
0.14	0
0.14	0
2.24	1
2.49	1
2.04	1
[truncated: 15,401 more rows]
