# Supplementary material for: A neural-mechanistic hybrid approach improving the predictive power of genome-scale metabolic models
Source: Nat Commun. 2023 Aug 3;14:4669. doi: 10.1038/s41467-023-40380-0 (PMC10400647; doi:10.1038/s41467-023-40380-0)
Supplement: Supplementary file 4 — Source data [file 41467_2023_40380_MOESM4_ESM.zip › Data_FigS1e.csv]

v1	v2	v3	v4	v5
0.1	0	0	0	0
0.1	0.07366999	0	0	0
0.1	0.07366999	0.2040719945	0.05920120396	0
0.1	0.07366999	0.2040719945	0.05920120396	0.05920120396
0.1	0.117283511	0.2040719945	0.05920120396	0.05920120396
0.1	0.117283511	0.3248850721	0.09424902947	0.05920120396
0.1	0.117283511	0.3248850721	0.09424902947	0.09424902947
0.1	0.1431032406	0.3248850721	0.09424902947	0.09424902947
0.1	0.1431032406	0.3964078687	0.1149977641	0.09424902947
0.1	0.1431032406	0.3964078687	0.1149977641	0.1149977641
0.1	0.1583888313	0.3964078687	0.1149977641	0.1149977641
0.1	0.1583888313	0.4387502253	0.1272812649	0.1149977641
0.1	0.1583888313	0.4387502253	0.1272812649	0.1272812649
0.1	0.1674380851	0.4387502253	0.1272812649	0.1272812649
0.1	0.1674380851	0.4638174102	0.1345532452	0.1272812649
0.1	0.1674380851	0.4638174102	0.1345532452	0.1345532452
0.1	0.1727953523	0.4638174102	0.1345532452	0.1345532452
0.1	0.1727953523	0.4786574855	0.1388583451	0.1345532452
0.1	0.1727953523	0.4786574855	0.1388583451	0.1388583451
0.1	0.1759669189	0.4786574855	0.1388583451	0.1388583451
0.1	0.1759669189	0.4874429887	0.1414070161	0.1388583451
0.1	0.1759669189	0.4874429887	0.1414070161	0.1414070161
0.1	0.1778445246	0.4874429887	0.1414070161	0.1414070161
0.1	0.1778445246	0.4926441124	0.14291586	0.1414070161
0.1	0.1778445246	0.4926441124	0.14291586	0.14291586
0.1	0.1789560897	0.4926441124	0.14291586	0.14291586
0.1	0.1789560897	0.4957232403	0.1438091137	0.14291586
0.1	0.1789560897	0.4957232403	0.1438091137	0.1438091137
0.1	0.1796141497	0.4957232403	0.1438091137	0.1438091137
0.1	0.1796141497	0.497546121	0.1443379307	0.1438091137
0.1	0.1796141497	0.497546121	0.1443379307	0.1443379307
0.1	0.1800037291	0.497546121	0.1443379307	0.1443379307
0.1	0.1800037291	0.4986252884	0.1446509967	0.1443379307
0.1	0.1800037291	0.4986252884	0.1446509967	0.1446509967
0.1	0.1802343648	0.4986252884	0.1446509967	0.1446509967
0.1	0.1802343648	0.4992641685	0.1448363356	0.1446509967
0.1	0.1802343648	0.4992641685	0.1448363356	0.1448363356
0.1	0.1803709039	0.4992641685	0.1448363356	0.1448363356
0.1	0.1803709039	0.4996423931	0.1449460584	0.1448363356
0.1	0.1803709039	0.4996423931	0.1449460584	0.1449460584
0.1	0.1804517367	0.4996423931	0.1449460584	0.1449460584
0.1	0.1804517367	0.4998663067	0.1450110156	0.1449460584
0.1	0.1804517367	0.4998663067	0.1450110156	0.1450110156
0.1	0.1804995907	0.4998663067	0.1450110156	0.1450110156
0.1	0.1804995907	0.4999988662	0.1450494711	0.1450110156
0.1	0.1804995907	0.4999988662	0.1450494711	0.1450494711
0.1	0.1805279209	0.4999988662	0.1450494711	0.1450494711
0.1	0.1805279209	0.5000773431	0.1450722372	0.1450494711
0.1	0.1805279209	0.5000773431	0.1450722372	0.1450722372
0.1	0.1805446926	0.5000773431	0.1450722372	0.1450722372
0.1	0.1805446926	0.5001238023	0.145085715	0.1450722372
0.1	0.1805446926	0.5001238023	0.145085715	0.145085715
0.1	0.1805546217	0.5001238023	0.145085715	0.145085715
0.1	0.1805546217	0.5001513067	0.145093694	0.145085715
0.1	0.1805546217	0.5001513067	0.145093694	0.145093694
0.1	0.1805604999	0.5001513067	0.145093694	0.145093694
0.1	0.1805604999	0.5001675897	0.1450984177	0.145093694
0.1	0.1805604999	0.5001675897	0.1450984177	0.1450984177
0.1	0.1805639798	0.5001675897	0.1450984177	0.1450984177
0.1	0.1805639798	0.5001772294	0.1451012142	0.1450984177
0.1	0.1805639798	0.5001772294	0.1451012142	0.1451012142
0.1	0.18056604	0.5001772294	0.1451012142	0.1451012142
0.1	0.18056604	0.5001829362	0.1451028697	0.1451012142
0.1	0.18056604	0.5001829362	0.1451028697	0.1451028697
0.1	0.1805672596	0.5001829362	0.1451028697	0.1451028697
0.1	0.1805672596	0.5001863147	0.1451038498	0.1451028697
0.1	0.1805672596	0.5001863147	0.1451038498	0.1451038498
0.1	0.1805679817	0.5001863147	0.1451038498	0.1451038498
0.1	0.1805679817	0.5001883148	0.1451044301	0.1451038498
0.1	0.1805679817	0.5001883148	0.1451044301	0.1451044301
0.1	0.1805684091	0.5001883148	0.1451044301	0.1451044301
0.1	0.1805684091	0.5001894989	0.1451047736	0.1451044301
0.1	0.1805684091	0.5001894989	0.1451047736	0.1451047736
0.1	0.1805686622	0.5001894989	0.1451047736	0.1451047736
0.1	0.1805686622	0.5001901999	0.1451049769	0.1451047736
0.1	0.1805686622	0.5001901999	0.1451049769	0.1451049769
0.1	0.180568812	0.5001901999	0.1451049769	0.1451049769
0.1	0.180568812	0.5001906149	0.1451050973	0.1451049769
0.1	0.180568812	0.5001906149	0.1451050973	0.1451050973
0.1	0.1805689007	0.5001906149	0.1451050973	0.1451050973
0.1	0.1805689007	0.5001908606	0.1451051686	0.1451050973
0.1	0.1805689007	0.5001908606	0.1451051686	0.1451051686
0.1	0.1805689532	0.5001908606	0.1451051686	0.1451051686
0.1	0.1805689532	0.5001910061	0.1451052108	0.1451051686
0.1	0.1805689532	0.5001910061	0.1451052108	0.1451052108
0.1	0.1805689843	0.5001910061	0.1451052108	0.1451052108
0.1	0.1805689843	0.5001910922	0.1451052358	0.1451052108
0.1	0.1805689843	0.5001910922	0.1451052358	0.1451052358
0.1	0.1805690027	0.5001910922	0.1451052358	0.1451052358
0.1	0.1805690027	0.5001911431	0.1451052505	0.1451052358
0.1	0.1805690027	0.5001911431	0.1451052505	0.1451052505
0.1	0.1805690136	0.5001911431	0.1451052505	0.1451052505
0.1	0.1805690136	0.5001911733	0.1451052593	0.1451052505
0.1	0.1805690136	0.5001911733	0.1451052593	0.1451052593
0.1	0.18056902	0.5001911733	0.1451052593	0.1451052593
0.1	0.18056902	0.5001911912	0.1451052645	0.1451052593
0.1	0.18056902	0.5001911912	0.1451052645	0.1451052645
0.1	0.1805690238	0.5001911912	0.1451052645	0.1451052645
0.1	0.1805690238	0.5001912018	0.1451052676	0.1451052645
0.1	0.1805690238	0.5001912018	0.1451052676	0.1451052676
0.1	0.1805690261	0.5001912018	0.1451052676	0.1451052676
