# Supplementary material for: A neural-mechanistic hybrid approach improving the predictive power of genome-scale metabolic models
Source: Nat Commun. 2023 Aug 3;14:4669. doi: 10.1038/s41467-023-40380-0 (PMC10400647; doi:10.1038/s41467-023-40380-0)
Supplement: Supplementary file 4 — Source data [file 41467_2023_40380_MOESM4_ESM.zip › Data_FigS2.xlsx]

## Sheet: Michaelis
														V1	V2	V	ratio			V	"-,-"	"-,="	"-,+"	"=,-"	"=,="	"=,+"	"+,-"	"+,="	"+,+"
	V	0.0625	Ax2+Bx+C = 0		delta	S1	S2		V1	V2	V	ratio		0.0312476	0.0312524	0.0625	0.499961			0.0625	0.500078	0.666667	0.79996	0.33338	0.5	0.66662	0.20002	0.333333	0.499961
kcatE	a1	100	A	-299.938	4000	0.00312573	-13.333		0.0312476	0.0312524	0.0625	0.499961		0.0624902	0.0625098	0.125	0.499922			0.125	0.500156	0.666667	0.79992	0.333426	0.5	0.666574	0.20004	0.333333	0.499922
KM	b1	10	B	-3998.12										0.124961	0.125039	0.25	0.499844			0.25	0.500312	0.666667	0.79984	0.333519	0.5	0.666481	0.20008	0.333333	0.499844
kcatE	a2	200	C	12.5										0.249844	0.250156	0.5	0.499688			0.5	0.500625	0.666667	0.79968	0.333704	0.5	0.666296	0.20016	0.333333	0.499688
KM	b2	20												0.499375	0.500625	1	0.499375			1	0.50125	0.666667	0.799358	0.334075	0.5	0.665925	0.20032	0.333333	0.499375
														0.9975	1.0025	2	0.49875			2	0.5025	0.666667	0.798714	0.334818	0.5	0.665182	0.200642	0.333333	0.49875
	V	0.125	Ax2+Bx+C = 0		delta	S1	S2		V1	V2	V	ratio		1.99	2.01	4	0.4975			4	0.505	0.666667	0.797415	0.336309	0.5	0.663691	0.201286	0.333333	0.4975
kcatE	a1	100	A	-299.875	4000	0.00625293	-13.3326		0.0624902	0.0625098	0.125	0.499922		3.96	4.04	8	0.495			8	0.509996	0.666667	0.794781	0.339311	0.5	0.660689	0.202585	0.333333	0.495
KM	b1	10	B	-3996.25
kcatE	a2	200	C	25
KM	b2	20												Km
														0.4
	V	0.25	Ax2+Bx+C = 0		delta	S1	S2		V1	V2	V	ratio		8000	1000
kcatE	a1	100	A	-299.75	4000	0.0125117	-13.3319		0.124961	0.125039	0.25	0.499844
KM	b1	10	B	-3992.5										Vmax
kcatE	a2	200	C	50										0.5
KM	b2	20												600000	10000
	V	0.5	Ax2+Bx+C = 0		delta	S1	S2		V1	V2	V	ratio
kcatE	a1	100	A	-299.5	4000	0.025047	-13.3306		0.249844	0.250156	0.5	0.499688
KM	b1	10	B	-3985
kcatE	a2	200	C	100
KM	b2	20
	V	1	Ax2+Bx+C = 0		delta	S1	S2		V1	V2	V	ratio
kcatE	a1	100	A	-299	4000.01	0.0501881	-13.3278		0.499375	0.500625	1	0.499375
KM	b1	10	B	-3970
kcatE	a2	200	C	200
KM	b2	20
	V	2	Ax2+Bx+C = 0		delta	S1	S2		V1	V2	V	ratio
kcatE	a1	100	A	-298	4000.05	0.100755	-13.3222		0.9975	1.0025	2	0.49875
KM	b1	10	B	-3940
kcatE	a2	200	C	400
KM	b2	20
	V	4	Ax2+Bx+C = 0		delta	S1	S2		V1	V2	V	ratio
kcatE	a1	100	A	-296	4000.2	0.203041	-13.3111		1.99	2.01	4	0.4975
KM	b1	10	B	-3880
kcatE	a2	200	C	800
KM	b2	20
	V	8	Ax2+Bx+C = 0		delta	S1	S2		V1	V2	V	ratio
kcatE	a1	100	A	-292	4000.8	0.412329	-13.289		3.96	4.04	8	0.495
KM	b1	10	B	-3760
kcatE	a2	200	C	1600
KM	b2	20
