# Supplementary material for: A neural-mechanistic hybrid approach improving the predictive power of genome-scale metabolic models
Source: Nat Commun. 2023 Aug 3;14:4669. doi: 10.1038/s41467-023-40380-0 (PMC10400647; doi:10.1038/s41467-023-40380-0)
Supplement: Supplementary file 4 — Source data [file 41467_2023_40380_MOESM4_ESM.zip › Data_FigS6.xlsx]

## Sheet: R2 (panel d)
Files containing the raw data can be found at
./Result/Raw_data/MM_LP_EB_r2.csv ./Result/Raw_data/MM_QP_EB_r2.csv ./Result/Raw_data/MM_LP_UB_r2.csv ./Result/Raw_data/MM_QP_UB_r2.csv

## Sheet: Loss (panel e)
Files containing the raw data can be found at
./Result/Raw_data/MM_LP_Loss_e_coli_core_EB.csv ./Result/Raw_data/MM_LP_Loss_e_coli_core_UB.csv ./Result/Raw_data/MM_QP_Loss_e_coli_core_EB.csv ./Result/Raw_data/MM_QP_Loss_e_coli_core_UB.csv
