# Supplementary material for: A neural-mechanistic hybrid approach improving the predictive power of genome-scale metabolic models
Source: Nat Commun. 2023 Aug 3;14:4669. doi: 10.1038/s41467-023-40380-0 (PMC10400647; doi:10.1038/s41467-023-40380-0)
Supplement: Supplementary file 4 — Source data [file 41467_2023_40380_MOESM4_ESM.zip › Data_FigS7.xlsx]

## Sheet: All
Files containing the raw data can be found at	for this parameter search
./Result/Raw_data/hidden*	hidden layers size
./Result/Raw_data/n_*	number of layers
./Result/Raw_data/learning*	learning rate
