# Supplementary material for: A neural-mechanistic hybrid approach improving the predictive power of genome-scale metabolic models
Source: Nat Commun. 2023 Aug 3;14:4669. doi: 10.1038/s41467-023-40380-0 (PMC10400647; doi:10.1038/s41467-023-40380-0)
Supplement: Supplementary file 4 — Source data [file 41467_2023_40380_MOESM4_ESM.zip › Data_FigS10.xlsx]

## Sheet: AMN
Training Set Size	AMN Q2	AMN Loss
10	0.7908	0.0067
50	0.9143	0.0037
100	0.9372	0.0037
500	0.9659	0.003
1000	0.9715	0.0027
5000	0.9864	0.0018

## Sheet: ANN
Training Set Size	ANN Q2	ANN Loss
1540	0.3874	0.04695
7700	0.8664	0.02217
15400	0.8512	0.01227
77000	0.9323	0.00312
154000	0.9496	0.00244
770000	0.9629	0.00229
